# Supplementary material for: Multifaceted profiling of virus-specific CD8 T cells reveals distinct immune signatures against cytomegalovirus infection states during pregnancy
Source: iScience. 2025 Apr 11;28(5):112416. doi: 10.1016/j.isci.2025.112416 (PMC12059710; doi:10.1016/j.isci.2025.112416)
Supplement: Table S1. Clinical summary of pregnant donors for serological data [file mmc2.xlsx]

## Sheet: TableS1
	Table S1. Clinical summary of pregnant donors for serological data
	Factors	IgG- n=1059(34%)	IgG+IgM+ n = 316 (10%)	IgG+IgM- n = 1747 (56%)
	Parity, n, (%)
	0	667 (63)	179 (57)	1012 (58)
	1	339 (32)	118 (37)	600 (34)
	≥2	53 (5)	19 (6)	135 (8)
	Age, y.o., mean±SD	36± 4	36 ± 5	36 ± 5
	Body height, cm, mean±SD	159 ± 6	159 ± 6	159 ± 6
	Body weight, kg, mean±SD	53±9	53 ± 8	53 ± 9
	Gestational age at delivery, days, mean±SD	269±24	263 ± 36	266 ± 29
	Placenta weight, g, mean±SD	562±139	547 ± 151	563 ± 150
	Birth weight, g, mean±SD	2885±593	2815 ± 731	2872 ± 670
	1-minute Apgar score, mean±SD	8±1.5	8 ± 1.9	8 ± 1.7
	5-minute Apgar score, mean±SD	9±1.4	8 ± 2.0	9 ± 1.7
	UApH, mean±SD	7.28±0.06	7.28 ± 0.06	7.27 ± 0.07
