# Supplementary material for: Multifaceted profiling of virus-specific CD8 T cells reveals distinct immune signatures against cytomegalovirus infection states during pregnancy
Source: iScience. 2025 Apr 11;28(5):112416. doi: 10.1016/j.isci.2025.112416 (PMC12059710; doi:10.1016/j.isci.2025.112416)
Supplement: Table S2. Clinical summary of donors with serological data of two pregnancies [file mmc3.xlsx]

## Sheet: TableS2
	Table S2. Clinical summary of donors with serological data of two pregnancies
	Factors	IgG- n=88(36.7%)	IgG+IgM+ n = 27 (11.3%)	IgG+IgM- n = 125 (52.1%)
	Parity, n, (%)
	0	78 (89)	25(93)	102(82)
	1	10 (11)	2 (7)	19 (15)
	≥2	0 (0)	0 (0)	4 (3)
	Age, y.o., mean±SD	34±4	35± 4	34± 4
	Body height, cm, mean±SD	158±18	159 ± 6	154± 29
	Body weight, kg, mean±SD	52±10	54± 8	52± 9
	Gestational age at delivery, days, mean±SD	267±32	274± 10	259± 44
	Placenta weight, g, mean±SD	538±132	549±102	523±166
	Birth weight, g, mean±SD	2860±702	2961± 470	2660± 920
	1-minute Apgar score, mean±SD	8±1.9	8± 1.0	7± 2.7
	5-minute Apgar score, mean±SD	8±2.1	9± 1.0	8± 2.8
	UApH, mean±SD	7.27±0.06	7.29± 0.10	7.28± 0.06
	Clinical information at their first pregnancy in the cohort (P1) is summarized
