# Supplementary material for: Multifaceted profiling of virus-specific CD8 T cells reveals distinct immune signatures against cytomegalovirus infection states during pregnancy
Source: iScience. 2025 Apr 11;28(5):112416. doi: 10.1016/j.isci.2025.112416 (PMC12059710; doi:10.1016/j.isci.2025.112416)
Supplement: Table S3. Number of tetramer-positive cells used in the scRNAseq analysis [file mmc4.xlsx]

## Sheet: TableS3
	Table S3. Number of tetramer-positive cells used in the scRNAseq analysis
	Donor	Count
	XA0045	3402
	XA0116	2480
	XA0119	1702
	XA0086	836
	XA0108	271
	XA0068	134
	XB0001	104
	XA0109	75
	XA0104	52
