# Supplementary material for: Multifaceted profiling of virus-specific CD8 T cells reveals distinct immune signatures against cytomegalovirus infection states during pregnancy
Source: iScience. 2025 Apr 11;28(5):112416. doi: 10.1016/j.isci.2025.112416 (PMC12059710; doi:10.1016/j.isci.2025.112416)
Supplement: Table S4. Summary of top 10 clones in each sample [file mmc5.xlsx]

## Sheet: TableS4
	Table S4	Summary of top 10 clones in each sample
	Donor ID	XA0045				XA0086				XA0116				XA0119
	Sample ID	D1-1		D1-2		D1-5		D1-6		D2-1		D2-2		D2-3		D2-4
		clone_id	number	clone_id	number	clone_id	number	clone_id	number	clone_id	number	clone_id	number	clone_id	number	clone_id	number
	1st dominant	0	248	0	676	11	71	11	44	569	261	564	439	567	286	567	347
	2nd dominant	12	57	12	198	10	21	26	14	564	234	569	333	582	73	566	119
	3rd dominant	7	35	4	145	142	18	42	10	572	82	572	180	594	44	582	118
	4th dominant	39	35	39	122	122	17	109	10	573	54	573	59	34	43	594	93
	5th dominant	4	35	7	93	46	14	122	8	603	41	587	58	566	40	615	86
	6th dominant	3	28	3	89	42	12	32	8	587	41	649	52	615	31	570	72
	7th dominant	20	23	20	83	32	12	142	5	581	25	603	38	570	14	34	71
	8th dominant	23	20	91	75	138	11	162	5	649	21	581	32	580	12	607	19
	9th dominant	27	18	23	47	65	11	47	5	586	14	66	28	607	8	580	10
	10th dominant	40	18	40	41	109	10	141	5	725	13	579	20	219	6	219	10
