# Supplementary material for: Multifaceted profiling of virus-specific CD8 T cells reveals distinct immune signatures against cytomegalovirus infection states during pregnancy
Source: iScience. 2025 Apr 11;28(5):112416. doi: 10.1016/j.isci.2025.112416 (PMC12059710; doi:10.1016/j.isci.2025.112416)
Supplement: Table S5. Summary of cell-based TCR fragment [file mmc6.xlsx]

## Sheet: TableS5
	Table S5	Summary of cell-based TCR fragment
	Sample ID	IR_VJ_1_j_call	IR_VDJ_1_j_call	IR_VJ_1_junction	IR_VDJ_1_junction	IR_VDJ_2_junction	IR_VJ_1_junction_aa	IR_VJ_2_junction_aa	IR_VDJ_1_junction_aa	IR_VDJ_2_junction_aa	IR_VJ_1_productive	IR_VJ_2_productive	IR_VDJ_1_productive	IR_VDJ_2_productive	IR_VJ_1_v_call	IR_VJ_2_v_call	IR_VDJ_1_v_call	IR_VDJ_2_v_call	batch	chain_pairing	clone_id	clone_id_size	tag_state	max_hashtag	specificity	max_dextramer	leiden
	M1-1	TRAJ39	TRBJ1-1	TGTGCAGGAAGCTTGGGCAACATGCTCACCTTT	TGTGCCTGGAGTGAGGGCACTGAAGCTTTCTTT		CAGSLGNMLTF		CAWSEGTEAFF		TRUE	None	TRUE	None	TRAV27		TRBV30		run1	single pair	4	194	normal	hashtag1-run1	normal	A2402_AYAQKIFKI_CMV	0
	M1-1	TRAJ49	TRBJ1-2	TGTGCAGGAGCAACCGGTAACCAGTTCTATTTT	TGTGCCCTGGAAGGGTATGGACAGGGGTCCTATGGCTACACCTTC		CAGATGNQFYF		CALEGYGQGSYGYTF		TRUE	None	TRUE	None	TRAV27		TRBV30		run1	single pair	0	1044	normal	hashtag1-run1	normal	A2402_AYAQKIFKI_CMV	0
	M1-1	TRAJ49	TRBJ1-1	TGTGCAGGAGCCATCGGTAACCAGTTCTATTTT	TGTGCCTGGAGTGGGGGGACTGAAGCTTTCTTT		CAGAIGNQFYF		CAWSGGTEAFF		TRUE	None	TRUE	None	TRAV27		TRBV30		run1	single pair	16	20	normal	hashtag1-run1	normal	A2402_AYAQKIFKI_CMV	0
	M1-1	TRAJ49	TRBJ2-7	TGTGCAGGCGTCACCGGTAACCAGTTCTATTTT	TGTGCCTGGGGCGAATACGAGCAGTACTTC		CAGVTGNQFYF		CAWGEYEQYF		TRUE	None	TRUE	None	TRAV27		TRBV30		run1	single pair	7	142	normal	hashtag1-run1	normal	A2402_AYAQKIFKI_CMV	0
	M1-1	TRAJ49	TRBJ1-1	TGTGCAGGACTCACCGGTAACCAGTTCTATTTT	TGTGCCTGGGGCGGGGGGCATACGACTGAAGCTTTCTTT		CAGLTGNQFYF		CAWGGGHTTEAFF		TRUE	None	TRUE	None	TRAV27		TRBV30		run1	single pair	23	76	normal	hashtag1-run1	normal	A2402_AYAQKIFKI_CMV	0
	M1-1	TRAJ49	TRBJ1-2	TGTGCAGGAGCAACCGGTAACCAGTTCTATTTT	TGTGCCCTGGAAGGGTATGGACAGGGGTCCTATGGCTACACCTTC		CAGATGNQFYF		CALEGYGQGSYGYTF		TRUE	None	TRUE	None	TRAV27		TRBV30		run1	single pair	0	1044	normal	hashtag1-run1	normal	A2402_AYAQKIFKI_CMV	0
	M1-1	TRAJ49	TRBJ1-2	TGTGCAGGAGCAACCGGTAACCAGTTCTATTTT	TGTGCCCTGGAAGGGTATGGACAGGGGTCCTATGGCTACACCTTC		CAGATGNQFYF		CALEGYGQGSYGYTF		TRUE	None	TRUE	None	TRAV27		TRBV30		run1	single pair	0	1044	normal	hashtag1-run1	normal	A2402_AYAQKIFKI_CMV	0
	M1-1	TRAJ49	TRBJ1-2	TGTGCAGGAGCAACCGGTAACCAGTTCTATTTT	TGTGCCCTGGAAGGGTATGGACAGGGGTCCTATGGCTACACCTTC		CAGATGNQFYF		CALEGYGQGSYGYTF		TRUE	None	TRUE	None	TRAV27		TRBV30		run1	single pair	0	1044	normal	hashtag1-run1	normal	A2402_AYAQKIFKI_CMV	0
	M1-1	TRAJ49	TRBJ1-2	TGTGCAGGAGCAACCGGTAACCAGTTCTATTTT	TGTGCCCTGGAAGGGTATGGACAGGGGTCCTATGGCTACACCTTC		CAGATGNQFYF		CALEGYGQGSYGYTF		TRUE	None	TRUE	None	TRAV27		TRBV30		run1	single pair	0	1044	normal	hashtag1-run1	normal	A2402_AYAQKIFKI_CMV	0
	M1-1	TRAJ39	TRBJ1-1	TGTGCAGGAGCATTGGGCAACATGCTCACCTTT	TGTGCCTGGACAGAGAACACTGAAGCTTTCTTT		CAGALGNMLTF		CAWTENTEAFF		TRUE	None	TRUE	None	TRAV27		TRBV30		run1	single pair	27	65	normal	hashtag1-run1	normal	A2402_AYAQKIFKI_CMV	0
	M1-1	TRAJ39	TRBJ1-1	TGTGCAGGCGCCTTAGGCAACATGCTCACCTTT	TGTGCCTCTGAACGGGGAGCTGAAGCTTTCTTT		CAGALGNMLTF		CASERGAEAFF		TRUE	None	TRUE	None	TRAV27		TRBV30		run1	single pair	30	5	normal	hashtag1-run1	normal	A2402_AYAQKIFKI_CMV	0
	M1-1	TRAJ49	TRBJ2-7	TGTGCAGGCGTCACCGGTAACCAGTTCTATTTT	TGTGCCTGGGGCGAATACGAGCAGTACTTC		CAGVTGNQFYF		CAWGEYEQYF		TRUE	None	TRUE	None	TRAV27		TRBV30		run1	single pair	7	142	normal	hashtag1-run1	normal	A2402_AYAQKIFKI_CMV	0
	M1-1	TRAJ49	TRBJ2-7	TGTGCAGGCGTCACCGGTAACCAGTTCTATTTT	TGTGCCTGGGGCGAATACGAGCAGTACTTC		CAGVTGNQFYF		CAWGEYEQYF		TRUE	None	TRUE	None	TRAV27		TRBV30		run1	single pair	7	142	normal	hashtag1-run1	normal	A2402_AYAQKIFKI_CMV	0
	M1-1	TRAJ47	TRBJ1-1	TGTGCAGGAGCTCTCGGAAACAAGCTGGTCTTT	TGTGCCTGGACAGAGAACACTGAAGCTTTCTTT		CAGALGNKLVF		CAWTENTEAFF		TRUE	None	TRUE	None	TRAV27		TRBV30		run1	single pair	39	174	normal	hashtag1-run1	normal	A2402_AYAQKIFKI_CMV	0
	M1-1	TRAJ49	TRBJ2-7	TGTGCAGGAGCTCTCGGTAACCAGTTCTATTTT	TGTGCCTCCGAGCAGTACTTC		CAGALGNQFYF		CASEQYF		TRUE	None	TRUE	None	TRAV27		TRBV30		run1	single pair	20	118	normal	hashtag1-run1	normal	A2402_AYAQKIFKI_CMV	0
	M1-1	TRAJ49	TRBJ1-1	TGTGCAGGGGCAACCGGTAACCAGTTCTATTTT	TGTGCCTGGAGCCCCTTTCAAACTGAAGCTTTCTTT		CAGATGNQFYF		CAWSPFQTEAFF		TRUE	None	TRUE	None	TRAV27		TRBV30		run1	single pair	35	53	normal	hashtag1-run1	normal	A2402_AYAQKIFKI_CMV	0
	M1-1	TRAJ49	TRBJ1-1	TGTGCAGGAGGAACCGGTAACCAGTTCTATTTT	TGTGCCTGGGACAGGGGGCAAACTGAAGCTTTCTTT		CAGGTGNQFYF		CAWDRGQTEAFF		TRUE	None	TRUE	None	TRAV27		TRBV30		run1	single pair	49	43	normal	hashtag1-run1	normal	A2402_AYAQKIFKI_CMV	0
	M1-1	TRAJ49	TRBJ1-2	TGTGCAGGAGCAACCGGTAACCAGTTCTATTTT	TGTGCCCTGGAAGGGTATGGACAGGGGTCCTATGGCTACACCTTC		CAGATGNQFYF		CALEGYGQGSYGYTF		TRUE	None	TRUE	None	TRAV27		TRBV30		run1	single pair	0	1044	normal	hashtag1-run1	normal	A2402_AYAQKIFKI_CMV	0
	M1-1	TRAJ47	TRBJ1-1	TGTGCAGGAGCTCTCGGAAACAAGCTGGTCTTT	TGTGCCTGGACAGAGAACACTGAAGCTTTCTTT		CAGALGNKLVF		CAWTENTEAFF		TRUE	None	TRUE	None	TRAV27		TRBV30		run1	single pair	39	174	normal	hashtag1-run1	normal	A2402_AYAQKIFKI_CMV	0
	M1-1	TRAJ47	TRBJ1-1	TGTGCAGGAGCTCTCGGAAACAAGCTGGTCTTT	TGTGCCTGGACAGAGAACACTGAAGCTTTCTTT		CAGALGNKLVF		CAWTENTEAFF		TRUE	None	TRUE	None	TRAV27		TRBV30		run1	single pair	39	174	normal	hashtag1-run1	normal	A2402_AYAQKIFKI_CMV	0
	M1-1	TRAJ47	TRBJ1-1	TGTGCAGGAGCTCTCGGAAACAAGCTGGTCTTT	TGTGCCTGGACAGAGAACACTGAAGCTTTCTTT		CAGALGNKLVF		CAWTENTEAFF		TRUE	None	TRUE	None	TRAV27		TRBV30		run1	single pair	39	174	normal	hashtag1-run1	normal	A2402_AYAQKIFKI_CMV	0
	M1-1	TRAJ49	TRBJ2-7	TGTGCAGGCGTCACCGGTAACCAGTTCTATTTT	TGTGCCTGGGGCGAATACGAGCAGTACTTC		CAGVTGNQFYF		CAWGEYEQYF		TRUE	None	TRUE	None	TRAV27		TRBV30		run1	single pair	7	142	normal	hashtag1-run1	normal	A2402_AYAQKIFKI_CMV	0
	M1-1	TRAJ49	TRBJ1-2	TGTGCAGGAGCAACCGGTAACCAGTTCTATTTT	TGTGCCCTGGAAGGGTATGGACAGGGGTCCTATGGCTACACCTTC		CAGATGNQFYF		CALEGYGQGSYGYTF		TRUE	None	TRUE	None	TRAV27		TRBV30		run1	single pair	0	1044	normal	hashtag1-run1	normal	A2402_AYAQKIFKI_CMV	0
	M1-1	TRAJ49	TRBJ1-1	TGTGCAGGAGGAGTTGGTAACCAGTTCTATTTT	TGTGCCTGGAGTGAGAACACTGAAGCTTTCTTT		CAGGVGNQFYF		CAWSENTEAFF		TRUE	None	TRUE	None	TRAV27		TRBV30		run1	single pair	63	44	normal	hashtag1-run1	normal	A2402_AYAQKIFKI_CMV	0
	M1-1	TRAJ49	TRBJ1-2	TGTGCAGGAGCAACCGGTAACCAGTTCTATTTT	TGTGCCCTGGAAGGGTATGGACAGGGGTCCTATGGCTACACCTTC		CAGATGNQFYF		CALEGYGQGSYGYTF		TRUE	None	TRUE	None	TRAV27		TRBV30		run1	single pair	0	1044	normal	hashtag1-run1	normal	A2402_AYAQKIFKI_CMV	1
	M1-1	TRAJ35	TRBJ1-1	TGTGCAGGGTCCGTTGGGAATGTGCTGCATTGC	TGTGCCTGGACAGAAAACACTGAAGCTTTCTTT		CAGSVGNVLHC		CAWTENTEAFF		TRUE	None	TRUE	None	TRAV27		TRBV30		run1	single pair	69	33	normal	hashtag1-run1	normal	A2402_AYAQKIFKI_CMV	2
	M1-1	TRAJ49	TRBJ1-2	TGTGCAGGAGCAACCGGTAACCAGTTCTATTTT	TGTGCCCTGGAAGGGTATGGACAGGGGTCCTATGGCTACACCTTC		CAGATGNQFYF		CALEGYGQGSYGYTF		TRUE	None	TRUE	None	TRAV27		TRBV30		run1	single pair	0	1044	normal	hashtag1-run1	normal	A2402_AYAQKIFKI_CMV	0
	M1-1	TRAJ49	TRBJ2-7	TGTGCAGGAGCTCTCGGTAACCAGTTCTATTTT	TGTGCCTCCGAGCAGTACTTC		CAGALGNQFYF		CASEQYF		TRUE	None	TRUE	None	TRAV27		TRBV30		run1	single pair	20	118	normal	hashtag1-run1	normal	A2402_AYAQKIFKI_CMV	2
	M1-1	TRAJ49	TRBJ1-1	TGTGCAGGAGCGACCGGTAACCAGTTCTATTTT	TGTGTATGTTCACCGAACACTGAAGCTTTCTTT		CAGATGNQFYF		CVCSPNTEAFF		TRUE	None	TRUE	None	TRAV27		TRBV30		run1	single pair	12	288	normal	hashtag1-run1	normal	A2402_AYAQKIFKI_CMV	0
	M1-1	TRAJ47	TRBJ1-1	TGTGCAGGAGCTCTCGGAAACAAGCTGGTCTTT	TGTGCCTGGACAGAGAACACTGAAGCTTTCTTT		CAGALGNKLVF		CAWTENTEAFF		TRUE	None	TRUE	None	TRAV27		TRBV30		run1	single pair	39	174	normal	hashtag1-run1	normal	A2402_AYAQKIFKI_CMV	0
	M1-1	TRAJ49	TRBJ1-2	TGTGCAGGAGCAACCGGTAACCAGTTCTATTTT	TGTGCCCTGGAAGGGTATGGACAGGGGTCCTATGGCTACACCTTC		CAGATGNQFYF		CALEGYGQGSYGYTF		TRUE	None	TRUE	None	TRAV27		TRBV30		run1	single pair	0	1044	normal	hashtag1-run1	normal	A2402_AYAQKIFKI_CMV	0
	M1-1	TRAJ47	TRBJ1-1	TGTGCAGGAGCGGTAGGAAACAAACTGGTCTTT	TGTGCCTGGAGCGGGAACACTGAAGCTTTCTTT		CAGAVGNKLVF		CAWSGNTEAFF		TRUE	None	TRUE	None	TRAV27		TRBV30		run1	single pair	78	52	normal	hashtag1-run1	normal	A2402_AYAQKIFKI_CMV	0
	M1-1	TRAJ49	TRBJ1-2	TGTGCAGGAGCAACCGGTAACCAGTTCTATTTT	TGTGCCCTGGAAGGGTATGGACAGGGGTCCTATGGCTACACCTTC		CAGATGNQFYF		CALEGYGQGSYGYTF		TRUE	None	TRUE	None	TRAV27		TRBV30		run1	single pair	0	1044	normal	hashtag1-run1	normal	A2402_AYAQKIFKI_CMV	0
	M1-1	TRAJ49	TRBJ1-2	TGTGCAGGAGCAACCGGTAACCAGTTCTATTTT	TGTGCCCTGGAAGGGTATGGACAGGGGTCCTATGGCTACACCTTC		CAGATGNQFYF		CALEGYGQGSYGYTF		TRUE	None	TRUE	None	TRAV27		TRBV30		run1	single pair	0	1044	normal	hashtag1-run1	normal	A2402_AYAQKIFKI_CMV	0
	M1-1	TRAJ47	TRBJ1-1	TGTGCAGGAGCGGTAGGAAACAAACTGGTCTTT	TGTGCCTGGAGCGGGAACACTGAAGCTTTCTTT		CAGAVGNKLVF		CAWSGNTEAFF		TRUE	None	TRUE	None	TRAV27		TRBV30		run1	single pair	78	52	normal	hashtag1-run1	normal	A2402_AYAQKIFKI_CMV	0
	M1-1	TRAJ49	TRBJ1-2	TGTGCAGGAGCAACCGGTAACCAGTTCTATTTT	TGTGCCCTGGAAGGGTATGGACAGGGGTCCTATGGCTACACCTTC		CAGATGNQFYF		CALEGYGQGSYGYTF		TRUE	None	TRUE	None	TRAV27		TRBV30		run1	single pair	0	1044	normal	hashtag1-run1	normal	A2402_AYAQKIFKI_CMV	0
	M1-1	TRAJ39	TRBJ1-1	TGTGCAGGAAGTTTAGGCAACATGCTCACCTTT	TGTGCCTGGACGATGAACACTGAAGCTTTCTTT		CAGSLGNMLTF		CAWTMNTEAFF		TRUE	None	TRUE	None	TRAV27		TRBV30		run1	single pair	3	130	normal	hashtag1-run1	normal	A2402_AYAQKIFKI_CMV	0
	M1-1	TRAJ49	TRBJ1-1	TGTGCAGGAGCCATCGGTAACCAGTTCTATTTT	TGTGCCTGGGACAGGGGTCTCACTGAAGCTTTCTTT		CAGAIGNQFYF		CAWDRGLTEAFF		TRUE	None	TRUE	None	TRAV27		TRBV30		run1	single pair	87	1	normal	hashtag1-run1	normal	A2402_AYAQKIFKI_CMV	0
	M1-1	TRAJ49	TRBJ1-2	TGTGCAGGAGCAACCGGTAACCAGTTCTATTTT	TGTGCCCTGGAAGGGTATGGACAGGGGTCCTATGGCTACACCTTC		CAGATGNQFYF		CALEGYGQGSYGYTF		TRUE	None	TRUE	None	TRAV27		TRBV30		run1	single pair	0	1044	normal	hashtag1-run1	normal	A2402_AYAQKIFKI_CMV	0
	M1-1	TRAJ49	TRBJ1-2	TGTGCAGGAGCAACCGGTAACCAGTTCTATTTT	TGTGCCCTGGAAGGGTATGGACAGGGGTCCTATGGCTACACCTTC		CAGATGNQFYF		CALEGYGQGSYGYTF		TRUE	None	TRUE	None	TRAV27		TRBV30		run1	single pair	0	1044	normal	hashtag1-run1	normal	A2402_AYAQKIFKI_CMV	0
	M1-1	TRAJ49	TRBJ1-1	TGTGCAGGAGCGATCGGTAACCAGTTCTATTTT	TGTGCCTGGACAGGGAACACTGAAGCTTTCTTT		CAGAIGNQFYF		CAWTGNTEAFF		TRUE	None	TRUE	None	TRAV27		TRBV30		run1	single pair	37	19	normal	hashtag1-run1	normal	A2402_AYAQKIFKI_CMV	0
	M1-1	TRAJ49	TRBJ1-1	TGTGCAGGAGCGACCGGTAACCAGTTCTATTTT	TGTGTATGTTCACCGAACACTGAAGCTTTCTTT		CAGATGNQFYF		CVCSPNTEAFF		TRUE	None	TRUE	None	TRAV27		TRBV30		run1	single pair	12	288	normal	hashtag1-run1	normal	A2402_AYAQKIFKI_CMV	0
	M1-1	TRAJ47	TRBJ1-1	TGTGCAGGAGCGGTAGGAAACAAACTGGTCTTT	TGTGCCTGGAGCGGGAACACTGAAGCTTTCTTT		CAGAVGNKLVF		CAWSGNTEAFF		TRUE	None	TRUE	None	TRAV27		TRBV30		run1	single pair	78	52	normal	hashtag1-run1	normal	A2402_AYAQKIFKI_CMV	0
	M1-1	TRAJ49	TRBJ1-4	TGTGCAGGCCTTACCGGTAACCAGTTCTATTTT	TGTGCCTGGAGTCCCACGGAGGAAAAACTGTTTTTT		CAGLTGNQFYF		CAWSPTEEKLFF		TRUE	None	TRUE	None	TRAV27		TRBV30		run1	single pair	40	69	normal	hashtag1-run1	normal	A2402_AYAQKIFKI_CMV	0
	M1-1	TRAJ47	TRBJ1-1	TGTGCAGGAGCTCTCGGAAACAAGCTGGTCTTT	TGTGCCTGGACAGAGAACACTGAAGCTTTCTTT		CAGALGNKLVF		CAWTENTEAFF		TRUE	None	TRUE	None	TRAV27		TRBV30		run1	single pair	39	174	normal	hashtag1-run1	normal	A2402_AYAQKIFKI_CMV	0
	M1-1	TRAJ49	TRBJ1-1	TGTGCAGGAGCTGTCGGTAACCAGTTCTATTTT	TGTGCCTGGGGGTACACTGAAGCTTTCTTT		CAGAVGNQFYF		CAWGYTEAFF		TRUE	None	TRUE	None	TRAV27		TRBV30		run1	single pair	101	9	normal	hashtag1-run1	normal	A2402_AYAQKIFKI_CMV	0
	M1-1	TRAJ49	TRBJ1-2	TGTGCAGGAGCAACCGGTAACCAGTTCTATTTT	TGTGCCCTGGAAGGGTATGGACAGGGGTCCTATGGCTACACCTTC		CAGATGNQFYF		CALEGYGQGSYGYTF		TRUE	None	TRUE	None	TRAV27		TRBV30		run1	single pair	0	1044	normal	hashtag1-run1	normal	A2402_AYAQKIFKI_CMV	0
	M1-1	TRAJ49	TRBJ1-2	TGTGCAGGAGCAACCGGTAACCAGTTCTATTTT	TGTGCCCTGGAAGGGTATGGACAGGGGTCCTATGGCTACACCTTC		CAGATGNQFYF		CALEGYGQGSYGYTF		TRUE	None	TRUE	None	TRAV27		TRBV30		run1	single pair	0	1044	normal	hashtag1-run1	normal	A2402_AYAQKIFKI_CMV	0
	M1-1	TRAJ49	TRBJ1-4	TGTGCAGGCCTTACCGGTAACCAGTTCTATTTT	TGTGCCTGGAGTCCCACGGAGGAAAAACTGTTTTTT		CAGLTGNQFYF		CAWSPTEEKLFF		TRUE	None	TRUE	None	TRAV27		TRBV30		run1	single pair	40	69	normal	hashtag1-run1	normal	A2402_AYAQKIFKI_CMV	0
	M1-1	TRAJ39	TRBJ1-1	TGTGCAGGAAGCTTGGGCAACATGCTCACCTTT	TGTGCCTGGAGTGAGGGCACTGAAGCTTTCTTT		CAGSLGNMLTF		CAWSEGTEAFF		TRUE	None	TRUE	None	TRAV27		TRBV30		run1	single pair	4	194	normal	hashtag1-run1	normal	A2402_AYAQKIFKI_CMV	0
	M1-1	TRAJ49	TRBJ1-1	TGTGCAGGAGGCACCGGTAACCAGTTCTATTTT	TGTGCCTCCTCCCCCAACACTGAAGCTTTCTTT		CAGGTGNQFYF		CASSPNTEAFF		TRUE	None	TRUE	None	TRAV27		TRBV30		run1	single pair	106	3	normal	hashtag1-run1	normal	A2402_AYAQKIFKI_CMV	0
	M1-1	TRAJ49	TRBJ1-2	TGTGCAGGAGCAACCGGTAACCAGTTCTATTTT	TGTGCCCTGGAAGGGTATGGACAGGGGTCCTATGGCTACACCTTC		CAGATGNQFYF		CALEGYGQGSYGYTF		TRUE	None	TRUE	None	TRAV27		TRBV30		run1	single pair	0	1044	normal	hashtag1-run1	normal	A2402_AYAQKIFKI_CMV	0
	M1-1	TRAJ47	TRBJ1-1	TGTGCAGGAGCGCTAGGAAACAAACTGGTCTTT	TGTGCCTGGAGTGAGAACACTGAAGCTTTCTTT		CAGALGNKLVF		CAWSENTEAFF		TRUE	None	TRUE	None	TRAV27		TRBV30		run1	single pair	114	5	normal	hashtag1-run1	normal	A2402_AYAQKIFKI_CMV	1
	M1-1	TRAJ49	TRBJ1-2	TGTGCAGGAGCAACCGGTAACCAGTTCTATTTT	TGTGCCCTGGAAGGGTATGGACAGGGGTCCTATGGCTACACCTTC		CAGATGNQFYF		CALEGYGQGSYGYTF		TRUE	None	TRUE	None	TRAV27		TRBV30		run1	single pair	0	1044	normal	hashtag1-run1	normal	A2402_AYAQKIFKI_CMV	0
	M1-1	TRAJ49	TRBJ1-1	TGTGCAGGGGGCACCGGTAACCAGTTCTATTTT	TGTGCCTTTGACAGGGTACTCACTGAAGCTTTCTTT		CAGGTGNQFYF		CAFDRVLTEAFF		TRUE	None	TRUE	None	TRAV27		TRBV30		run1	single pair	1	17	normal	hashtag1-run1	normal	A2402_AYAQKIFKI_CMV	0
	M1-1	TRAJ39	TRBJ1-1	TGTGCAGGAAGCTTGGGCAACATGCTCACCTTT	TGTGCCTGGAGTGAGGGCACTGAAGCTTTCTTT		CAGSLGNMLTF		CAWSEGTEAFF		TRUE	None	TRUE	None	TRAV27		TRBV30		run1	single pair	4	194	normal	hashtag1-run1	normal	A2402_AYAQKIFKI_CMV	0
	M1-1	TRAJ49	TRBJ1-1	TGTGCAGGAGCGACCGGTAACCAGTTCTATTTT	TGTGTATGTTCACCGAACACTGAAGCTTTCTTT		CAGATGNQFYF		CVCSPNTEAFF		TRUE	None	TRUE	None	TRAV27		TRBV30		run1	single pair	12	288	normal	hashtag1-run1	normal	A2402_AYAQKIFKI_CMV	0
	M1-1	TRAJ47	TRBJ1-1	TGTGCAGGAGCTCTCGGAAACAAGCTGGTCTTT	TGTGCCTGGACAGAGAACACTGAAGCTTTCTTT		CAGALGNKLVF		CAWTENTEAFF		TRUE	None	TRUE	None	TRAV27		TRBV30		run1	single pair	39	174	normal	hashtag1-run1	normal	A2402_AYAQKIFKI_CMV	3
	M1-1	TRAJ49	TRBJ1-1	TGTGCAGGAGCCATCGGTAACCAGTTCTATTTT	TGTGCCTGGAGTGGGGGGACTGAAGCTTTCTTT		CAGAIGNQFYF		CAWSGGTEAFF		TRUE	None	TRUE	None	TRAV27		TRBV30		run1	single pair	16	20	normal	hashtag1-run1	normal	A2402_AYAQKIFKI_CMV	0
	M1-1	TRAJ49	TRBJ2-7	TGTGCAGGAGCAACGGGTAACCAGTTCTATTTT	TGTGCCTGGGGTGAATACGAGCAGTACTTC		CAGATGNQFYF		CAWGEYEQYF		TRUE	None	TRUE	None	TRAV27		TRBV30		run1	single pair	100	5	normal	hashtag1-run1	normal	A2402_AYAQKIFKI_CMV	0
	M1-1	TRAJ49	TRBJ1-1	TGTGCAGGAGCCATCGGTAACCAGTTCTATTTT	TGTGCCTGGAGTGGGGGGACTGAAGCTTTCTTT		CAGAIGNQFYF		CAWSGGTEAFF		TRUE	None	TRUE	None	TRAV27		TRBV30		run1	single pair	16	20	normal	hashtag1-run1	normal	A2402_AYAQKIFKI_CMV	0
	M1-1	TRAJ39	TRBJ1-1	TGTGCAGGAGCCGCAGGCAACATGCTCACCTTT	TGTGCCTGGACCGAGAACACTGAAGCTTTCTTT		CAGAAGNMLTF		CAWTENTEAFF		TRUE	None	TRUE	None	TRAV27		TRBV30		run1	single pair	133	13	normal	hashtag1-run1	normal	A2402_AYAQKIFKI_CMV	2
	M1-1	TRAJ49	TRBJ1-1	TGTGCAGGAGCGATCGGTAACCAGTTCTATTTT	TGTGCCTGGACAGGGAACACTGAAGCTTTCTTT		CAGAIGNQFYF		CAWTGNTEAFF		TRUE	None	TRUE	None	TRAV27		TRBV30		run1	single pair	37	19	normal	hashtag1-run1	normal	A2402_AYAQKIFKI_CMV	0
	M1-1	TRAJ49	TRBJ1-1	TGTGCAGGAGCGACCGGTAACCAGTTCTATTTT	TGTGTATGTTCACCGAACACTGAAGCTTTCTTT		CAGATGNQFYF		CVCSPNTEAFF		TRUE	None	TRUE	None	TRAV27		TRBV30		run1	single pair	12	288	normal	hashtag1-run1	normal	A2402_AYAQKIFKI_CMV	0
	M1-1	TRAJ49	TRBJ2-1	TGTGCAGGTGGCACCGGTAACCAGTTCTATTTT	TGTGCCTGGAGTGGTGGGGAGTGGCAACATGAGCAGTTCTTC		CAGGTGNQFYF		CAWSGGEWQHEQFF		TRUE	None	TRUE	None	TRAV27		TRBV30		run1	single pair	21	57	normal	hashtag1-run1	normal	A2402_AYAQKIFKI_CMV	0
	M1-1	TRAJ49	TRBJ2-7	TGTGCAGGCGTCACCGGTAACCAGTTCTATTTT	TGTGCCTGGGGCGAATACGAGCAGTACTTC		CAGVTGNQFYF		CAWGEYEQYF		TRUE	None	TRUE	None	TRAV27		TRBV30		run1	single pair	7	142	normal	hashtag1-run1	normal	A2402_AYAQKIFKI_CMV	0
	M1-1	TRAJ49	TRBJ1-1	TGTGCAGGAGCTACCGGTAACCAGTTCTATTTT	TGTGCCTTCTCCGGGGGGACTGAAGCTTTCTTT		CAGATGNQFYF		CAFSGGTEAFF		TRUE	None	TRUE	None	TRAV27		TRBV30		run1	single pair	140	15	normal	hashtag1-run1	normal	A2402_AYAQKIFKI_CMV	0
	M1-1	TRAJ49	TRBJ2-7	TGTGCAGGCGTCACCGGTAACCAGTTCTATTTT	TGTGCCTGGGGCGAATACGAGCAGTACTTC		CAGVTGNQFYF		CAWGEYEQYF		TRUE	None	TRUE	None	TRAV27		TRBV30		run1	single pair	7	142	normal	hashtag1-run1	normal	A2402_AYAQKIFKI_CMV	0
	M1-1	TRAJ49	TRBJ1-2	TGTGCAGGAGCAACCGGTAACCAGTTCTATTTT	TGTGCCCTGGAAGGGTATGGACAGGGGTCCTATGGCTACACCTTC		CAGATGNQFYF		CALEGYGQGSYGYTF		TRUE	None	TRUE	None	TRAV27		TRBV30		run1	single pair	0	1044	normal	hashtag1-run1	normal	A2402_AYAQKIFKI_CMV	0
	M1-1	TRAJ49	TRBJ1-2	TGTGCAGGAGCAACCGGTAACCAGTTCTATTTT	TGTGCCCTGGAAGGGTATGGACAGGGGTCCTATGGCTACACCTTC		CAGATGNQFYF		CALEGYGQGSYGYTF		TRUE	None	TRUE	None	TRAV27		TRBV30		run1	single pair	0	1044	normal	hashtag1-run1	normal	A2402_AYAQKIFKI_CMV	0
	M1-1	TRAJ49	TRBJ2-1	TGTGCAGGTGGCACCGGTAACCAGTTCTATTTT	TGTGCCTGGAGTGGTGGGGAGTGGCAACATGAGCAGTTCTTC		CAGGTGNQFYF		CAWSGGEWQHEQFF		TRUE	None	TRUE	None	TRAV27		TRBV30		run1	single pair	21	57	normal	hashtag1-run1	normal	A2402_AYAQKIFKI_CMV	0
	M1-1	TRAJ49	TRBJ1-1	TGTGCAGGAGCGATCGGTAACCAGTTCTATTTT	TGTGCCTGGACAGGGAACACTGAAGCTTTCTTT		CAGAIGNQFYF		CAWTGNTEAFF		TRUE	None	TRUE	None	TRAV27		TRBV30		run1	single pair	37	19	normal	hashtag1-run1	normal	A2402_AYAQKIFKI_CMV	0
	M1-1	TRAJ49	TRBJ1-1	TGTGCAGGGGGCACCGGTAACCAGTTCTATTTT	TGTGCCTGCGAGCAAGGGCACCCTAAGGCTGAAGCTTTCTTT		CAGGTGNQFYF		CACEQGHPKAEAFF		TRUE	None	TRUE	None	TRAV27		TRBV30		run1	single pair	14	30	normal	hashtag1-run1	normal	A2402_AYAQKIFKI_CMV	0
	M1-1	TRAJ49	TRBJ1-1	TGTGCAGGACTCACCGGTAACCAGTTCTATTTT	TGTGCCTGGGGCGGGGGGCATACGACTGAAGCTTTCTTT		CAGLTGNQFYF		CAWGGGHTTEAFF		TRUE	None	TRUE	None	TRAV27		TRBV30		run1	single pair	23	76	normal	hashtag1-run1	normal	A2402_AYAQKIFKI_CMV	0
	M1-1	TRAJ49	TRBJ1-2	TGTGCAGGAGCAACCGGTAACCAGTTCTATTTT	TGTGCCCTGGAAGGGTATGGACAGGGGTCCTATGGCTACACCTTC		CAGATGNQFYF		CALEGYGQGSYGYTF		TRUE	None	TRUE	None	TRAV27		TRBV30		run1	single pair	0	1044	normal	hashtag1-run1	normal	A2402_AYAQKIFKI_CMV	0
	M1-1	TRAJ47	TRBJ1-1	TGTGCAGGAGCGGTAGGAAACAAACTGGTCTTT	TGTGCCTGGAGCGGGAACACTGAAGCTTTCTTT		CAGAVGNKLVF		CAWSGNTEAFF		TRUE	None	TRUE	None	TRAV27		TRBV30		run1	single pair	78	52	normal	hashtag1-run1	normal	A2402_AYAQKIFKI_CMV	0
	M1-1	TRAJ39	TRBJ1-1	TGTGCAGGAAGCTTGGGCAACATGCTCACCTTT	TGTGCCTGGAGTGAGGGCACTGAAGCTTTCTTT		CAGSLGNMLTF		CAWSEGTEAFF		TRUE	None	TRUE	None	TRAV27		TRBV30		run1	single pair	4	194	normal	hashtag1-run1	normal	A2402_AYAQKIFKI_CMV	0
	M1-1	TRAJ49	TRBJ1-1	TGTGCAGGGGGCACCGGTAACCAGTTCTATTTT	TGTGCCTGCGAGCAAGGGCACCCTAAGGCTGAAGCTTTCTTT		CAGGTGNQFYF		CACEQGHPKAEAFF		TRUE	None	TRUE	None	TRAV27		TRBV30		run1	single pair	14	30	normal	hashtag1-run1	normal	A2402_AYAQKIFKI_CMV	0
	M1-1	TRAJ49	TRBJ2-7	TGTGCAGGCGTCACCGGTAACCAGTTCTATTTT	TGTGCCTGGGGCGAATACGAGCAGTACTTC		CAGVTGNQFYF		CAWGEYEQYF		TRUE	None	TRUE	None	TRAV27		TRBV30		run1	single pair	7	142	normal	hashtag1-run1	normal	A2402_AYAQKIFKI_CMV	0
	M1-1	TRAJ49	TRBJ1-1	TGTGCAGGAGCGACCGGTAACCAGTTCTATTTT	TGTGTATGTTCACCGAACACTGAAGCTTTCTTT		CAGATGNQFYF		CVCSPNTEAFF		TRUE	None	TRUE	None	TRAV27		TRBV30		run1	single pair	12	288	normal	hashtag1-run1	normal	A2402_AYAQKIFKI_CMV	0
	M1-1	TRAJ49	TRBJ1-2	TGTGCAGGAGCAACCGGTAACCAGTTCTATTTT	TGTGCCCTGGAAGGGTATGGACAGGGGTCCTATGGCTACACCTTC		CAGATGNQFYF		CALEGYGQGSYGYTF		TRUE	None	TRUE	None	TRAV27		TRBV30		run1	single pair	0	1044	normal	hashtag1-run1	normal	A2402_AYAQKIFKI_CMV	0
	M1-1	TRAJ49	TRBJ1-2	TGTGCAGGAGCAACCGGTAACCAGTTCTATTTT	TGTGCCCTGGAAGGGTATGGACAGGGGTCCTATGGCTACACCTTC		CAGATGNQFYF		CALEGYGQGSYGYTF		TRUE	None	TRUE	None	TRAV27		TRBV30		run1	single pair	0	1044	normal	hashtag1-run1	normal	A2402_AYAQKIFKI_CMV	0
	M1-1	TRAJ35	TRBJ1-1	TGTGCAGGGTCCGTTGGGAATGTGCTGCATTGC	TGTGCCTGGACAGAAAACACTGAAGCTTTCTTT		CAGSVGNVLHC		CAWTENTEAFF		TRUE	None	TRUE	None	TRAV27		TRBV30		run1	single pair	69	33	normal	hashtag1-run1	normal	A2402_AYAQKIFKI_CMV	0
	M1-1	TRAJ49	TRBJ1-1	TGTGCAGGGGCAACCGGTAACCAGTTCTATTTT	TGTGCCTGGAGCCCCTTTCAAACTGAAGCTTTCTTT		CAGATGNQFYF		CAWSPFQTEAFF		TRUE	None	TRUE	None	TRAV27		TRBV30		run1	single pair	35	53	normal	hashtag1-run1	normal	A2402_AYAQKIFKI_CMV	0
	M1-1	TRAJ49	TRBJ2-7	TGTGCAGGAGCCCTGGGTAACCAGTTCTATTTT	TGTGCCTGGGACGGACAGGGGAACGAGCAGTACTTC		CAGALGNQFYF		CAWDGQGNEQYF		TRUE	None	TRUE	None	TRAV27		TRBV30		run1	single pair	171	17	normal	hashtag1-run1	normal	A2402_AYAQKIFKI_CMV	0
	M1-1	TRAJ49	TRBJ1-1	TGTGCAGGAGGGACCGGTAACCAGTTCTATTTT	TGTGCCTGGGACAGGGGGCAGTCTGAAGCTTTCTTT		CAGGTGNQFYF		CAWDRGQSEAFF		TRUE	None	TRUE	None	TRAV27		TRBV30		run1	single pair	173	1	normal	hashtag1-run1	normal	A2402_AYAQKIFKI_CMV	0
	M1-1	TRAJ35	TRBJ1-1	TGTGCAGGGTCCGTTGGGAATGTGCTGCATTGC	TGTGCCTGGACAGAAAACACTGAAGCTTTCTTT		CAGSVGNVLHC		CAWTENTEAFF		TRUE	None	TRUE	None	TRAV27		TRBV30		run1	single pair	69	33	normal	hashtag1-run1	normal	A2402_AYAQKIFKI_CMV	0
	M1-1	TRAJ49	TRBJ1-1	TGTGCAGGAGCTATCGGTAACCAGTTCTATTTT	TGTGCCTGGAGTGGGGGCACTGAAGCTTTCTTT		CAGAIGNQFYF		CAWSGGTEAFF		TRUE	None	TRUE	None	TRAV27		TRBV30		run1	single pair	53	33	normal	hashtag1-run1	normal	A2402_AYAQKIFKI_CMV	0
	M1-1	TRAJ39	TRBJ1-1	TGTGCAGGAAGTTTAGGCAACATGCTCACCTTT	TGTGCCTGGACGATGAACACTGAAGCTTTCTTT		CAGSLGNMLTF		CAWTMNTEAFF		TRUE	None	TRUE	None	TRAV27		TRBV30		run1	single pair	3	130	normal	hashtag1-run1	normal	A2402_AYAQKIFKI_CMV	0
	M1-1	TRAJ39	TRBJ1-1	TGTGCAGGAGCATTGGGCAACATGCTCACCTTT	TGTGCCTGGACAGAGAACACTGAAGCTTTCTTT		CAGALGNMLTF		CAWTENTEAFF		TRUE	None	TRUE	None	TRAV27		TRBV30		run1	single pair	27	65	normal	hashtag1-run1	normal	A2402_AYAQKIFKI_CMV	0
	M1-1	TRAJ49	TRBJ1-1	TGTGCAGGAGCTTCCGGTAACCAGTTCTATTTT	TGTGCCTGGAGCCCGGACACTGAAGCTTTCTTT		CAGASGNQFYF		CAWSPDTEAFF		TRUE	None	TRUE	None	TRAV27		TRBV30		run1	single pair	189	4	normal	hashtag1-run1	normal	A2402_AYAQKIFKI_CMV	0
	M1-1	TRAJ49	TRBJ1-1	TGTGCCGGGAACACCGGTAACCAGTTCTATTTT	TGTGCCTATACAGAGAACACTGAAGCTTTCTTT		CAGNTGNQFYF		CAYTENTEAFF		TRUE	None	TRUE	None	TRAV27		TRBV30		run1	single pair	128	21	normal	hashtag1-run1	normal	A2402_AYAQKIFKI_CMV	0
	M1-1	TRAJ49	TRBJ2-1	TGTGCAGGTGGCACCGGTAACCAGTTCTATTTT	TGTGCCTGGAGTGGTGGGGAGTGGCAACATGAGCAGTTCTTC		CAGGTGNQFYF		CAWSGGEWQHEQFF		TRUE	None	TRUE	None	TRAV27		TRBV30		run1	single pair	21	57	normal	hashtag1-run1	normal	A2402_AYAQKIFKI_CMV	0
	M1-1	TRAJ49	TRBJ2-7	TGTGCAGGCGTCACCGGTAACCAGTTCTATTTT	TGTGCCTGGGGCGAATACGAGCAGTACTTC		CAGVTGNQFYF		CAWGEYEQYF		TRUE	None	TRUE	None	TRAV27		TRBV30		run1	single pair	7	142	normal	hashtag1-run1	normal	A2402_AYAQKIFKI_CMV	0
	M1-1	TRAJ49	TRBJ1-2	TGTGCAGGAGCAACCGGTAACCAGTTCTATTTT	TGTGCCCTGGAAGGGTATGGACAGGGGTCCTATGGCTACACCTTC		CAGATGNQFYF		CALEGYGQGSYGYTF		TRUE	None	TRUE	None	TRAV27		TRBV30		run1	single pair	0	1044	normal	hashtag1-run1	normal	A2402_AYAQKIFKI_CMV	2
	M1-1	TRAJ49	TRBJ1-1	TGTGCAGGAGGCACCGGTAACCAGTTCTATTTT	TGTGCCTGGACAGAGAACACTGAAGCTTTCTTT		CAGGTGNQFYF		CAWTENTEAFF		TRUE	None	TRUE	None	TRAV27		TRBV30		run1	single pair	34	163	normal	hashtag1-run1	normal	A2402_AYAQKIFKI_CMV	0
	M1-1	TRAJ49	TRBJ1-1	TGTGCAGGAGCTATCGGTAACCAGTTCTATTTT	TGTGCCTGGAGTGGGGGCACTGAAGCTTTCTTT		CAGAIGNQFYF		CAWSGGTEAFF		TRUE	None	TRUE	None	TRAV27		TRBV30		run1	single pair	53	33	normal	hashtag1-run1	normal	A2402_AYAQKIFKI_CMV	1
	M1-1	TRAJ49	TRBJ1-2	TGTGCAGGAGCAACCGGTAACCAGTTCTATTTT	TGTGCCCTGGAAGGGTATGGACAGGGGTCCTATGGCTACACCTTC		CAGATGNQFYF		CALEGYGQGSYGYTF		TRUE	None	TRUE	None	TRAV27		TRBV30		run1	single pair	0	1044	normal	hashtag1-run1	normal	A2402_AYAQKIFKI_CMV	1
	M1-1	TRAJ49	TRBJ2-7	TGTGCAGGAGCTCTCGGTAACCAGTTCTATTTT	TGTGCCTCCGAGCAGTACTTC		CAGALGNQFYF		CASEQYF		TRUE	None	TRUE	None	TRAV27		TRBV30		run1	single pair	20	118	normal	hashtag1-run1	normal	A2402_AYAQKIFKI_CMV	0
	M1-1	TRAJ49	TRBJ1-2	TGTGCAGGAGCAACCGGTAACCAGTTCTATTTT	TGTGCCCTGGAAGGGTATGGACAGGGGTCCTATGGCTACACCTTC		CAGATGNQFYF		CALEGYGQGSYGYTF		TRUE	None	TRUE	None	TRAV27		TRBV30		run1	single pair	0	1044	normal	hashtag1-run1	normal	A2402_AYAQKIFKI_CMV	0
	M1-1	TRAJ49	TRBJ1-1	TGTGCAGGAGCGACCGGTAACCAGTTCTATTTT	TGTGTATGTTCACCGAACACTGAAGCTTTCTTT		CAGATGNQFYF		CVCSPNTEAFF		TRUE	None	TRUE	None	TRAV27		TRBV30		run1	single pair	12	288	normal	hashtag1-run1	normal	A2402_AYAQKIFKI_CMV	0
	M1-1	TRAJ49	TRBJ1-1	TGTGCAGGAGCGACCGGTAACCAGTTCTATTTT	TGTGTATGTTCACCGAACACTGAAGCTTTCTTT		CAGATGNQFYF		CVCSPNTEAFF		TRUE	None	TRUE	None	TRAV27		TRBV30		run1	single pair	12	288	normal	hashtag1-run1	normal	A2402_AYAQKIFKI_CMV	0
	M1-1	TRAJ39	TRBJ1-1	TGTGCAGGAAGTTTAGGCAACATGCTCACCTTT	TGTGCCTGGACGATGAACACTGAAGCTTTCTTT		CAGSLGNMLTF		CAWTMNTEAFF		TRUE	None	TRUE	None	TRAV27		TRBV30		run1	single pair	3	130	normal	hashtag1-run1	normal	A2402_AYAQKIFKI_CMV	0
	M1-1	TRAJ49	TRBJ1-1	TGTGCAGGAGCGACCGGTAACCAGTTCTATTTT	TGTGTATGTTCACCGAACACTGAAGCTTTCTTT		CAGATGNQFYF		CVCSPNTEAFF		TRUE	None	TRUE	None	TRAV27		TRBV30		run1	single pair	12	288	normal	hashtag1-run1	normal	A2402_AYAQKIFKI_CMV	0
	M1-1	TRAJ49	TRBJ1-4	TGTGCAGGCCTTACCGGTAACCAGTTCTATTTT	TGTGCCTGGAGTCCCACGGAGGAAAAACTGTTTTTT		CAGLTGNQFYF		CAWSPTEEKLFF		TRUE	None	TRUE	None	TRAV27		TRBV30		run1	single pair	40	69	normal	hashtag1-run1	normal	A2402_AYAQKIFKI_CMV	0
	M1-1	TRAJ49	TRBJ1-1	TGTGCCGGGAACACCGGTAACCAGTTCTATTTT	TGTGCCTATACAGAGAACACTGAAGCTTTCTTT		CAGNTGNQFYF		CAYTENTEAFF		TRUE	None	TRUE	None	TRAV27		TRBV30		run1	single pair	128	21	normal	hashtag1-run1	normal	A2402_AYAQKIFKI_CMV	0
	M1-1	TRAJ49	TRBJ1-2	TGTGCAGGAGCAACCGGTAACCAGTTCTATTTT	TGTGCCCTGGAAGGGTATGGACAGGGGTCCTATGGCTACACCTTC		CAGATGNQFYF		CALEGYGQGSYGYTF		TRUE	None	TRUE	None	TRAV27		TRBV30		run1	single pair	0	1044	normal	hashtag1-run1	normal	A2402_AYAQKIFKI_CMV	0
	M1-1	TRAJ39	TRBJ1-1	TGTGCAGGAGCATTGGGCAACATGCTCACCTTT	TGTGCCTGGACAGAGAACACTGAAGCTTTCTTT		CAGALGNMLTF		CAWTENTEAFF		TRUE	None	TRUE	None	TRAV27		TRBV30		run1	single pair	27	65	normal	hashtag1-run1	normal	A2402_AYAQKIFKI_CMV	0
	M1-1	TRAJ49	TRBJ1-1	TGTGCAGGAGCGACCGGTAACCAGTTCTATTTT	TGTGTATGTTCACCGAACACTGAAGCTTTCTTT		CAGATGNQFYF		CVCSPNTEAFF		TRUE	None	TRUE	None	TRAV27		TRBV30		run1	single pair	12	288	normal	hashtag1-run1	normal	A2402_AYAQKIFKI_CMV	0
	M1-1	TRAJ49	TRBJ2-7	TGTGCAGGAGCTCTCGGTAACCAGTTCTATTTT	TGTGCCTCCGAGCAGTACTTC		CAGALGNQFYF		CASEQYF		TRUE	None	TRUE	None	TRAV27		TRBV30		run1	single pair	20	118	normal	hashtag1-run1	normal	A2402_AYAQKIFKI_CMV	0
	M1-1	TRAJ49	TRBJ1-1	TGTGCAGGAGCAATCGGTAACCAGTTCTATTTT	TGTGCCTTCACAGGGAACACTGAAGCTTTCTTT		CAGAIGNQFYF		CAFTGNTEAFF		TRUE	None	TRUE	None	TRAV27		TRBV30		run1	single pair	172	8	normal	hashtag1-run1	normal	A2402_AYAQKIFKI_CMV	0
	M1-1	TRAJ47	TRBJ1-1	TGTGCAGGAGCGGTAGGAAACAAACTGGTCTTT	TGTGCCTGGAGCGGGAACACTGAAGCTTTCTTT		CAGAVGNKLVF		CAWSGNTEAFF		TRUE	None	TRUE	None	TRAV27		TRBV30		run1	single pair	78	52	normal	hashtag1-run1	normal	A2402_AYAQKIFKI_CMV	0
	M1-1	TRAJ49	TRBJ2-7	TGTGCAGGCGTCACCGGTAACCAGTTCTATTTT	TGTGCCTGGGGCGAATACGAGCAGTACTTC		CAGVTGNQFYF		CAWGEYEQYF		TRUE	None	TRUE	None	TRAV27		TRBV30		run1	single pair	7	142	normal	hashtag1-run1	normal	A2402_AYAQKIFKI_CMV	0
	M1-1	TRAJ49	TRBJ1-1	TGTGCAGGAGGCACCGGTAACCAGTTCTATTTT	TGTGCCTCCTCCCCCAACACTGAAGCTTTCTTT		CAGGTGNQFYF		CASSPNTEAFF		TRUE	None	TRUE	None	TRAV27		TRBV30		run1	single pair	106	3	normal	hashtag1-run1	normal	A2402_AYAQKIFKI_CMV	3
	M1-1	TRAJ49	TRBJ2-7	TGTGCAGGCGTCACCGGTAACCAGTTCTATTTT	TGTGCCTGGGGCGAATACGAGCAGTACTTC		CAGVTGNQFYF		CAWGEYEQYF		TRUE	None	TRUE	None	TRAV27		TRBV30		run1	single pair	7	142	normal	hashtag1-run1	normal	A2402_AYAQKIFKI_CMV	0
	M1-1	TRAJ49	TRBJ1-2	TGTGCAGGAGCAACCGGTAACCAGTTCTATTTT	TGTGCCCTGGAAGGGTATGGACAGGGGTCCTATGGCTACACCTTC		CAGATGNQFYF		CALEGYGQGSYGYTF		TRUE	None	TRUE	None	TRAV27		TRBV30		run1	single pair	0	1044	normal	hashtag1-run1	normal	A2402_AYAQKIFKI_CMV	0
	M1-1	TRAJ49	TRBJ1-1	TGTGCAGGAGCTATAGGTAACCAGTTCTATTTT	TGTGCCTGGAGTGGGGGGACTGAAGCTTTCTTT		CAGAIGNQFYF		CAWSGGTEAFF		TRUE	None	TRUE	None	TRAV27		TRBV30		run1	single pair	102	3	normal	hashtag1-run1	normal	A2402_AYAQKIFKI_CMV	0
	M1-1	TRAJ49	TRBJ1-1	TGTGCAGGAGCAATCGGTAACCAGTTCTATTTT	TGTGCGTCGTCCCCCAACACTGAAGCTTTCTTT		CAGAIGNQFYF		CASSPNTEAFF		TRUE	None	TRUE	None	TRAV27		TRBV30		run1	single pair	218	3	normal	hashtag1-run1	normal	A2402_AYAQKIFKI_CMV	0
	M1-1	TRAJ35	TRBJ1-1	TGTGTGGGGTCCGGAGGCTTTGGGAATGTGCTGCATTGC	TGTGCCTGGAGTCCGAACACTGAAGCTTTCTTT		CVGSGGFGNVLHC		CAWSPNTEAFF		TRUE	None	TRUE	None	TRAV10		TRBV30		run1	single pair	50	9	normal	hashtag1-run1	normal	A2402_AYAQKIFKI_CMV	0
	M1-1	TRAJ49	TRBJ1-2	TGTGCAGGAGCAACCGGTAACCAGTTCTATTTT	TGTGCCCTGGAAGGGTATGGACAGGGGTCCTATGGCTACACCTTC		CAGATGNQFYF		CALEGYGQGSYGYTF		TRUE	None	TRUE	None	TRAV27		TRBV30		run1	single pair	0	1044	normal	hashtag1-run1	normal	A2402_AYAQKIFKI_CMV	0
	M1-1	TRAJ49	TRBJ1-1	TGTGCAGGGGGGCTAGGTAACCAGTTCTATTTT	TGTGCCTGGAGTGCCAACACTGAAGCTTTCTTT		CAGGLGNQFYF		CAWSANTEAFF		TRUE	None	TRUE	None	TRAV27		TRBV30		run1	single pair	223	1	normal	hashtag1-run1	normal	A2402_AYAQKIFKI_CMV	0
	M1-1	TRAJ49	TRBJ1-2	TGTGCAGGAGCAACCGGTAACCAGTTCTATTTT	TGTGCCCTGGAAGGGTATGGACAGGGGTCCTATGGCTACACCTTC		CAGATGNQFYF		CALEGYGQGSYGYTF		TRUE	None	TRUE	None	TRAV27		TRBV30		run1	single pair	0	1044	normal	hashtag1-run1	normal	A2402_AYAQKIFKI_CMV	0
	M1-1	TRAJ39	TRBJ1-1	TGTGCAGGAGCATTGGGCAACATGCTCACCTTT	TGTGCCTGGACAGAGAACACTGAAGCTTTCTTT		CAGALGNMLTF		CAWTENTEAFF		TRUE	None	TRUE	None	TRAV27		TRBV30		run1	single pair	27	65	normal	hashtag1-run1	normal	A2402_AYAQKIFKI_CMV	0
	M1-1	TRAJ49	TRBJ1-1	TGTGCAGGACTCACCGGTAACCAGTTCTATTTT	TGTGCCTGGGGCGGGGGGCATACGACTGAAGCTTTCTTT		CAGLTGNQFYF		CAWGGGHTTEAFF		TRUE	None	TRUE	None	TRAV27		TRBV30		run1	single pair	23	76	normal	hashtag1-run1	normal	A2402_AYAQKIFKI_CMV	0
	M1-1	TRAJ49	TRBJ1-1	TGTGCAGGAGCGACCGGTAACCAGTTCTATTTT	TGTGTATGTTCACCGAACACTGAAGCTTTCTTT		CAGATGNQFYF		CVCSPNTEAFF		TRUE	None	TRUE	None	TRAV27		TRBV30		run1	single pair	12	288	normal	hashtag1-run1	normal	A2402_AYAQKIFKI_CMV	0
	M1-1	TRAJ39	TRBJ1-1	TGTGCAGGAAGTTTAGGCAACATGCTCACCTTT	TGTGCCTGGACGATGAACACTGAAGCTTTCTTT		CAGSLGNMLTF		CAWTMNTEAFF		TRUE	None	TRUE	None	TRAV27		TRBV30		run1	single pair	3	130	normal	hashtag1-run1	normal	A2402_AYAQKIFKI_CMV	0
	M1-1	TRAJ49	TRBJ2-7	TGTGCAGGCGTCACCGGTAACCAGTTCTATTTT	TGTGCCTGGGGCGAATACGAGCAGTACTTC		CAGVTGNQFYF		CAWGEYEQYF		TRUE	None	TRUE	None	TRAV27		TRBV30		run1	single pair	7	142	normal	hashtag1-run1	normal	A2402_AYAQKIFKI_CMV	0
	M1-1	TRAJ39	TRBJ1-1	TGTGCAGGAAGTTTAGGCAACATGCTCACCTTT	TGTGCCTGGACGATGAACACTGAAGCTTTCTTT		CAGSLGNMLTF		CAWTMNTEAFF		TRUE	None	TRUE	None	TRAV27		TRBV30		run1	single pair	3	130	normal	hashtag1-run1	normal	A2402_AYAQKIFKI_CMV	0
	M1-1	TRAJ49	TRBJ1-2	TGTGCAGGAGCAACCGGTAACCAGTTCTATTTT	TGTGCCCTGGAAGGGTATGGACAGGGGTCCTATGGCTACACCTTC		CAGATGNQFYF		CALEGYGQGSYGYTF		TRUE	None	TRUE	None	TRAV27		TRBV30		run1	single pair	0	1044	normal	hashtag1-run1	normal	A2402_AYAQKIFKI_CMV	0
	M1-1	TRAJ49	TRBJ1-2	TGTGCAGGAGCAACCGGTAACCAGTTCTATTTT	TGTGCCCTGGAAGGGTATGGACAGGGGTCCTATGGCTACACCTTC		CAGATGNQFYF		CALEGYGQGSYGYTF		TRUE	None	TRUE	None	TRAV27		TRBV30		run1	single pair	0	1044	normal	hashtag1-run1	normal	A2402_AYAQKIFKI_CMV	0
	M1-1	TRAJ49	TRBJ1-2	TGTGCAGGAGCAACCGGTAACCAGTTCTATTTT	TGTGCCCTGGAAGGGTATGGACAGGGGTCCTATGGCTACACCTTC		CAGATGNQFYF		CALEGYGQGSYGYTF		TRUE	None	TRUE	None	TRAV27		TRBV30		run1	single pair	0	1044	normal	hashtag1-run1	normal	A2402_AYAQKIFKI_CMV	0
	M1-1	TRAJ49	TRBJ1-1	TGTGCCGGGAACACCGGTAACCAGTTCTATTTT	TGTGCCTATACAGAGAACACTGAAGCTTTCTTT		CAGNTGNQFYF		CAYTENTEAFF		TRUE	None	TRUE	None	TRAV27		TRBV30		run1	single pair	128	21	normal	hashtag1-run1	normal	A2402_AYAQKIFKI_CMV	0
	M1-1	TRAJ39	TRBJ1-1	TGTGCAGGAAGCTTGGGCAACATGCTCACCTTT	TGTGCCTGGAGTGAGGGCACTGAAGCTTTCTTT		CAGSLGNMLTF		CAWSEGTEAFF		TRUE	None	TRUE	None	TRAV27		TRBV30		run1	single pair	4	194	normal	hashtag1-run1	normal	A2402_AYAQKIFKI_CMV	0
	M1-1	TRAJ49	TRBJ1-2	TGTGCAGGAGCAACCGGTAACCAGTTCTATTTT	TGTGCCCTGGAAGGGTATGGACAGGGGTCCTATGGCTACACCTTC		CAGATGNQFYF		CALEGYGQGSYGYTF		TRUE	None	TRUE	None	TRAV27		TRBV30		run1	single pair	0	1044	normal	hashtag1-run1	normal	A2402_AYAQKIFKI_CMV	0
	M1-1	TRAJ49	TRBJ1-2	TGTGCAGGAGCAACCGGTAACCAGTTCTATTTT	TGTGCCCTGGAAGGGTATGGACAGGGGTCCTATGGCTACACCTTC		CAGATGNQFYF		CALEGYGQGSYGYTF		TRUE	None	TRUE	None	TRAV27		TRBV30		run1	single pair	0	1044	normal	hashtag1-run1	normal	A2402_AYAQKIFKI_CMV	0
	M1-1	TRAJ49	TRBJ1-1	TGTGCAGGGAACACCGGTAACCAGTTCTATTTT	TGTGCCTGGACGGAGAACACTGAAGCTTTCTTT		CAGNTGNQFYF		CAWTENTEAFF		TRUE	None	TRUE	None	TRAV27		TRBV30		run1	single pair	51	5	normal	hashtag1-run1	normal	A2402_AYAQKIFKI_CMV	1
	M1-1	TRAJ49	TRBJ1-2	TGTGCAGGAGCAACCGGTAACCAGTTCTATTTT	TGTGCCCTGGAAGGGTATGGACAGGGGTCCTATGGCTACACCTTC		CAGATGNQFYF		CALEGYGQGSYGYTF		TRUE	None	TRUE	None	TRAV27		TRBV30		run1	single pair	0	1044	normal	hashtag1-run1	normal	A2402_AYAQKIFKI_CMV	1
	M1-1	TRAJ49	TRBJ1-2	TGTGCAGGAGCAACCGGTAACCAGTTCTATTTT	TGTGCCCTGGAAGGGTATGGACAGGGGTCCTATGGCTACACCTTC		CAGATGNQFYF		CALEGYGQGSYGYTF		TRUE	None	TRUE	None	TRAV27		TRBV30		run1	single pair	0	1044	normal	hashtag1-run1	normal	A2402_AYAQKIFKI_CMV	0
	M1-1	TRAJ49	TRBJ2-7	TGTGCAGGAGCCACCGGTAACCAGTTCTATTTT	TGTGCCTGGAGTGGGGGGACCGAGCAGTACTTC		CAGATGNQFYF		CAWSGGTEQYF		TRUE	None	TRUE	None	TRAV27		TRBV30		run1	single pair	115	25	normal	hashtag1-run1	normal	A2402_AYAQKIFKI_CMV	0
	M1-1	TRAJ49	TRBJ2-1	TGTGCAGGAGCTATCGGTAACCAGTTCTATTTT	TGTGCCTGGAGTCCTAACAATGAGCAGTTCTTC		CAGAIGNQFYF		CAWSPNNEQFF		TRUE	None	TRUE	None	TRAV27		TRBV30		run1	single pair	231	2	normal	hashtag1-run1	normal	A2402_AYAQKIFKI_CMV	0
	M1-1	TRAJ49	TRBJ1-1	TGTGCAGGAGCGACCGGTAACCAGTTCTATTTT	TGTGTATGTTCACCGAACACTGAAGCTTTCTTT		CAGATGNQFYF		CVCSPNTEAFF		TRUE	None	TRUE	None	TRAV27		TRBV30		run1	single pair	12	288	normal	hashtag1-run1	normal	A2402_AYAQKIFKI_CMV	0
	M1-1	TRAJ49	TRBJ1-1	TGTGCAGGAGCGACCGGTAACCAGTTCTATTTT	TGTGTATGTTCACCGAACACTGAAGCTTTCTTT		CAGATGNQFYF		CVCSPNTEAFF		TRUE	None	TRUE	None	TRAV27		TRBV30		run1	single pair	12	288	normal	hashtag1-run1	normal	A2402_AYAQKIFKI_CMV	0
	M1-1	TRAJ49	TRBJ1-1	TGTGCAGGAGGAGTTGGTAACCAGTTCTATTTT	TGTGCCTGGAGTGAGAACACTGAAGCTTTCTTT		CAGGVGNQFYF		CAWSENTEAFF		TRUE	None	TRUE	None	TRAV27		TRBV30		run1	single pair	63	44	normal	hashtag1-run1	normal	A2402_AYAQKIFKI_CMV	0
	M1-1	TRAJ49	TRBJ1-2	TGTGCAGGAGCAACCGGTAACCAGTTCTATTTT	TGTGCCCTGGAAGGGTATGGACAGGGGTCCTATGGCTACACCTTC		CAGATGNQFYF		CALEGYGQGSYGYTF		TRUE	None	TRUE	None	TRAV27		TRBV30		run1	single pair	0	1044	normal	hashtag1-run1	normal	A2402_AYAQKIFKI_CMV	0
	M1-1	TRAJ49	TRBJ2-7	TGTGCAGGAGCTCTCGGTAACCAGTTCTATTTT	TGTGCCTCCGAGCAGTACTTC		CAGALGNQFYF		CASEQYF		TRUE	None	TRUE	None	TRAV27		TRBV30		run1	single pair	20	118	normal	hashtag1-run1	normal	A2402_AYAQKIFKI_CMV	0
	M1-1	TRAJ49	TRBJ1-4	TGTGCAGGCCTTACCGGTAACCAGTTCTATTTT	TGTGCCTGGAGTCCCACGGAGGAAAAACTGTTTTTT		CAGLTGNQFYF		CAWSPTEEKLFF		TRUE	None	TRUE	None	TRAV27		TRBV30		run1	single pair	40	69	normal	hashtag1-run1	normal	A2402_AYAQKIFKI_CMV	0
	M1-1	TRAJ49	TRBJ1-2	TGTGCAGGAGCAACCGGTAACCAGTTCTATTTT	TGTGCCCTGGAAGGGTATGGACAGGGGTCCTATGGCTACACCTTC		CAGATGNQFYF		CALEGYGQGSYGYTF		TRUE	None	TRUE	None	TRAV27		TRBV30		run1	single pair	0	1044	normal	hashtag1-run1	normal	A2402_AYAQKIFKI_CMV	0
	M1-1	TRAJ49	TRBJ2-7	TGTGCAGGAGCTCTCGGTAACCAGTTCTATTTT	TGTGCCTCCGAGCAGTACTTC		CAGALGNQFYF		CASEQYF		TRUE	None	TRUE	None	TRAV27		TRBV30		run1	single pair	20	118	normal	hashtag1-run1	normal	A2402_AYAQKIFKI_CMV	0
	M1-1	TRAJ49	TRBJ2-7	TGTGCAGGCGTCACCGGTAACCAGTTCTATTTT	TGTGCCTGGGGCGAATACGAGCAGTACTTC		CAGVTGNQFYF		CAWGEYEQYF		TRUE	None	TRUE	None	TRAV27		TRBV30		run1	single pair	7	142	normal	hashtag1-run1	normal	A2402_AYAQKIFKI_CMV	0
	M1-1	TRAJ39	TRBJ1-1	TGTGCAGGAAGCTTGGGCAACATGCTCACCTTT	TGTGCCTGGAGTGAGGGCACTGAAGCTTTCTTT		CAGSLGNMLTF		CAWSEGTEAFF		TRUE	None	TRUE	None	TRAV27		TRBV30		run1	single pair	4	194	normal	hashtag1-run1	normal	A2402_AYAQKIFKI_CMV	0
	M1-1	TRAJ49	TRBJ1-2	TGTGCAGGAGCAACCGGTAACCAGTTCTATTTT	TGTGCCCTGGAAGGGTATGGACAGGGGTCCTATGGCTACACCTTC		CAGATGNQFYF		CALEGYGQGSYGYTF		TRUE	None	TRUE	None	TRAV27		TRBV30		run1	single pair	0	1044	normal	hashtag1-run1	normal	A2402_AYAQKIFKI_CMV	0
	M1-1	TRAJ49	TRBJ1-1	TGTGCAGGGGGCACCGGTAACCAGTTCTATTTT	TGTGCCTGCGAGCAAGGGCACCCTAAGGCTGAAGCTTTCTTT		CAGGTGNQFYF		CACEQGHPKAEAFF		TRUE	None	TRUE	None	TRAV27		TRBV30		run1	single pair	14	30	normal	hashtag1-run1	normal	A2402_AYAQKIFKI_CMV	0
	M1-1	TRAJ49	TRBJ1-1	TGTGCAGGAGCTATCGGTAACCAGTTCTATTTT	TGTGCCTGGAGTGGGGGCACTGAAGCTTTCTTT		CAGAIGNQFYF		CAWSGGTEAFF		TRUE	None	TRUE	None	TRAV27		TRBV30		run1	single pair	53	33	normal	hashtag1-run1	normal	A2402_AYAQKIFKI_CMV	0
	M1-1	TRAJ49	TRBJ1-1	TGTGCAGGAGCGACCGGTAACCAGTTCTATTTT	TGTGTATGTTCACCGAACACTGAAGCTTTCTTT		CAGATGNQFYF		CVCSPNTEAFF		TRUE	None	TRUE	None	TRAV27		TRBV30		run1	single pair	12	288	normal	hashtag1-run1	normal	A2402_AYAQKIFKI_CMV	0
	M1-1	TRAJ49	TRBJ2-3	TGTGCAGGAGCGGCCGGTAACCAGTTCTATTTT	TGTGCCTGGAGCGGAGGGGGGTTTCAAGATACGCAGTATTTT		CAGAAGNQFYF		CAWSGGGFQDTQYF		TRUE	None	TRUE	None	TRAV27		TRBV30		run1	single pair	237	10	normal	hashtag1-run1	normal	A2402_AYAQKIFKI_CMV	0
	M1-1	TRAJ49	TRBJ1-1	TGTGCAGGAGGAGTTGGTAACCAGTTCTATTTT	TGTGCCTGGAGTGAGAACACTGAAGCTTTCTTT		CAGGVGNQFYF		CAWSENTEAFF		TRUE	None	TRUE	None	TRAV27		TRBV30		run1	single pair	63	44	normal	hashtag1-run1	normal	A2402_AYAQKIFKI_CMV	0
	M1-1	TRAJ49	TRBJ1-2	TGTGCAGGAGCAACCGGTAACCAGTTCTATTTT	TGTGCCCTGGAAGGGTATGGACAGGGGTCCTATGGCTACACCTTC		CAGATGNQFYF		CALEGYGQGSYGYTF		TRUE	None	TRUE	None	TRAV27		TRBV30		run1	single pair	0	1044	normal	hashtag1-run1	normal	A2402_AYAQKIFKI_CMV	2
	M1-1	TRAJ49	TRBJ1-1	TGTGCAGGGGCAACCGGTAACCAGTTCTATTTT	TGTGCCTGGAGCCCCTTTCAAACTGAAGCTTTCTTT		CAGATGNQFYF		CAWSPFQTEAFF		TRUE	None	TRUE	None	TRAV27		TRBV30		run1	single pair	35	53	normal	hashtag1-run1	normal	A2402_AYAQKIFKI_CMV	0
	M1-1	TRAJ49	TRBJ1-2	TGTGCAGGAGCAACCGGTAACCAGTTCTATTTT	TGTGCCCTGGAAGGGTATGGACAGGGGTCCTATGGCTACACCTTC		CAGATGNQFYF		CALEGYGQGSYGYTF		TRUE	None	TRUE	None	TRAV27		TRBV30		run1	single pair	0	1044	normal	hashtag1-run1	normal	A2402_AYAQKIFKI_CMV	0
	M1-1	TRAJ49	TRBJ1-2	TGTGCAGGAGCAACCGGTAACCAGTTCTATTTT	TGTGCCCTGGAAGGGTATGGACAGGGGTCCTATGGCTACACCTTC		CAGATGNQFYF		CALEGYGQGSYGYTF		TRUE	None	TRUE	None	TRAV27		TRBV30		run1	single pair	0	1044	normal	hashtag1-run1	normal	A2402_AYAQKIFKI_CMV	0
	M1-1	TRAJ39	TRBJ1-1	TGTGCAGGAAGCTTGGGCAACATGCTCACCTTT	TGTGCCTGGAGTGAGGGCACTGAAGCTTTCTTT		CAGSLGNMLTF		CAWSEGTEAFF		TRUE	None	TRUE	None	TRAV27		TRBV30		run1	single pair	4	194	normal	hashtag1-run1	normal	A2402_AYAQKIFKI_CMV	0
	M1-1	TRAJ49	TRBJ1-2	TGTGCAGGAGCAACCGGTAACCAGTTCTATTTT	TGTGCCCTGGAAGGGTATGGACAGGGGTCCTATGGCTACACCTTC		CAGATGNQFYF		CALEGYGQGSYGYTF		TRUE	None	TRUE	None	TRAV27		TRBV30		run1	single pair	0	1044	normal	hashtag1-run1	normal	A2402_AYAQKIFKI_CMV	2
	M1-1	TRAJ49	TRBJ1-2	TGTGCAGGAGCAACCGGTAACCAGTTCTATTTT	TGTGCCCTGGAAGGGTATGGACAGGGGTCCTATGGCTACACCTTC		CAGATGNQFYF		CALEGYGQGSYGYTF		TRUE	None	TRUE	None	TRAV27		TRBV30		run1	single pair	0	1044	normal	hashtag1-run1	normal	A2402_AYAQKIFKI_CMV	0
	M1-1	TRAJ49	TRBJ1-1	TGTGCAGGAGCGACCGGTAACCAGTTCTATTTT	TGTGTATGTTCACCGAACACTGAAGCTTTCTTT		CAGATGNQFYF		CVCSPNTEAFF		TRUE	None	TRUE	None	TRAV27		TRBV30		run1	single pair	12	288	normal	hashtag1-run1	normal	A2402_AYAQKIFKI_CMV	0
	M1-1	TRAJ49	TRBJ2-7	TGTGCAGGCGTCACCGGTAACCAGTTCTATTTT	TGTGCCTGGGGCGAATACGAGCAGTACTTC		CAGVTGNQFYF		CAWGEYEQYF		TRUE	None	TRUE	None	TRAV27		TRBV30		run1	single pair	7	142	normal	hashtag1-run1	normal	A2402_AYAQKIFKI_CMV	0
	M1-1	TRAJ49	TRBJ1-1	TGTGCAGGAGCGACCGGTAACCAGTTCTATTTT	TGTGTATGTTCACCGAACACTGAAGCTTTCTTT		CAGATGNQFYF		CVCSPNTEAFF		TRUE	None	TRUE	None	TRAV27		TRBV30		run1	single pair	12	288	normal	hashtag1-run1	normal	A2402_AYAQKIFKI_CMV	0
	M1-1	TRAJ47	TRBJ1-1	TGTGCAGGAGCGGTAGGAAACAAACTGGTCTTT	TGTGCCTGGAGCGGGAACACTGAAGCTTTCTTT		CAGAVGNKLVF		CAWSGNTEAFF		TRUE	None	TRUE	None	TRAV27		TRBV30		run1	single pair	78	52	normal	hashtag1-run1	normal	A2402_AYAQKIFKI_CMV	0
	M1-1	TRAJ39	TRBJ1-1	TGTGCAGGAGCATTGGGCAACATGCTCACCTTT	TGTGCCTGGACAGAGAACACTGAAGCTTTCTTT		CAGALGNMLTF		CAWTENTEAFF		TRUE	None	TRUE	None	TRAV27		TRBV30		run1	single pair	27	65	normal	hashtag1-run1	normal	A2402_AYAQKIFKI_CMV	0
	M1-1	TRAJ49	TRBJ1-1	TGTGCAGGAGCGACCGGTAACCAGTTCTATTTT	TGTGTATGTTCACCGAACACTGAAGCTTTCTTT		CAGATGNQFYF		CVCSPNTEAFF		TRUE	None	TRUE	None	TRAV27		TRBV30		run1	single pair	12	288	normal	hashtag1-run1	normal	A2402_AYAQKIFKI_CMV	0
	M1-1	TRAJ49	TRBJ1-1	TGTGCAGGAGCTCTCGGTAACCAGTTCTATTTT	TGTGCCTGGGGTTTGACTGAAGCTTTCTTT		CAGALGNQFYF		CAWGLTEAFF		TRUE	None	TRUE	None	TRAV27		TRBV30		run1	single pair	208	3	normal	hashtag1-run1	normal	A2402_AYAQKIFKI_CMV	0
	M1-1	TRAJ39	TRBJ1-1	TGTGCAGGAAGTTTAGGCAACATGCTCACCTTT	TGTGCCTGGACGATGAACACTGAAGCTTTCTTT		CAGSLGNMLTF		CAWTMNTEAFF		TRUE	None	TRUE	None	TRAV27		TRBV30		run1	single pair	3	130	normal	hashtag1-run1	normal	A2402_AYAQKIFKI_CMV	0
	M1-1	TRAJ49	TRBJ1-2	TGTGCAGGAGCAACCGGTAACCAGTTCTATTTT	TGTGCCCTGGAAGGGTATGGACAGGGGTCCTATGGCTACACCTTC		CAGATGNQFYF		CALEGYGQGSYGYTF		TRUE	None	TRUE	None	TRAV27		TRBV30		run1	single pair	0	1044	normal	hashtag1-run1	normal	A2402_AYAQKIFKI_CMV	0
	M1-1	TRAJ47	TRBJ1-1	TGTGCAGGAGCTCTCGGAAACAAGCTGGTCTTT	TGTGCCTGGACAGAGAACACTGAAGCTTTCTTT		CAGALGNKLVF		CAWTENTEAFF		TRUE	None	TRUE	None	TRAV27		TRBV30		run1	single pair	39	174	normal	hashtag1-run1	normal	A2402_AYAQKIFKI_CMV	2
	M1-1	TRAJ39	TRBJ1-1	TGTGCAGGAAGCTTGGGCAACATGCTCACCTTT	TGTGCCTGGAGTGAGGGCACTGAAGCTTTCTTT		CAGSLGNMLTF		CAWSEGTEAFF		TRUE	None	TRUE	None	TRAV27		TRBV30		run1	single pair	4	194	normal	hashtag1-run1	normal	A2402_AYAQKIFKI_CMV	0
	M1-1	TRAJ49	TRBJ2-7	TGTGCAGGAGCCCTGGGTAACCAGTTCTATTTT	TGTGCCTGGGACGGACAGGGGAACGAGCAGTACTTC		CAGALGNQFYF		CAWDGQGNEQYF		TRUE	None	TRUE	None	TRAV27		TRBV30		run1	single pair	171	17	normal	hashtag1-run1	normal	A2402_AYAQKIFKI_CMV	0
	M1-1	TRAJ49	TRBJ1-1	TGTGCAGGAGGAGTTGGTAACCAGTTCTATTTT	TGTGCCTGGAGTGAGAACACTGAAGCTTTCTTT		CAGGVGNQFYF		CAWSENTEAFF		TRUE	None	TRUE	None	TRAV27		TRBV30		run1	single pair	63	44	normal	hashtag1-run1	normal	A2402_AYAQKIFKI_CMV	0
	M1-1	TRAJ49	TRBJ1-2	TGTGCAGGAGCAACCGGTAACCAGTTCTATTTT	TGTGCCCTGGAAGGGTATGGACAGGGGTCCTATGGCTACACCTTC		CAGATGNQFYF		CALEGYGQGSYGYTF		TRUE	None	TRUE	None	TRAV27		TRBV30		run1	single pair	0	1044	normal	hashtag1-run1	normal	A2402_AYAQKIFKI_CMV	0
	M1-1	TRAJ47	TRBJ1-1	TGTGCAGGAGCTCTCGGAAACAAGCTGGTCTTT	TGTGCCTGGACAGAGAACACTGAAGCTTTCTTT		CAGALGNKLVF		CAWTENTEAFF		TRUE	None	TRUE	None	TRAV27		TRBV30		run1	single pair	39	174	normal	hashtag1-run1	normal	A2402_AYAQKIFKI_CMV	0
	M1-1	TRAJ49	TRBJ1-2	TGTGCAGGAGCAACCGGTAACCAGTTCTATTTT	TGTGCCCTGGAAGGGTATGGACAGGGGTCCTATGGCTACACCTTC		CAGATGNQFYF		CALEGYGQGSYGYTF		TRUE	None	TRUE	None	TRAV27		TRBV30		run1	single pair	0	1044	normal	hashtag1-run1	normal	A2402_AYAQKIFKI_CMV	0
	M1-1	TRAJ49	TRBJ1-2	TGTGCAGGAGCAACCGGTAACCAGTTCTATTTT	TGTGCCCTGGAAGGGTATGGACAGGGGTCCTATGGCTACACCTTC		CAGATGNQFYF		CALEGYGQGSYGYTF		TRUE	None	TRUE	None	TRAV27		TRBV30		run1	single pair	0	1044	normal	hashtag1-run1	normal	A2402_AYAQKIFKI_CMV	0
	M1-1	TRAJ49	TRBJ2-7	TGTGCAGGCGTCACCGGTAACCAGTTCTATTTT	TGTGCCTGGGGCGAATACGAGCAGTACTTC		CAGVTGNQFYF		CAWGEYEQYF		TRUE	None	TRUE	None	TRAV27		TRBV30		run1	single pair	7	142	normal	hashtag1-run1	normal	A2402_AYAQKIFKI_CMV	0
	M1-1	TRAJ39	TRBJ1-1	TGTGCAGGAGCATTGGGCAACATGCTCACCTTT	TGTGCCTGGACAGAGAACACTGAAGCTTTCTTT		CAGALGNMLTF		CAWTENTEAFF		TRUE	None	TRUE	None	TRAV27		TRBV30		run1	single pair	27	65	normal	hashtag1-run1	normal	A2402_AYAQKIFKI_CMV	0
	M1-1	TRAJ39	TRBJ1-1	TGTGCAGGAAGTTTAGGCAACATGCTCACCTTT	TGTGCCTGGACGATGAACACTGAAGCTTTCTTT		CAGSLGNMLTF		CAWTMNTEAFF		TRUE	None	TRUE	None	TRAV27		TRBV30		run1	single pair	3	130	normal	hashtag1-run1	normal	A2402_AYAQKIFKI_CMV	0
	M1-1	TRAJ49	TRBJ1-2	TGTGCAGGAGCAACCGGTAACCAGTTCTATTTT	TGTGCCCTGGAAGGGTATGGACAGGGGTCCTATGGCTACACCTTC		CAGATGNQFYF		CALEGYGQGSYGYTF		TRUE	None	TRUE	None	TRAV27		TRBV30		run1	single pair	0	1044	normal	hashtag1-run1	normal	A2402_AYAQKIFKI_CMV	0
	M1-1	TRAJ49	TRBJ1-2	TGTGCAGGAGCAACCGGTAACCAGTTCTATTTT	TGTGCCCTGGAAGGGTATGGACAGGGGTCCTATGGCTACACCTTC		CAGATGNQFYF		CALEGYGQGSYGYTF		TRUE	None	TRUE	None	TRAV27		TRBV30		run1	single pair	0	1044	normal	hashtag1-run1	normal	A2402_AYAQKIFKI_CMV	0
	M1-1	TRAJ49	TRBJ1-2	TGTGCAGGAGCAACCGGTAACCAGTTCTATTTT	TGTGCCCTGGAAGGGTATGGACAGGGGTCCTATGGCTACACCTTC		CAGATGNQFYF		CALEGYGQGSYGYTF		TRUE	None	TRUE	None	TRAV27		TRBV30		run1	single pair	0	1044	normal	hashtag1-run1	normal	A2402_AYAQKIFKI_CMV	0
	M1-1	TRAJ49	TRBJ1-1	TGTGCAGGAGGAACCGGTAACCAGTTCTATTTT	TGTGCCTGGGACAGGGGGCAAACTGAAGCTTTCTTT		CAGGTGNQFYF		CAWDRGQTEAFF		TRUE	None	TRUE	None	TRAV27		TRBV30		run1	single pair	49	43	normal	hashtag1-run1	normal	A2402_AYAQKIFKI_CMV	0
	M1-1	TRAJ39	TRBJ1-1	TGTGCAGGAAGCTTGGGCAACATGCTCACCTTT	TGTGCCTGGAGTGAGGGCACTGAAGCTTTCTTT		CAGSLGNMLTF		CAWSEGTEAFF		TRUE	None	TRUE	None	TRAV27		TRBV30		run1	single pair	4	194	normal	hashtag1-run1	normal	A2402_AYAQKIFKI_CMV	0
	M1-1	TRAJ39	TRBJ1-1	TGTGCAGGAAGCTTGGGCAACATGCTCACCTTT	TGTGCCTGGAGTGAGGGCACTGAAGCTTTCTTT		CAGSLGNMLTF		CAWSEGTEAFF		TRUE	None	TRUE	None	TRAV27		TRBV30		run1	single pair	4	194	normal	hashtag1-run1	normal	A2402_AYAQKIFKI_CMV	0
	M1-1	TRAJ35	TRBJ1-1	TGTGCAGGGTCCGTTGGGAATGTGCTGCATTGC	TGTGCCTGGACAGAAAACACTGAAGCTTTCTTT		CAGSVGNVLHC		CAWTENTEAFF		TRUE	None	TRUE	None	TRAV27		TRBV30		run1	single pair	69	33	normal	hashtag1-run1	normal	A2402_AYAQKIFKI_CMV	0
	M1-1	TRAJ39	TRBJ1-1	TGTGCAGGAGGATTAGGCAACATGCTCACCTTT	TGTGCCTGGAGTGAGAACACTGAAGCTTTCTTT		CAGGLGNMLTF		CAWSENTEAFF		TRUE	None	TRUE	None	TRAV27		TRBV30		run1	single pair	267	8	normal	hashtag1-run1	normal	A2402_AYAQKIFKI_CMV	2
	M1-1	TRAJ49	TRBJ1-2	TGTGCAGGAGCAACCGGTAACCAGTTCTATTTT	TGTGCCCTGGAAGGGTATGGACAGGGGTCCTATGGCTACACCTTC		CAGATGNQFYF		CALEGYGQGSYGYTF		TRUE	None	TRUE	None	TRAV27		TRBV30		run1	single pair	0	1044	normal	hashtag1-run1	normal	A2402_AYAQKIFKI_CMV	0
	M1-1	TRAJ49	TRBJ1-1	TGTGCAGGAGCGATCGGTAACCAGTTCTATTTT	TGTGCCCAAAGTGGGGGCACTGAAGCTTTCTTT		CAGAIGNQFYF		CAQSGGTEAFF		TRUE	None	TRUE	None	TRAV27		TRBV30		run1	single pair	268	4	normal	hashtag1-run1	normal	A2402_AYAQKIFKI_CMV	0
	M1-1	TRAJ49	TRBJ2-1	TGTGCAGGTGGCACCGGTAACCAGTTCTATTTT	TGTGCCTGGAGTGGTGGGGAGTGGCAACATGAGCAGTTCTTC		CAGGTGNQFYF		CAWSGGEWQHEQFF		TRUE	None	TRUE	None	TRAV27		TRBV30		run1	single pair	21	57	normal	hashtag1-run1	normal	A2402_AYAQKIFKI_CMV	0
	M1-1	TRAJ47	TRBJ1-1	TGTGCAGGAGCGCTAGGAAACAAGCTGGTCTTT	TGTGCCTGGAGCTCCAACACTGAAGCTTTCTTT		CAGALGNKLVF		CAWSSNTEAFF		TRUE	None	TRUE	None	TRAV27		TRBV30		run1	single pair	269	2	normal	hashtag1-run1	normal	A2402_AYAQKIFKI_CMV	0
	M1-1	TRAJ39	TRBJ1-1	TGTGCAGGAAGTTTAGGCAACATGCTCACCTTT	TGTGCCTGGACGATGAACACTGAAGCTTTCTTT		CAGSLGNMLTF		CAWTMNTEAFF		TRUE	None	TRUE	None	TRAV27		TRBV30		run1	single pair	3	130	normal	hashtag1-run1	normal	A2402_AYAQKIFKI_CMV	0
	M1-1	TRAJ49	TRBJ1-2	TGTGCAGGAGCAACCGGTAACCAGTTCTATTTT	TGTGCCCTGGAAGGGTATGGACAGGGGTCCTATGGCTACACCTTC		CAGATGNQFYF		CALEGYGQGSYGYTF		TRUE	None	TRUE	None	TRAV27		TRBV30		run1	single pair	0	1044	normal	hashtag1-run1	normal	A2402_AYAQKIFKI_CMV	0
	M1-1	TRAJ49	TRBJ1-2	TGTGCAGGAGCAACCGGTAACCAGTTCTATTTT	TGTGCCCTGGAAGGGTATGGACAGGGGTCCTATGGCTACACCTTC		CAGATGNQFYF		CALEGYGQGSYGYTF		TRUE	None	TRUE	None	TRAV27		TRBV30		run1	single pair	0	1044	normal	hashtag1-run1	normal	A2402_AYAQKIFKI_CMV	3
	M1-1	TRAJ49	TRBJ1-2	TGTGCAGGAGCAACCGGTAACCAGTTCTATTTT	TGTGCCCTGGAAGGGTATGGACAGGGGTCCTATGGCTACACCTTC		CAGATGNQFYF		CALEGYGQGSYGYTF		TRUE	None	TRUE	None	TRAV27		TRBV30		run1	single pair	0	1044	normal	hashtag1-run1	normal	A2402_AYAQKIFKI_CMV	0
	M1-1	TRAJ49	TRBJ1-1	TGTGCAGGAGCTGTCGGTAACCAGTTCTATTTT	TGTGCCTGGAGTGGGAACACTGAAGCTTTCTTT		CAGAVGNQFYF		CAWSGNTEAFF		TRUE	None	TRUE	None	TRAV27		TRBV30		run1	single pair	24	16	normal	hashtag1-run1	normal	A2402_AYAQKIFKI_CMV	0
	M1-1	TRAJ49	TRBJ1-2	TGTGCAGGAGCAACCGGTAACCAGTTCTATTTT	TGTGCCCTGGAAGGGTATGGACAGGGGTCCTATGGCTACACCTTC		CAGATGNQFYF		CALEGYGQGSYGYTF		TRUE	None	TRUE	None	TRAV27		TRBV30		run1	single pair	0	1044	normal	hashtag1-run1	normal	A2402_AYAQKIFKI_CMV	0
	M1-1	TRAJ39	TRBJ1-1	TGTGCAGGAAGCTTGGGCAACATGCTCACCTTT	TGTGCCTGGAGTGAGGGCACTGAAGCTTTCTTT		CAGSLGNMLTF		CAWSEGTEAFF		TRUE	None	TRUE	None	TRAV27		TRBV30		run1	single pair	4	194	normal	hashtag1-run1	normal	A2402_AYAQKIFKI_CMV	0
	M1-1	TRAJ49	TRBJ1-6	TGTGCAGGAGCAACCGGTAACCAGTTCTATTTT	TGTGCCTGCGAAGGGGCGGGACCCCTCCACTTT		CAGATGNQFYF		CACEGAGPLHF		TRUE	None	TRUE	None	TRAV27		TRBV30		run1	single pair	183	14	normal	hashtag1-run1	normal	A2402_AYAQKIFKI_CMV	0
	M1-1	TRAJ49	TRBJ1-2	TGTGCAGGAGCAACCGGTAACCAGTTCTATTTT	TGTGCCCTGGAAGGGTATGGACAGGGGTCCTATGGCTACACCTTC		CAGATGNQFYF		CALEGYGQGSYGYTF		TRUE	None	TRUE	None	TRAV27		TRBV30		run1	single pair	0	1044	normal	hashtag1-run1	normal	A2402_AYAQKIFKI_CMV	0
	M1-1	TRAJ49	TRBJ1-1	TGTGCAGGAGCGATCGGTAACCAGTTCTATTTT	TGTGCCTGGAGTGGGGGAACTGAAGCTTTCTTT		CAGAIGNQFYF		CAWSGGTEAFF		TRUE	None	TRUE	None	TRAV27		TRBV30		run1	single pair	143	7	normal	hashtag1-run1	normal	A2402_AYAQKIFKI_CMV	0
	M1-1	TRAJ49	TRBJ1-2	TGTGCAGGAGCAACCGGTAACCAGTTCTATTTT	TGTGCCCTGGAAGGGTATGGACAGGGGTCCTATGGCTACACCTTC		CAGATGNQFYF		CALEGYGQGSYGYTF		TRUE	None	TRUE	None	TRAV27		TRBV30		run1	single pair	0	1044	normal	hashtag1-run1	normal	A2402_AYAQKIFKI_CMV	0
	M1-1	TRAJ49	TRBJ1-4	TGTGCAGGCCTTACCGGTAACCAGTTCTATTTT	TGTGCCTGGAGTCCCACGGAGGAAAAACTGTTTTTT		CAGLTGNQFYF		CAWSPTEEKLFF		TRUE	None	TRUE	None	TRAV27		TRBV30		run1	single pair	40	69	normal	hashtag1-run1	normal	A2402_AYAQKIFKI_CMV	0
	M1-1	TRAJ49	TRBJ1-2	TGTGCAGGAGCAACCGGTAACCAGTTCTATTTT	TGTGCCCTGGAAGGGTATGGACAGGGGTCCTATGGCTACACCTTC		CAGATGNQFYF		CALEGYGQGSYGYTF		TRUE	None	TRUE	None	TRAV27		TRBV30		run1	single pair	0	1044	normal	hashtag1-run1	normal	A2402_AYAQKIFKI_CMV	0
	M1-1	TRAJ49	TRBJ1-2	TGTGCAGGAGCAACCGGTAACCAGTTCTATTTT	TGTGCCCTGGAAGGGTATGGACAGGGGTCCTATGGCTACACCTTC		CAGATGNQFYF		CALEGYGQGSYGYTF		TRUE	None	TRUE	None	TRAV27		TRBV30		run1	single pair	0	1044	normal	hashtag1-run1	normal	A2402_AYAQKIFKI_CMV	0
	M1-1	TRAJ49	TRBJ2-7	TGTGCAGGCGTCACCGGTAACCAGTTCTATTTT	TGTGCCTGGGGCGAATACGAGCAGTACTTC		CAGVTGNQFYF		CAWGEYEQYF		TRUE	None	TRUE	None	TRAV27		TRBV30		run1	single pair	7	142	normal	hashtag1-run1	normal	A2402_AYAQKIFKI_CMV	0
	M1-1	TRAJ49	TRBJ1-1	TGTGCAGGACTCACCGGTAACCAGTTCTATTTT	TGTGCCTGGGGCGGGGGGCATACGACTGAAGCTTTCTTT		CAGLTGNQFYF		CAWGGGHTTEAFF		TRUE	None	TRUE	None	TRAV27		TRBV30		run1	single pair	23	76	normal	hashtag1-run1	normal	A2402_AYAQKIFKI_CMV	3
	M1-1	TRAJ49	TRBJ1-1	TGTGCAGGGGGCACCGGTAACCAGTTCTATTTT	TGTGCCTTTGACAGGGTACTCACTGAAGCTTTCTTT		CAGGTGNQFYF		CAFDRVLTEAFF		TRUE	None	TRUE	None	TRAV27		TRBV30		run1	single pair	1	17	normal	hashtag1-run1	normal	A2402_AYAQKIFKI_CMV	0
	M1-1	TRAJ49	TRBJ1-2	TGTGCAGGAGCAACCGGTAACCAGTTCTATTTT	TGTGCCCTGGAAGGGTATGGACAGGGGTCCTATGGCTACACCTTC		CAGATGNQFYF		CALEGYGQGSYGYTF		TRUE	None	TRUE	None	TRAV27		TRBV30		run1	single pair	0	1044	normal	hashtag1-run1	normal	A2402_AYAQKIFKI_CMV	0
	M1-1	TRAJ39	TRBJ1-1	TGTGCAGGAAGTTTAGGCAACATGCTCACCTTT	TGTGCCTGGACGATGAACACTGAAGCTTTCTTT		CAGSLGNMLTF		CAWTMNTEAFF		TRUE	None	TRUE	None	TRAV27		TRBV30		run1	single pair	3	130	normal	hashtag1-run1	normal	A2402_AYAQKIFKI_CMV	0
	M1-1	TRAJ49	TRBJ1-1	TGTGCAGGAGCTATCGGTAACCAGTTCTATTTT	TGTGCCTGGAGTGGGGGCACTGAAGCTTTCTTT		CAGAIGNQFYF		CAWSGGTEAFF		TRUE	None	TRUE	None	TRAV27		TRBV30		run1	single pair	53	33	normal	hashtag1-run1	normal	A2402_AYAQKIFKI_CMV	0
	M1-1	TRAJ49	TRBJ1-1	TGTGCAGGACTCACCGGTAACCAGTTCTATTTT	TGTGCCTGGGGCGGGGGGCATACGACTGAAGCTTTCTTT		CAGLTGNQFYF		CAWGGGHTTEAFF		TRUE	None	TRUE	None	TRAV27		TRBV30		run1	single pair	23	76	normal	hashtag1-run1	normal	A2402_AYAQKIFKI_CMV	0
	M1-1	TRAJ49	TRBJ1-2	TGTGCAGGAGCAACCGGTAACCAGTTCTATTTT	TGTGCCCTGGAAGGGTATGGACAGGGGTCCTATGGCTACACCTTC		CAGATGNQFYF		CALEGYGQGSYGYTF		TRUE	None	TRUE	None	TRAV27		TRBV30		run1	single pair	0	1044	normal	hashtag1-run1	normal	A2402_AYAQKIFKI_CMV	0
	M1-1	TRAJ49	TRBJ1-4	TGTGCAGGCCTTACCGGTAACCAGTTCTATTTT	TGTGCCTGGAGTCCCACGGAGGAAAAACTGTTTTTT		CAGLTGNQFYF		CAWSPTEEKLFF		TRUE	None	TRUE	None	TRAV27		TRBV30		run1	single pair	40	69	normal	hashtag1-run1	normal	A2402_AYAQKIFKI_CMV	0
	M1-1	TRAJ47	TRBJ1-1	TGTGCAGGAGCTCTCGGAAACAAGCTGGTCTTT	TGTGCCTGGACAGAGAACACTGAAGCTTTCTTT		CAGALGNKLVF		CAWTENTEAFF		TRUE	None	TRUE	None	TRAV27		TRBV30		run1	single pair	39	174	normal	hashtag1-run1	normal	A2402_AYAQKIFKI_CMV	0
	M1-1	TRAJ39	TRBJ1-1	TGTGCAGGAAGTTTAGGCAACATGCTCACCTTT	TGTGCCTGGACGATGAACACTGAAGCTTTCTTT		CAGSLGNMLTF		CAWTMNTEAFF		TRUE	None	TRUE	None	TRAV27		TRBV30		run1	single pair	3	130	normal	hashtag1-run1	normal	A2402_AYAQKIFKI_CMV	0
	M1-1	TRAJ49	TRBJ1-1	TGTGCAGGAGCGACCGGTAACCAGTTCTATTTT	TGTGTATGTTCACCGAACACTGAAGCTTTCTTT		CAGATGNQFYF		CVCSPNTEAFF		TRUE	None	TRUE	None	TRAV27		TRBV30		run1	single pair	12	288	normal	hashtag1-run1	normal	A2402_AYAQKIFKI_CMV	0
	M1-1	TRAJ49	TRBJ1-1	TGTGCAGGAGGCACCGGTAACCAGTTCTATTTT	TGTGCCTGGACAGAGAACACTGAAGCTTTCTTT		CAGGTGNQFYF		CAWTENTEAFF		TRUE	None	TRUE	None	TRAV27		TRBV30		run1	single pair	34	163	normal	hashtag1-run1	normal	A2402_AYAQKIFKI_CMV	0
	M1-1	TRAJ49	TRBJ1-1	TGTGCAGGACTCACCGGTAACCAGTTCTATTTT	TGTGCCTGGGGCGGGGGGCATACGACTGAAGCTTTCTTT		CAGLTGNQFYF		CAWGGGHTTEAFF		TRUE	None	TRUE	None	TRAV27		TRBV30		run1	single pair	23	76	normal	hashtag1-run1	normal	A2402_AYAQKIFKI_CMV	0
	M1-1	TRAJ49	TRBJ1-2	TGTGCAGGAGCAACCGGTAACCAGTTCTATTTT	TGTGCCCTGGAAGGGTATGGACAGGGGTCCTATGGCTACACCTTC		CAGATGNQFYF		CALEGYGQGSYGYTF		TRUE	None	TRUE	None	TRAV27		TRBV30		run1	single pair	0	1044	normal	hashtag1-run1	normal	A2402_AYAQKIFKI_CMV	0
	M1-1	TRAJ39	TRBJ1-1	TGTGCAGGAAGTTTAGGCAACATGCTCACCTTT	TGTGCCTGGACGATGAACACTGAAGCTTTCTTT		CAGSLGNMLTF		CAWTMNTEAFF		TRUE	None	TRUE	None	TRAV27		TRBV30		run1	single pair	3	130	normal	hashtag1-run1	normal	A2402_AYAQKIFKI_CMV	0
	M1-1	TRAJ49	TRBJ1-1	TGTGCAGGAGCGACCGGTAACCAGTTCTATTTT	TGTGTATGTTCACCGAACACTGAAGCTTTCTTT		CAGATGNQFYF		CVCSPNTEAFF		TRUE	None	TRUE	None	TRAV27		TRBV30		run1	single pair	12	288	normal	hashtag1-run1	normal	A2402_AYAQKIFKI_CMV	0
	M1-1	TRAJ49	TRBJ1-2	TGTGCAGGAGCAACCGGTAACCAGTTCTATTTT	TGTGCCCTGGAAGGGTATGGACAGGGGTCCTATGGCTACACCTTC		CAGATGNQFYF		CALEGYGQGSYGYTF		TRUE	None	TRUE	None	TRAV27		TRBV30		run1	single pair	0	1044	normal	hashtag1-run1	normal	A2402_AYAQKIFKI_CMV	0
	M1-1	TRAJ49	TRBJ1-2	TGTGCAGGAGCAACCGGTAACCAGTTCTATTTT	TGTGCCCTGGAAGGGTATGGACAGGGGTCCTATGGCTACACCTTC		CAGATGNQFYF		CALEGYGQGSYGYTF		TRUE	None	TRUE	None	TRAV27		TRBV30		run1	single pair	0	1044	normal	hashtag1-run1	normal	A2402_AYAQKIFKI_CMV	0
	M1-1	TRAJ49	TRBJ2-7	TGTGCAGGCGTCACCGGTAACCAGTTCTATTTT	TGTGCCTGGGGCGAATACGAGCAGTACTTC		CAGVTGNQFYF		CAWGEYEQYF		TRUE	None	TRUE	None	TRAV27		TRBV30		run1	single pair	7	142	normal	hashtag1-run1	normal	A2402_AYAQKIFKI_CMV	0
	M1-1	TRAJ39	TRBJ1-1	TGTGCAGGAAGTTTAGGCAACATGCTCACCTTT	TGTGCCTGGACGATGAACACTGAAGCTTTCTTT		CAGSLGNMLTF		CAWTMNTEAFF		TRUE	None	TRUE	None	TRAV27		TRBV30		run1	single pair	3	130	normal	hashtag1-run1	normal	A2402_AYAQKIFKI_CMV	0
	M1-1	TRAJ49	TRBJ1-2	TGTGCAGGAGCAACCGGTAACCAGTTCTATTTT	TGTGCCCTGGAAGGGTATGGACAGGGGTCCTATGGCTACACCTTC		CAGATGNQFYF		CALEGYGQGSYGYTF		TRUE	None	TRUE	None	TRAV27		TRBV30		run1	single pair	0	1044	normal	hashtag1-run1	normal	A2402_AYAQKIFKI_CMV	0
	M1-1	TRAJ49	TRBJ1-1	TGTGCAGGCGGCACCGGTAACCAGTTCTATTTT	TGTGCCTTCGACAGACACTCCTCTGAAGCTTTCTTT		CAGGTGNQFYF		CAFDRHSSEAFF		TRUE	None	TRUE	None	TRAV27		TRBV30		run1	single pair	300	3	normal	hashtag1-run1	normal	A2402_AYAQKIFKI_CMV	1
	M1-1	TRAJ49	TRBJ1-2	TGTGCAGGAGCAACCGGTAACCAGTTCTATTTT	TGTGCCCTGGAAGGGTATGGACAGGGGTCCTATGGCTACACCTTC		CAGATGNQFYF		CALEGYGQGSYGYTF		TRUE	None	TRUE	None	TRAV27		TRBV30		run1	single pair	0	1044	normal	hashtag1-run1	normal	A2402_AYAQKIFKI_CMV	1
	M1-1	TRAJ39	TRBJ1-1	TGTGCAGGAAGTTTAGGCAACATGCTCACCTTT	TGTGCCTGGACGATGAACACTGAAGCTTTCTTT		CAGSLGNMLTF		CAWTMNTEAFF		TRUE	None	TRUE	None	TRAV27		TRBV30		run1	single pair	3	130	normal	hashtag1-run1	normal	A2402_AYAQKIFKI_CMV	3
	M1-1	TRAJ49	TRBJ1-2	TGTGCAGGAGCAACCGGTAACCAGTTCTATTTT	TGTGCCCTGGAAGGGTATGGACAGGGGTCCTATGGCTACACCTTC		CAGATGNQFYF		CALEGYGQGSYGYTF		TRUE	None	TRUE	None	TRAV27		TRBV30		run1	single pair	0	1044	normal	hashtag1-run1	normal	A2402_AYAQKIFKI_CMV	0
	M1-1	TRAJ49	TRBJ1-1	TGTGCAGGAGCGACCGGTAACCAGTTCTATTTT	TGTGTATGTTCACCGAACACTGAAGCTTTCTTT		CAGATGNQFYF		CVCSPNTEAFF		TRUE	None	TRUE	None	TRAV27		TRBV30		run1	single pair	12	288	normal	hashtag1-run1	normal	A2402_AYAQKIFKI_CMV	0
	M1-1	TRAJ49	TRBJ1-1	TGTGCAGGAGGCACCGGTAACCAGTTCTATTTT	TGTGCCTGGAGTGAGAACACTGAAGCTTTCTTT		CAGGTGNQFYF		CAWSENTEAFF		TRUE	None	TRUE	None	TRAV27		TRBV30		run1	single pair	265	4	normal	hashtag1-run1	normal	A2402_AYAQKIFKI_CMV	1
	M1-1	TRAJ49	TRBJ2-1	TGTGCAGGTGGCACCGGTAACCAGTTCTATTTT	TGTGCCTGGAGTGGTGGGGAGTGGCAACATGAGCAGTTCTTC		CAGGTGNQFYF		CAWSGGEWQHEQFF		TRUE	None	TRUE	None	TRAV27		TRBV30		run1	single pair	21	57	normal	hashtag1-run1	normal	A2402_AYAQKIFKI_CMV	0
	M1-1	TRAJ49	TRBJ2-7	TGTGCAGGCGTCACCGGTAACCAGTTCTATTTT	TGTGCCTGGGGCGAATACGAGCAGTACTTC		CAGVTGNQFYF		CAWGEYEQYF		TRUE	None	TRUE	None	TRAV27		TRBV30		run1	single pair	7	142	normal	hashtag1-run1	normal	A2402_AYAQKIFKI_CMV	2
	M1-1	TRAJ49	TRBJ1-1	TGTGCAGGAGCGACCGGTAACCAGTTCTATTTT	TGTGTATGTTCACCGAACACTGAAGCTTTCTTT		CAGATGNQFYF		CVCSPNTEAFF		TRUE	None	TRUE	None	TRAV27		TRBV30		run1	single pair	12	288	normal	hashtag1-run1	normal	A2402_AYAQKIFKI_CMV	2
	M1-1	TRAJ49	TRBJ2-1	TGTGCAGGTGGCACCGGTAACCAGTTCTATTTT	TGTGCCTGGAGTGGTGGGGAGTGGCAACATGAGCAGTTCTTC		CAGGTGNQFYF		CAWSGGEWQHEQFF		TRUE	None	TRUE	None	TRAV27		TRBV30		run1	single pair	21	57	normal	hashtag1-run1	normal	A2402_AYAQKIFKI_CMV	0
	M1-1	TRAJ35	TRBJ1-1	TGTGCAGGGTCCGTTGGGAATGTGCTGCATTGC	TGTGCCTGGACAGAAAACACTGAAGCTTTCTTT		CAGSVGNVLHC		CAWTENTEAFF		TRUE	None	TRUE	None	TRAV27		TRBV30		run1	single pair	69	33	normal	hashtag1-run1	normal	A2402_AYAQKIFKI_CMV	0
	M1-1	TRAJ35	TRBJ1-1	TGTGTGGGGTCCGGAGGCTTTGGGAATGTGCTGCATTGC	TGTGCCTGGAGTCCGAACACTGAAGCTTTCTTT		CVGSGGFGNVLHC		CAWSPNTEAFF		TRUE	None	TRUE	None	TRAV10		TRBV30		run1	single pair	50	9	normal	hashtag1-run1	normal	A2402_AYAQKIFKI_CMV	0
	M1-1	TRAJ49	TRBJ1-2	TGTGCAGGAGCAACCGGTAACCAGTTCTATTTT	TGTGCCCTGGAAGGGTATGGACAGGGGTCCTATGGCTACACCTTC		CAGATGNQFYF		CALEGYGQGSYGYTF		TRUE	None	TRUE	None	TRAV27		TRBV30		run1	single pair	0	1044	normal	hashtag1-run1	normal	A2402_AYAQKIFKI_CMV	0
	M1-1	TRAJ49	TRBJ1-2	TGTGCAGGAGCAACCGGTAACCAGTTCTATTTT	TGTGCCCTGGAAGGGTATGGACAGGGGTCCTATGGCTACACCTTC		CAGATGNQFYF		CALEGYGQGSYGYTF		TRUE	None	TRUE	None	TRAV27		TRBV30		run1	single pair	0	1044	normal	hashtag1-run1	normal	A2402_AYAQKIFKI_CMV	0
	M1-1	TRAJ49	TRBJ1-2	TGTGCAGGAGCAACCGGTAACCAGTTCTATTTT	TGTGCCCTGGAAGGGTATGGACAGGGGTCCTATGGCTACACCTTC		CAGATGNQFYF		CALEGYGQGSYGYTF		TRUE	None	TRUE	None	TRAV27		TRBV30		run1	single pair	0	1044	normal	hashtag1-run1	normal	A2402_AYAQKIFKI_CMV	0
	M1-1	TRAJ49	TRBJ1-2	TGTGCAGGAGCAACCGGTAACCAGTTCTATTTT	TGTGCCCTGGAAGGGTATGGACAGGGGTCCTATGGCTACACCTTC		CAGATGNQFYF		CALEGYGQGSYGYTF		TRUE	None	TRUE	None	TRAV27		TRBV30		run1	single pair	0	1044	normal	hashtag1-run1	normal	A2402_AYAQKIFKI_CMV	0
	M1-1	TRAJ49	TRBJ1-1	TGTGCAGGAGCGATCGGTAACCAGTTCTATTTT	TGTGCCTGGACAGGGAACACTGAAGCTTTCTTT		CAGAIGNQFYF		CAWTGNTEAFF		TRUE	None	TRUE	None	TRAV27		TRBV30		run1	single pair	37	19	normal	hashtag1-run1	normal	A2402_AYAQKIFKI_CMV	0
	M1-1	TRAJ49	TRBJ1-1	TGTGCAGGAGGAGTTGGTAACCAGTTCTATTTT	TGTGCCTGGAGTGAGAACACTGAAGCTTTCTTT		CAGGVGNQFYF		CAWSENTEAFF		TRUE	None	TRUE	None	TRAV27		TRBV30		run1	single pair	63	44	normal	hashtag1-run1	normal	A2402_AYAQKIFKI_CMV	0
	M1-1	TRAJ49	TRBJ1-2	TGTGCAGGAGCAACCGGTAACCAGTTCTATTTT	TGTGCCCTGGAAGGGTATGGACAGGGGTCCTATGGCTACACCTTC		CAGATGNQFYF		CALEGYGQGSYGYTF		TRUE	None	TRUE	None	TRAV27		TRBV30		run1	single pair	0	1044	normal	hashtag1-run1	normal	A2402_AYAQKIFKI_CMV	0
	M1-1	TRAJ49	TRBJ2-7	TGTGCAGGCGTCACCGGTAACCAGTTCTATTTT	TGTGCCTGGGGCGAATACGAGCAGTACTTC		CAGVTGNQFYF		CAWGEYEQYF		TRUE	None	TRUE	None	TRAV27		TRBV30		run1	single pair	7	142	normal	hashtag1-run1	normal	A2402_AYAQKIFKI_CMV	0
	M1-1	TRAJ49	TRBJ2-7	TGTGCAGGAGCTCTCGGTAACCAGTTCTATTTT	TGTGCCTCCGAGCAGTACTTC		CAGALGNQFYF		CASEQYF		TRUE	None	TRUE	None	TRAV27		TRBV30		run1	single pair	20	118	normal	hashtag1-run1	normal	A2402_AYAQKIFKI_CMV	0
	M1-1	TRAJ39	TRBJ1-1	TGTGCAGGAAGCTTGGGCAACATGCTCACCTTT	TGTGCCTGGAGTGAGGGCACTGAAGCTTTCTTT		CAGSLGNMLTF		CAWSEGTEAFF		TRUE	None	TRUE	None	TRAV27		TRBV30		run1	single pair	4	194	normal	hashtag1-run1	normal	A2402_AYAQKIFKI_CMV	0
	M1-1	TRAJ49	TRBJ1-1	TGTGCAGGGGGCACCGGTAACCAGTTCTATTTT	TGTGCCTTTGACAGGGTACTCACTGAAGCTTTCTTT		CAGGTGNQFYF		CAFDRVLTEAFF		TRUE	None	TRUE	None	TRAV27		TRBV30		run1	single pair	1	17	normal	hashtag1-run1	normal	A2402_AYAQKIFKI_CMV	0
	M1-1	TRAJ49	TRBJ2-7	TGTGCAGGCGTCACCGGTAACCAGTTCTATTTT	TGTGCCTGGGGCGAATACGAGCAGTACTTC		CAGVTGNQFYF		CAWGEYEQYF		TRUE	None	TRUE	None	TRAV27		TRBV30		run1	single pair	7	142	normal	hashtag1-run1	normal	A2402_AYAQKIFKI_CMV	0
	M1-1	TRAJ49	TRBJ1-2	TGTGCAGGAGCAACCGGTAACCAGTTCTATTTT	TGTGCCCTGGAAGGGTATGGACAGGGGTCCTATGGCTACACCTTC		CAGATGNQFYF		CALEGYGQGSYGYTF		TRUE	None	TRUE	None	TRAV27		TRBV30		run1	single pair	0	1044	normal	hashtag1-run1	normal	A2402_AYAQKIFKI_CMV	0
	M1-1	TRAJ47	TRBJ1-1	TGTGCAGGAGCTCTCGGAAACAAGCTGGTCTTT	TGTGCCTGGACAGAGAACACTGAAGCTTTCTTT		CAGALGNKLVF		CAWTENTEAFF		TRUE	None	TRUE	None	TRAV27		TRBV30		run1	single pair	39	174	normal	hashtag1-run1	normal	A2402_AYAQKIFKI_CMV	0
	M1-1	TRAJ49	TRBJ1-2	TGTGCAGGAGCAACCGGTAACCAGTTCTATTTT	TGTGCCCTGGAAGGGTATGGACAGGGGTCCTATGGCTACACCTTC		CAGATGNQFYF		CALEGYGQGSYGYTF		TRUE	None	TRUE	None	TRAV27		TRBV30		run1	single pair	0	1044	normal	hashtag1-run1	normal	A2402_AYAQKIFKI_CMV	2
	M1-1	TRAJ49	TRBJ1-1	TGTGCAGGAGGAACCGGTAACCAGTTCTATTTT	TGTGCCTGGGACAGGGGGCAAACTGAAGCTTTCTTT		CAGGTGNQFYF		CAWDRGQTEAFF		TRUE	None	TRUE	None	TRAV27		TRBV30		run1	single pair	49	43	normal	hashtag1-run1	normal	A2402_AYAQKIFKI_CMV	0
	M1-1	TRAJ47	TRBJ1-1	TGTGCAGGAGCTCTCGGAAACAAGCTGGTCTTT	TGTGCCTGGACAGAGAACACTGAAGCTTTCTTT		CAGALGNKLVF		CAWTENTEAFF		TRUE	None	TRUE	None	TRAV27		TRBV30		run1	single pair	39	174	normal	hashtag1-run1	normal	A2402_AYAQKIFKI_CMV	0
	M1-1	TRAJ49	TRBJ1-4	TGTGCAGGCCTTACCGGTAACCAGTTCTATTTT	TGTGCCTGGAGTCCCACGGAGGAAAAACTGTTTTTT		CAGLTGNQFYF		CAWSPTEEKLFF		TRUE	None	TRUE	None	TRAV27		TRBV30		run1	single pair	40	69	normal	hashtag1-run1	normal	A2402_AYAQKIFKI_CMV	0
	M1-1	TRAJ39	TRBJ1-1	TGTGCAGGAAGCTTGGGCAACATGCTCACCTTT	TGTGCCTGGAGTGAGGGCACTGAAGCTTTCTTT		CAGSLGNMLTF		CAWSEGTEAFF		TRUE	None	TRUE	None	TRAV27		TRBV30		run1	single pair	4	194	normal	hashtag1-run1	normal	A2402_AYAQKIFKI_CMV	0
	M1-1	TRAJ39	TRBJ1-1	TGTGCAGGAAGCTTGGGCAACATGCTCACCTTT	TGTGCCTGGAGTGAGGGCACTGAAGCTTTCTTT		CAGSLGNMLTF		CAWSEGTEAFF		TRUE	None	TRUE	None	TRAV27		TRBV30		run1	single pair	4	194	normal	hashtag1-run1	normal	A2402_AYAQKIFKI_CMV	0
	M1-1	TRAJ49	TRBJ2-7	TGTGCAGGAGCACTAGGTAACCAGTTCTATTTT	TGTGCCTCGGATTCCGGCGAGCAGTACTTC		CAGALGNQFYF		CASDSGEQYF		TRUE	None	TRUE	None	TRAV27		TRBV30		run1	single pair	314	6	normal	hashtag1-run1	normal	A2402_AYAQKIFKI_CMV	1
	M1-1	TRAJ49	TRBJ2-7	TGTGCAGGAGCCACCGGTAACCAGTTCTATTTT	TGTGCCTGGAGTGGGGGGACCGAGCAGTACTTC		CAGATGNQFYF		CAWSGGTEQYF		TRUE	None	TRUE	None	TRAV27		TRBV30		run1	single pair	115	25	normal	hashtag1-run1	normal	A2402_AYAQKIFKI_CMV	0
	M1-1	TRAJ49	TRBJ1-2	TGTGCAGGAGCAACCGGTAACCAGTTCTATTTT	TGTGCCCTGGAAGGGTATGGACAGGGGTCCTATGGCTACACCTTC		CAGATGNQFYF		CALEGYGQGSYGYTF		TRUE	None	TRUE	None	TRAV27		TRBV30		run1	single pair	0	1044	normal	hashtag1-run1	normal	A2402_AYAQKIFKI_CMV	0
	M1-1	TRAJ49	TRBJ1-1	TGTGCAGGAGGCACCGGTAACCAGTTCTATTTT	TGTGCCTGGAGTGGGAACACTGAAGCTTTCTTT		CAGGTGNQFYF		CAWSGNTEAFF		TRUE	None	TRUE	None	TRAV27		TRBV30		run1	single pair	118	5	normal	hashtag1-run1	normal	A2402_AYAQKIFKI_CMV	0
	M1-1	TRAJ49	TRBJ1-2	TGTGCAGGAGCAACCGGTAACCAGTTCTATTTT	TGTGCCCTGGAAGGGTATGGACAGGGGTCCTATGGCTACACCTTC		CAGATGNQFYF		CALEGYGQGSYGYTF		TRUE	None	TRUE	None	TRAV27		TRBV30		run1	single pair	0	1044	normal	hashtag1-run1	normal	A2402_AYAQKIFKI_CMV	0
	M1-1	TRAJ49	TRBJ2-7	TGTGCAGGCGTCACCGGTAACCAGTTCTATTTT	TGTGCCTGGGGCGAATACGAGCAGTACTTC		CAGVTGNQFYF		CAWGEYEQYF		TRUE	None	TRUE	None	TRAV27		TRBV30		run1	single pair	7	142	normal	hashtag1-run1	normal	A2402_AYAQKIFKI_CMV	0
	M1-1	TRAJ47	TRBJ1-1	TGTGCAGGAGCTCTCGGAAACAAGCTGGTCTTT	TGTGCCTGGACAGAGAACACTGAAGCTTTCTTT		CAGALGNKLVF		CAWTENTEAFF		TRUE	None	TRUE	None	TRAV27		TRBV30		run1	single pair	39	174	normal	hashtag1-run1	normal	A2402_AYAQKIFKI_CMV	2
	M1-1	TRAJ49	TRBJ1-1	TGTGCAGGAGCTACCGGTAACCAGTTCTATTTT	TGTGCCTTCTCCGGGGGGACTGAAGCTTTCTTT		CAGATGNQFYF		CAFSGGTEAFF		TRUE	None	TRUE	None	TRAV27		TRBV30		run1	single pair	140	15	normal	hashtag1-run1	normal	A2402_AYAQKIFKI_CMV	0
	M1-1	TRAJ49	TRBJ1-4	TGTGCAGGCCTTACCGGTAACCAGTTCTATTTT	TGTGCCTGGAGTCCCACGGAGGAAAAACTGTTTTTT		CAGLTGNQFYF		CAWSPTEEKLFF		TRUE	None	TRUE	None	TRAV27		TRBV30		run1	single pair	40	69	normal	hashtag1-run1	normal	A2402_AYAQKIFKI_CMV	0
	M1-1	TRAJ49	TRBJ1-1	TGTGCAGGAGCGACCGGTAACCAGTTCTATTTT	TGTGTATGTTCACCGAACACTGAAGCTTTCTTT		CAGATGNQFYF		CVCSPNTEAFF		TRUE	None	TRUE	None	TRAV27		TRBV30		run1	single pair	12	288	normal	hashtag1-run1	normal	A2402_AYAQKIFKI_CMV	0
	M1-1	TRAJ43	TRBJ1-1	TGTGCAGGAGCAGTCGGCAATGACATGCGCTTT	TGTGCCTGGAGCGAGAACACTGAAGCTTTCTTT		CAGAVGNDMRF		CAWSENTEAFF		TRUE	None	TRUE	None	TRAV27		TRBV30		run1	single pair	318	1	normal	hashtag1-run1	normal	A2402_AYAQKIFKI_CMV	1
	M1-1	TRAJ39	TRBJ1-1	TGTGCAGGAGCATTGGGCAACATGCTCACCTTT	TGTGCCTGGACAGAGAACACTGAAGCTTTCTTT		CAGALGNMLTF		CAWTENTEAFF		TRUE	None	TRUE	None	TRAV27		TRBV30		run1	single pair	27	65	normal	hashtag1-run1	normal	A2402_AYAQKIFKI_CMV	0
	M1-1	TRAJ39	TRBJ1-1	TGTGCAGGAAGTTTAGGCAACATGCTCACCTTT	TGTGCCTGGACGATGAACACTGAAGCTTTCTTT		CAGSLGNMLTF		CAWTMNTEAFF		TRUE	None	TRUE	None	TRAV27		TRBV30		run1	single pair	3	130	normal	hashtag1-run1	normal	A2402_AYAQKIFKI_CMV	0
	M1-1	TRAJ47	TRBJ1-1	TGTGCAGGAGCTCTCGGAAACAAGCTGGTCTTT	TGTGCCTGGACAGAGAACACTGAAGCTTTCTTT		CAGALGNKLVF		CAWTENTEAFF		TRUE	None	TRUE	None	TRAV27		TRBV30		run1	single pair	39	174	normal	hashtag1-run1	normal	A2402_AYAQKIFKI_CMV	0
	M1-1	TRAJ49	TRBJ1-4	TGTGCAGGAGCTACCGGTAACCAGTTCTATTTT	TGTGCCTGGAGTGGGGGGACAACACAGGAAAAACTGTTTTTT		CAGATGNQFYF		CAWSGGTTQEKLFF		TRUE	None	TRUE	None	TRAV27		TRBV30		run1	single pair	261	4	normal	hashtag1-run1	normal	A2402_AYAQKIFKI_CMV	1
	M1-1	TRAJ49	TRBJ1-2	TGTGCAGGAGCAACCGGTAACCAGTTCTATTTT	TGTGCCCTGGAAGGGTATGGACAGGGGTCCTATGGCTACACCTTC		CAGATGNQFYF		CALEGYGQGSYGYTF		TRUE	None	TRUE	None	TRAV27		TRBV30		run1	single pair	0	1044	normal	hashtag1-run1	normal	A2402_AYAQKIFKI_CMV	0
	M1-1	TRAJ49	TRBJ1-1	TGTGCAGGGGCAACCGGTAACCAGTTCTATTTT	TGTGCCTGGAGCCCCTTTCAAACTGAAGCTTTCTTT		CAGATGNQFYF		CAWSPFQTEAFF		TRUE	None	TRUE	None	TRAV27		TRBV30		run1	single pair	35	53	normal	hashtag1-run1	normal	A2402_AYAQKIFKI_CMV	0
	M1-1	TRAJ49	TRBJ1-2	TGTGCAGGAGCAACCGGTAACCAGTTCTATTTT	TGTGCCCTGGAAGGGTATGGACAGGGGTCCTATGGCTACACCTTC		CAGATGNQFYF		CALEGYGQGSYGYTF		TRUE	None	TRUE	None	TRAV27		TRBV30		run1	single pair	0	1044	normal	hashtag1-run1	normal	A2402_AYAQKIFKI_CMV	0
	M1-1	TRAJ49	TRBJ1-2	TGTGCAGGAGCAACCGGTAACCAGTTCTATTTT	TGTGCCCTGGAAGGGTATGGACAGGGGTCCTATGGCTACACCTTC		CAGATGNQFYF		CALEGYGQGSYGYTF		TRUE	None	TRUE	None	TRAV27		TRBV30		run1	single pair	0	1044	normal	hashtag1-run1	normal	A2402_AYAQKIFKI_CMV	0
	M1-1	TRAJ39	TRBJ1-1	TGTGCAGGAAGCTTGGGCAACATGCTCACCTTT	TGTGCCTGGAGTGAGGGCACTGAAGCTTTCTTT		CAGSLGNMLTF		CAWSEGTEAFF		TRUE	None	TRUE	None	TRAV27		TRBV30		run1	single pair	4	194	normal	hashtag1-run1	normal	A2402_AYAQKIFKI_CMV	2
	M1-1	TRAJ49	TRBJ1-1	TGTGCAGGAGGCACCGGTAACCAGTTCTATTTT	TGTGCCTGGTCGGAGAACACTGAAGCTTTCTTT		CAGGTGNQFYF		CAWSENTEAFF		TRUE	None	TRUE	None	TRAV27		TRBV30		run1	single pair	103	5	normal	hashtag1-run1	normal	A2402_AYAQKIFKI_CMV	1
	M1-1	TRAJ39	TRBJ1-1	TGTGCAGGAAGTTTAGGCAACATGCTCACCTTT	TGTGCCTGGACGATGAACACTGAAGCTTTCTTT		CAGSLGNMLTF		CAWTMNTEAFF		TRUE	None	TRUE	None	TRAV27		TRBV30		run1	single pair	3	130	normal	hashtag1-run1	normal	A2402_AYAQKIFKI_CMV	0
	M1-1	TRAJ49	TRBJ1-2	TGTGCAGGAGCAACCGGTAACCAGTTCTATTTT	TGTGCCCTGGAAGGGTATGGACAGGGGTCCTATGGCTACACCTTC		CAGATGNQFYF		CALEGYGQGSYGYTF		TRUE	None	TRUE	None	TRAV27		TRBV30		run1	single pair	0	1044	normal	hashtag1-run1	normal	A2402_AYAQKIFKI_CMV	0
	M1-1	TRAJ35	TRBJ1-1	TGTGCAGGGTCCGTTGGGAATGTGCTGCATTGC	TGTGCCTGGACAGAAAACACTGAAGCTTTCTTT		CAGSVGNVLHC		CAWTENTEAFF		TRUE	None	TRUE	None	TRAV27		TRBV30		run1	single pair	69	33	normal	hashtag1-run1	normal	A2402_AYAQKIFKI_CMV	0
	M1-1	TRAJ49	TRBJ1-2	TGTGCAGGAGCAACCGGTAACCAGTTCTATTTT	TGTGCCCTGGAAGGGTATGGACAGGGGTCCTATGGCTACACCTTC		CAGATGNQFYF		CALEGYGQGSYGYTF		TRUE	None	TRUE	None	TRAV27		TRBV30		run1	single pair	0	1044	normal	hashtag1-run1	normal	A2402_AYAQKIFKI_CMV	0
	M1-1	TRAJ49	TRBJ1-2	TGTGCAGGAGCAACCGGTAACCAGTTCTATTTT	TGTGCCCTGGAAGGGTATGGACAGGGGTCCTATGGCTACACCTTC		CAGATGNQFYF		CALEGYGQGSYGYTF		TRUE	None	TRUE	None	TRAV27		TRBV30		run1	single pair	0	1044	normal	hashtag1-run1	normal	A2402_AYAQKIFKI_CMV	1
	M1-1	TRAJ49	TRBJ1-2	TGTGCAGGAGCAACCGGTAACCAGTTCTATTTT	TGTGCCCTGGAAGGGTATGGACAGGGGTCCTATGGCTACACCTTC		CAGATGNQFYF		CALEGYGQGSYGYTF		TRUE	None	TRUE	None	TRAV27		TRBV30		run1	single pair	0	1044	normal	hashtag1-run1	normal	A2402_AYAQKIFKI_CMV	0
	M1-1	TRAJ39	TRBJ1-1	TGTGCAGGAAGTTTAGGCAACATGCTCACCTTT	TGTGCCTGGACGATGAACACTGAAGCTTTCTTT		CAGSLGNMLTF		CAWTMNTEAFF		TRUE	None	TRUE	None	TRAV27		TRBV30		run1	single pair	3	130	normal	hashtag1-run1	normal	A2402_AYAQKIFKI_CMV	0
	M1-1	TRAJ47	TRBJ1-1	TGTGCAGGAGCGGTAGGAAACAAACTGGTCTTT	TGTGCCTGGAGCGGGAACACTGAAGCTTTCTTT		CAGAVGNKLVF		CAWSGNTEAFF		TRUE	None	TRUE	None	TRAV27		TRBV30		run1	single pair	78	52	normal	hashtag1-run1	normal	A2402_AYAQKIFKI_CMV	1
	M1-1	TRAJ49	TRBJ1-2	TGTGCAGGAGCAACCGGTAACCAGTTCTATTTT	TGTGCCCTGGAAGGGTATGGACAGGGGTCCTATGGCTACACCTTC		CAGATGNQFYF		CALEGYGQGSYGYTF		TRUE	None	TRUE	None	TRAV27		TRBV30		run1	single pair	0	1044	normal	hashtag1-run1	normal	A2402_AYAQKIFKI_CMV	0
	M1-1	TRAJ49	TRBJ1-2	TGTGCAGGAGCAACCGGTAACCAGTTCTATTTT	TGTGCCCTGGAAGGGTATGGACAGGGGTCCTATGGCTACACCTTC		CAGATGNQFYF		CALEGYGQGSYGYTF		TRUE	None	TRUE	None	TRAV27		TRBV30		run1	single pair	0	1044	normal	hashtag1-run1	normal	A2402_AYAQKIFKI_CMV	0
	M1-1	TRAJ49	TRBJ1-2	TGTGCAGGAGCAACCGGTAACCAGTTCTATTTT	TGTGCCCTGGAAGGGTATGGACAGGGGTCCTATGGCTACACCTTC		CAGATGNQFYF		CALEGYGQGSYGYTF		TRUE	None	TRUE	None	TRAV27		TRBV30		run1	single pair	0	1044	normal	hashtag1-run1	normal	A2402_AYAQKIFKI_CMV	0
	M1-1	TRAJ49	TRBJ1-1	TGTGCAGGAGCGACCGGTAACCAGTTCTATTTT	TGTGTATGTTCACCGAACACTGAAGCTTTCTTT		CAGATGNQFYF		CVCSPNTEAFF		TRUE	None	TRUE	None	TRAV27		TRBV30		run1	single pair	12	288	normal	hashtag1-run1	normal	A2402_AYAQKIFKI_CMV	0
	M1-1	TRAJ49	TRBJ1-1	TGTGCAGGAGCTGTCGGTAACCAGTTCTATTTT	TGTGCCTGGGGGTACACTGAAGCTTTCTTT		CAGAVGNQFYF		CAWGYTEAFF		TRUE	None	TRUE	None	TRAV27		TRBV30		run1	single pair	101	9	normal	hashtag1-run1	normal	A2402_AYAQKIFKI_CMV	0
	M1-1	TRAJ49	TRBJ2-1	TGTGCAGGAGGGATAGGTAACCAGTTCTATTTT	TGTGCCAGCAGTCGTGAGCAGTTCTTC		CAGGIGNQFYF		CASSREQFF		TRUE	None	TRUE	None	TRAV27		TRBV9		run1	single pair	174	9	normal	hashtag1-run1	normal	A2402_AYAQKIFKI_CMV	1
	M1-1	TRAJ49	TRBJ1-2	TGTGCAGGAGCAACCGGTAACCAGTTCTATTTT	TGTGCCCTGGAAGGGTATGGACAGGGGTCCTATGGCTACACCTTC		CAGATGNQFYF		CALEGYGQGSYGYTF		TRUE	None	TRUE	None	TRAV27		TRBV30		run1	single pair	0	1044	normal	hashtag1-run1	normal	A2402_AYAQKIFKI_CMV	0
	M1-1	TRAJ49	TRBJ1-1	TGTGCAGGAGCTATCGGTAACCAGTTCTATTTT	TGTGCCTGGAGCAGTGCGACTGAAGCTTTCTTT		CAGAIGNQFYF		CAWSSATEAFF		TRUE	None	TRUE	None	TRAV27		TRBV30		run1	single pair	96	10	normal	hashtag1-run1	normal	A2402_AYAQKIFKI_CMV	0
	M1-1	TRAJ47	TRBJ1-1	TGTGCAGGAGCTCTCGGAAACAAGCTGGTCTTT	TGTGCCTGGACAGAGAACACTGAAGCTTTCTTT		CAGALGNKLVF		CAWTENTEAFF		TRUE	None	TRUE	None	TRAV27		TRBV30		run1	single pair	39	174	normal	hashtag1-run1	normal	A2402_AYAQKIFKI_CMV	0
	M1-1	TRAJ49	TRBJ1-1	TGTGCAGGGGCCACCGGTAACCAGTTCTATTTT	TGTGCCTGGACAGGGGGCACTGAAGCTTTCTTT		CAGATGNQFYF		CAWTGGTEAFF		TRUE	None	TRUE	None	TRAV27		TRBV30		run1	single pair	343	7	normal	hashtag1-run1	normal	A2402_AYAQKIFKI_CMV	0
	M1-1	TRAJ39	TRBJ1-1	TGTGCAGGAAGCTTGGGCAACATGCTCACCTTT	TGTGCCTGGAGTGAGGGCACTGAAGCTTTCTTT		CAGSLGNMLTF		CAWSEGTEAFF		TRUE	None	TRUE	None	TRAV27		TRBV30		run1	single pair	4	194	normal	hashtag1-run1	normal	A2402_AYAQKIFKI_CMV	0
	M1-1	TRAJ49	TRBJ1-1	TGTGCAGGAGCCATCGGTAACCAGTTCTATTTT	TGTGCCTGGAGTGGGGGGACTGAAGCTTTCTTT		CAGAIGNQFYF		CAWSGGTEAFF		TRUE	None	TRUE	None	TRAV27		TRBV30		run1	single pair	16	20	normal	hashtag1-run1	normal	A2402_AYAQKIFKI_CMV	0
	M1-1	TRAJ39	TRBJ1-1	TGTGCAGGAAGCTTGGGCAACATGCTCACCTTT	TGTGCCTGGAGTGAGGGCACTGAAGCTTTCTTT		CAGSLGNMLTF		CAWSEGTEAFF		TRUE	None	TRUE	None	TRAV27		TRBV30		run1	single pair	4	194	normal	hashtag1-run1	normal	A2402_AYAQKIFKI_CMV	0
	M1-1	TRAJ49	TRBJ1-2	TGTGCAGGAGCAACCGGTAACCAGTTCTATTTT	TGTGCCCTGGAAGGGTATGGACAGGGGTCCTATGGCTACACCTTC		CAGATGNQFYF		CALEGYGQGSYGYTF		TRUE	None	TRUE	None	TRAV27		TRBV30		run1	single pair	0	1044	normal	hashtag1-run1	normal	A2402_AYAQKIFKI_CMV	0
	M1-1	TRAJ49	TRBJ1-1	TGTGCAGGACTCACCGGTAACCAGTTCTATTTT	TGTGCCTGGGGCGGGGGGCATACGACTGAAGCTTTCTTT		CAGLTGNQFYF		CAWGGGHTTEAFF		TRUE	None	TRUE	None	TRAV27		TRBV30		run1	single pair	23	76	normal	hashtag1-run1	normal	A2402_AYAQKIFKI_CMV	0
	M1-1	TRAJ39	TRBJ1-1	TGTGCAGGAAGTTTAGGCAACATGCTCACCTTT	TGTGCCTGGACGATGAACACTGAAGCTTTCTTT		CAGSLGNMLTF		CAWTMNTEAFF		TRUE	None	TRUE	None	TRAV27		TRBV30		run1	single pair	3	130	normal	hashtag1-run1	normal	A2402_AYAQKIFKI_CMV	0
	M1-1	TRAJ49	TRBJ1-1	TGTGCAGGAGCTATAGGTAACCAGTTCTATTTT	TGTGCCTGGAGTGGGGGGACTGAAGCTTTCTTT		CAGAIGNQFYF		CAWSGGTEAFF		TRUE	None	TRUE	None	TRAV27		TRBV30		run1	single pair	102	3	normal	hashtag1-run1	normal	A2402_AYAQKIFKI_CMV	0
	M1-1	TRAJ49	TRBJ1-2	TGTGCAGGAGCAACCGGTAACCAGTTCTATTTT	TGTGCCCTGGAAGGGTATGGACAGGGGTCCTATGGCTACACCTTC		CAGATGNQFYF		CALEGYGQGSYGYTF		TRUE	None	TRUE	None	TRAV27		TRBV30		run1	single pair	0	1044	normal	hashtag1-run1	normal	A2402_AYAQKIFKI_CMV	3
	M1-1	TRAJ49	TRBJ1-1	TGTGCAGGGGGCACCGGTAACCAGTTCTATTTT	TGTGCCTGCGAGCAAGGGCACCCTAAGGCTGAAGCTTTCTTT		CAGGTGNQFYF		CACEQGHPKAEAFF		TRUE	None	TRUE	None	TRAV27		TRBV30		run1	single pair	14	30	normal	hashtag1-run1	normal	A2402_AYAQKIFKI_CMV	0
	M1-1	TRAJ49	TRBJ2-7	TGTGCAGGCGTCACCGGTAACCAGTTCTATTTT	TGTGCCTGGGGCGAATACGAGCAGTACTTC		CAGVTGNQFYF		CAWGEYEQYF		TRUE	None	TRUE	None	TRAV27		TRBV30		run1	single pair	7	142	normal	hashtag1-run1	normal	A2402_AYAQKIFKI_CMV	0
	M1-1	TRAJ49	TRBJ1-2	TGTGCAGGAGCAACCGGTAACCAGTTCTATTTT	TGTGCCCTGGAAGGGTATGGACAGGGGTCCTATGGCTACACCTTC		CAGATGNQFYF		CALEGYGQGSYGYTF		TRUE	None	TRUE	None	TRAV27		TRBV30		run1	single pair	0	1044	normal	hashtag1-run1	normal	A2402_AYAQKIFKI_CMV	0
	M1-1	TRAJ49	TRBJ1-1	TGTGCCGGGAACACCGGTAACCAGTTCTATTTT	TGTGCCTATACAGAGAACACTGAAGCTTTCTTT		CAGNTGNQFYF		CAYTENTEAFF		TRUE	None	TRUE	None	TRAV27		TRBV30		run1	single pair	128	21	normal	hashtag1-run1	normal	A2402_AYAQKIFKI_CMV	0
	M1-1	TRAJ49	TRBJ2-7	TGTGCAGGAGCTCTCGGTAACCAGTTCTATTTT	TGTGCCTCCGAGCAGTACTTC		CAGALGNQFYF		CASEQYF		TRUE	None	TRUE	None	TRAV27		TRBV30		run1	single pair	20	118	normal	hashtag1-run1	normal	A2402_AYAQKIFKI_CMV	0
	M1-1	TRAJ35	TRBJ1-1	TGTGCAGGGTCCGTTGGGAATGTGCTGCATTGC	TGTGCCTGGACAGAAAACACTGAAGCTTTCTTT		CAGSVGNVLHC		CAWTENTEAFF		TRUE	None	TRUE	None	TRAV27		TRBV30		run1	single pair	69	33	normal	hashtag1-run1	normal	A2402_AYAQKIFKI_CMV	0
	M1-1	TRAJ49	TRBJ1-1	TGTGCAGGAGCGACCGGTAACCAGTTCTATTTT	TGTGTATGTTCACCGAACACTGAAGCTTTCTTT		CAGATGNQFYF		CVCSPNTEAFF		TRUE	None	TRUE	None	TRAV27		TRBV30		run1	single pair	12	288	normal	hashtag1-run1	normal	A2402_AYAQKIFKI_CMV	0
	M1-1	TRAJ39	TRBJ1-1	TGTGCAGGAGCATTGGGCAACATGCTCACCTTT	TGTGCCTGGACAGAGAACACTGAAGCTTTCTTT		CAGALGNMLTF		CAWTENTEAFF		TRUE	None	TRUE	None	TRAV27		TRBV30		run1	single pair	27	65	normal	hashtag1-run1	normal	A2402_AYAQKIFKI_CMV	0
	M1-1	TRAJ47	TRBJ1-1	TGTGCAGGAGCGGTAGGAAACAAACTGGTCTTT	TGTGCCTGGAGCGGGAACACTGAAGCTTTCTTT		CAGAVGNKLVF		CAWSGNTEAFF		TRUE	None	TRUE	None	TRAV27		TRBV30		run1	single pair	78	52	normal	hashtag1-run1	normal	A2402_AYAQKIFKI_CMV	0
	M1-1	TRAJ49	TRBJ1-2	TGTGCAGGAGCAACCGGTAACCAGTTCTATTTT	TGTGCCCTGGAAGGGTATGGACAGGGGTCCTATGGCTACACCTTC		CAGATGNQFYF		CALEGYGQGSYGYTF		TRUE	None	TRUE	None	TRAV27		TRBV30		run1	single pair	0	1044	normal	hashtag1-run1	normal	A2402_AYAQKIFKI_CMV	0
	M1-1	TRAJ49	TRBJ1-2	TGTGCAGGAGCAACCGGTAACCAGTTCTATTTT	TGTGCCCTGGAAGGGTATGGACAGGGGTCCTATGGCTACACCTTC		CAGATGNQFYF		CALEGYGQGSYGYTF		TRUE	None	TRUE	None	TRAV27		TRBV30		run1	single pair	0	1044	normal	hashtag1-run1	normal	A2402_AYAQKIFKI_CMV	0
	M1-1	TRAJ49	TRBJ2-7	TGTGCAGGCGTCACCGGTAACCAGTTCTATTTT	TGTGCCTGGGGCGAATACGAGCAGTACTTC		CAGVTGNQFYF		CAWGEYEQYF		TRUE	None	TRUE	None	TRAV27		TRBV30		run1	single pair	7	142	normal	hashtag1-run1	normal	A2402_AYAQKIFKI_CMV	0
	M1-1	TRAJ49	TRBJ2-7	TGTGCAGGCGTCACCGGTAACCAGTTCTATTTT	TGTGCCTGGGGCGAATACGAGCAGTACTTC		CAGVTGNQFYF		CAWGEYEQYF		TRUE	None	TRUE	None	TRAV27		TRBV30		run1	single pair	7	142	normal	hashtag1-run1	normal	A2402_AYAQKIFKI_CMV	0
	M1-1	TRAJ49	TRBJ1-2	TGTGCAGGAGCAACCGGTAACCAGTTCTATTTT	TGTGCCCTGGAAGGGTATGGACAGGGGTCCTATGGCTACACCTTC		CAGATGNQFYF		CALEGYGQGSYGYTF		TRUE	None	TRUE	None	TRAV27		TRBV30		run1	single pair	0	1044	normal	hashtag1-run1	normal	A2402_AYAQKIFKI_CMV	0
	M1-1	TRAJ49	TRBJ1-2	TGTGCAGGAGCAACCGGTAACCAGTTCTATTTT	TGTGCCCTGGAAGGGTATGGACAGGGGTCCTATGGCTACACCTTC		CAGATGNQFYF		CALEGYGQGSYGYTF		TRUE	None	TRUE	None	TRAV27		TRBV30		run1	single pair	0	1044	normal	hashtag1-run1	normal	A2402_AYAQKIFKI_CMV	0
	M1-1	TRAJ47	TRBJ1-1	TGTGCAGGAGCGGTAGGAAACAAACTGGTCTTT	TGTGCCTGGAGCGGGAACACTGAAGCTTTCTTT		CAGAVGNKLVF		CAWSGNTEAFF		TRUE	None	TRUE	None	TRAV27		TRBV30		run1	single pair	78	52	normal	hashtag1-run1	normal	A2402_AYAQKIFKI_CMV	0
	M1-1	TRAJ49	TRBJ1-1	TGTGCAGGGGGCACCGGTAACCAGTTCTATTTT	TGTGCCTTTGACAGGGTACTCACTGAAGCTTTCTTT		CAGGTGNQFYF		CAFDRVLTEAFF		TRUE	None	TRUE	None	TRAV27		TRBV30		run1	single pair	1	17	normal	hashtag1-run1	normal	A2402_AYAQKIFKI_CMV	0
	M1-1	TRAJ49	TRBJ1-4	TGTGCAGGCCTTACCGGTAACCAGTTCTATTTT	TGTGCCTGGAGTCCCACGGAGGAAAAACTGTTTTTT		CAGLTGNQFYF		CAWSPTEEKLFF		TRUE	None	TRUE	None	TRAV27		TRBV30		run1	single pair	40	69	normal	hashtag1-run1	normal	A2402_AYAQKIFKI_CMV	0
	M1-1	TRAJ47	TRBJ1-1	TGTGCAGGAGCGGTAGGAAACAAACTGGTCTTT	TGTGCCTGGAGCGGGAACACTGAAGCTTTCTTT		CAGAVGNKLVF		CAWSGNTEAFF		TRUE	None	TRUE	None	TRAV27		TRBV30		run1	single pair	78	52	normal	hashtag1-run1	normal	A2402_AYAQKIFKI_CMV	0
	M1-1	TRAJ49	TRBJ1-2	TGTGCAGGAGCAACCGGTAACCAGTTCTATTTT	TGTGCCCTGGAAGGGTATGGACAGGGGTCCTATGGCTACACCTTC		CAGATGNQFYF		CALEGYGQGSYGYTF		TRUE	None	TRUE	None	TRAV27		TRBV30		run1	single pair	0	1044	normal	hashtag1-run1	normal	A2402_AYAQKIFKI_CMV	0
	M1-1	TRAJ49	TRBJ1-1	TGTGCAGGAGCGACCGGTAACCAGTTCTATTTT	TGTGTATGTTCACCGAACACTGAAGCTTTCTTT		CAGATGNQFYF		CVCSPNTEAFF		TRUE	None	TRUE	None	TRAV27		TRBV30		run1	single pair	12	288	normal	hashtag1-run1	normal	A2402_AYAQKIFKI_CMV	0
	M1-1	TRAJ49	TRBJ2-7	TGTGCAGGAGCTCTCGGTAACCAGTTCTATTTT	TGTGCCTCCGAGCAGTACTTC		CAGALGNQFYF		CASEQYF		TRUE	None	TRUE	None	TRAV27		TRBV30		run1	single pair	20	118	normal	hashtag1-run1	normal	A2402_AYAQKIFKI_CMV	2
	M1-1	TRAJ49	TRBJ1-2	TGTGCAGGAGCAACCGGTAACCAGTTCTATTTT	TGTGCCCTGGAAGGGTATGGACAGGGGTCCTATGGCTACACCTTC		CAGATGNQFYF		CALEGYGQGSYGYTF		TRUE	None	TRUE	None	TRAV27		TRBV30		run1	single pair	0	1044	normal	hashtag1-run1	normal	A2402_AYAQKIFKI_CMV	0
	M1-1	TRAJ49	TRBJ1-2	TGTGCAGGAGCAACCGGTAACCAGTTCTATTTT	TGTGCCCTGGAAGGGTATGGACAGGGGTCCTATGGCTACACCTTC		CAGATGNQFYF		CALEGYGQGSYGYTF		TRUE	None	TRUE	None	TRAV27		TRBV30		run1	single pair	0	1044	normal	hashtag1-run1	normal	A2402_AYAQKIFKI_CMV	0
	M1-1	TRAJ49	TRBJ1-1	TGTGCAGGAGCGATCGGTAACCAGTTCTATTTT	TGTGCCTGGACAGGGAACACTGAAGCTTTCTTT		CAGAIGNQFYF		CAWTGNTEAFF		TRUE	None	TRUE	None	TRAV27		TRBV30		run1	single pair	37	19	normal	hashtag1-run1	normal	A2402_AYAQKIFKI_CMV	0
	M1-1	TRAJ39	TRBJ1-1	TGTGCAGGAAGCTTGGGCAACATGCTCACCTTT	TGTGCCTGGAGTGAGGGCACTGAAGCTTTCTTT		CAGSLGNMLTF		CAWSEGTEAFF		TRUE	None	TRUE	None	TRAV27		TRBV30		run1	single pair	4	194	normal	hashtag1-run1	normal	A2402_AYAQKIFKI_CMV	0
	M1-1	TRAJ49	TRBJ1-2	TGTGCAGGAGCAACCGGTAACCAGTTCTATTTT	TGTGCCCTGGAAGGGTATGGACAGGGGTCCTATGGCTACACCTTC		CAGATGNQFYF		CALEGYGQGSYGYTF		TRUE	None	TRUE	None	TRAV27		TRBV30		run1	single pair	0	1044	normal	hashtag1-run1	normal	A2402_AYAQKIFKI_CMV	0
	M1-1	TRAJ39	TRBJ1-1	TGTGCAGGAAGTTTAGGCAACATGCTCACCTTT	TGTGCCTGGACGATGAACACTGAAGCTTTCTTT		CAGSLGNMLTF		CAWTMNTEAFF		TRUE	None	TRUE	None	TRAV27		TRBV30		run1	single pair	3	130	normal	hashtag1-run1	normal	A2402_AYAQKIFKI_CMV	0
	M1-1	TRAJ49	TRBJ2-7	TGTGCAGGAGCTCTCGGTAACCAGTTCTATTTT	TGTGCCTCCGAGCAGTACTTC		CAGALGNQFYF		CASEQYF		TRUE	None	TRUE	None	TRAV27		TRBV30		run1	single pair	20	118	normal	hashtag1-run1	normal	A2402_AYAQKIFKI_CMV	0
	M1-1	TRAJ39	TRBJ1-1	TGTGCAGGAGGATTAGGCAACATGCTCACCTTT	TGTGCCTGGAGTGAGAACACTGAAGCTTTCTTT		CAGGLGNMLTF		CAWSENTEAFF		TRUE	None	TRUE	None	TRAV27		TRBV30		run1	single pair	267	8	normal	hashtag1-run1	normal	A2402_AYAQKIFKI_CMV	0
	M1-1	TRAJ47	TRBJ1-1	TGTGCAGGAGCTCTCGGAAACAAGCTGGTCTTT	TGTGCCTGGACAGAGAACACTGAAGCTTTCTTT		CAGALGNKLVF		CAWTENTEAFF		TRUE	None	TRUE	None	TRAV27		TRBV30		run1	single pair	39	174	normal	hashtag1-run1	normal	A2402_AYAQKIFKI_CMV	0
	M1-1	TRAJ39	TRBJ1-1	TGTGCAGGAAGCTTGGGCAACATGCTCACCTTT	TGTGCCTGGAGTGAGGGCACTGAAGCTTTCTTT		CAGSLGNMLTF		CAWSEGTEAFF		TRUE	None	TRUE	None	TRAV27		TRBV30		run1	single pair	4	194	normal	hashtag1-run1	normal	A2402_AYAQKIFKI_CMV	0
	M1-1	TRAJ39	TRBJ1-1	TGTGCAGGAGCATTGGGCAACATGCTCACCTTT	TGTGCCTGGACAGAGAACACTGAAGCTTTCTTT		CAGALGNMLTF		CAWTENTEAFF		TRUE	None	TRUE	None	TRAV27		TRBV30		run1	single pair	27	65	normal	hashtag1-run1	normal	A2402_AYAQKIFKI_CMV	0
	M1-1	TRAJ49	TRBJ1-2	TGTGCAGGAGCAACCGGTAACCAGTTCTATTTT	TGTGCCCTGGAAGGGTATGGACAGGGGTCCTATGGCTACACCTTC		CAGATGNQFYF		CALEGYGQGSYGYTF		TRUE	None	TRUE	None	TRAV27		TRBV30		run1	single pair	0	1044	normal	hashtag1-run1	normal	A2402_AYAQKIFKI_CMV	0
	M1-1	TRAJ49	TRBJ2-7	TGTGCAGGAGCCACCGGTAACCAGTTCTATTTT	TGTGCCTGGAGTGGGGGGACCGAGCAGTACTTC		CAGATGNQFYF		CAWSGGTEQYF		TRUE	None	TRUE	None	TRAV27		TRBV30		run1	single pair	115	25	normal	hashtag1-run1	normal	A2402_AYAQKIFKI_CMV	0
	M1-1	TRAJ49	TRBJ1-2	TGTGCAGGAGCAACCGGTAACCAGTTCTATTTT	TGTGCCCTGGAAGGGTATGGACAGGGGTCCTATGGCTACACCTTC		CAGATGNQFYF		CALEGYGQGSYGYTF		TRUE	None	TRUE	None	TRAV27		TRBV30		run1	single pair	0	1044	normal	hashtag1-run1	normal	A2402_AYAQKIFKI_CMV	0
	M1-1	TRAJ49	TRBJ1-1	TGTGCAGGACTCACCGGTAACCAGTTCTATTTT	TGTGCCTGGGGCGGGGGGCATACGACTGAAGCTTTCTTT		CAGLTGNQFYF		CAWGGGHTTEAFF		TRUE	None	TRUE	None	TRAV27		TRBV30		run1	single pair	23	76	normal	hashtag1-run1	normal	A2402_AYAQKIFKI_CMV	0
	M1-1	TRAJ49	TRBJ1-6	TGTGCAGGAGCAACCGGTAACCAGTTCTATTTT	TGTGCCTGCGAAGGGGCGGGACCCCTCCACTTT		CAGATGNQFYF		CACEGAGPLHF		TRUE	None	TRUE	None	TRAV27		TRBV30		run1	single pair	183	14	normal	hashtag1-run1	normal	A2402_AYAQKIFKI_CMV	0
	M1-1	TRAJ39	TRBJ1-1	TGTGCAGGAGCATTGGGCAACATGCTCACCTTT	TGTGCCTGGACAGAGAACACTGAAGCTTTCTTT		CAGALGNMLTF		CAWTENTEAFF		TRUE	None	TRUE	None	TRAV27		TRBV30		run1	single pair	27	65	normal	hashtag1-run1	normal	A2402_AYAQKIFKI_CMV	0
	M1-1	TRAJ49	TRBJ1-2	TGTGCAGGAGCAACCGGTAACCAGTTCTATTTT	TGTGCCCTGGAAGGGTATGGACAGGGGTCCTATGGCTACACCTTC		CAGATGNQFYF		CALEGYGQGSYGYTF		TRUE	None	TRUE	None	TRAV27		TRBV30		run1	single pair	0	1044	normal	hashtag1-run1	normal	A2402_AYAQKIFKI_CMV	0
	M1-1	TRAJ49	TRBJ2-7	TGTGCAGGCGTCACCGGTAACCAGTTCTATTTT	TGTGCCTGGGGCGAATACGAGCAGTACTTC		CAGVTGNQFYF		CAWGEYEQYF		TRUE	None	TRUE	None	TRAV27		TRBV30		run1	single pair	7	142	normal	hashtag1-run1	normal	A2402_AYAQKIFKI_CMV	0
	M1-1	TRAJ49	TRBJ2-7	TGTGCAGGAGCTCTCGGTAACCAGTTCTATTTT	TGTGCCTCCGAGCAGTACTTC		CAGALGNQFYF		CASEQYF		TRUE	None	TRUE	None	TRAV27		TRBV30		run1	single pair	20	118	normal	hashtag1-run1	normal	A2402_AYAQKIFKI_CMV	0
	M1-1	TRAJ49	TRBJ2-1	TGTGCAGGTGGCACCGGTAACCAGTTCTATTTT	TGTGCCTGGAGTGGTGGGGAGTGGCAACATGAGCAGTTCTTC		CAGGTGNQFYF		CAWSGGEWQHEQFF		TRUE	None	TRUE	None	TRAV27		TRBV30		run1	single pair	21	57	normal	hashtag1-run1	normal	A2402_AYAQKIFKI_CMV	0
	M1-1	TRAJ49	TRBJ1-2	TGTGCAGGAGCAACCGGTAACCAGTTCTATTTT	TGTGCCCTGGAAGGGTATGGACAGGGGTCCTATGGCTACACCTTC		CAGATGNQFYF		CALEGYGQGSYGYTF		TRUE	None	TRUE	None	TRAV27		TRBV30		run1	single pair	0	1044	normal	hashtag1-run1	normal	A2402_AYAQKIFKI_CMV	0
	M1-1	TRAJ49	TRBJ1-2	TGTGCAGGAGCAACCGGTAACCAGTTCTATTTT	TGTGCCCTGGAAGGGTATGGACAGGGGTCCTATGGCTACACCTTC		CAGATGNQFYF		CALEGYGQGSYGYTF		TRUE	None	TRUE	None	TRAV27		TRBV30		run1	single pair	0	1044	normal	hashtag1-run1	normal	A2402_AYAQKIFKI_CMV	1
	M1-1	TRAJ49	TRBJ1-2	TGTGCAGGAGCAACCGGTAACCAGTTCTATTTT	TGTGCCCTGGAAGGGTATGGACAGGGGTCCTATGGCTACACCTTC		CAGATGNQFYF		CALEGYGQGSYGYTF		TRUE	None	TRUE	None	TRAV27		TRBV30		run1	single pair	0	1044	normal	hashtag1-run1	normal	A2402_AYAQKIFKI_CMV	0
	M1-1	TRAJ49	TRBJ1-1	TGTGCAGGAGCCATCGGTAACCAGTTCTATTTT	TGTGCCTGGAGTGGGGGGACTGAAGCTTTCTTT		CAGAIGNQFYF		CAWSGGTEAFF		TRUE	None	TRUE	None	TRAV27		TRBV30		run1	single pair	16	20	normal	hashtag1-run1	normal	A2402_AYAQKIFKI_CMV	0
	M1-1	TRAJ49	TRBJ1-2	TGTGCAGGAGCAACCGGTAACCAGTTCTATTTT	TGTGCCCTGGAAGGGTATGGACAGGGGTCCTATGGCTACACCTTC		CAGATGNQFYF		CALEGYGQGSYGYTF		TRUE	None	TRUE	None	TRAV27		TRBV30		run1	single pair	0	1044	normal	hashtag1-run1	normal	A2402_AYAQKIFKI_CMV	0
	M1-1	TRAJ49	TRBJ1-2	TGTGCAGGAGCAACCGGTAACCAGTTCTATTTT	TGTGCCCTGGAAGGGTATGGACAGGGGTCCTATGGCTACACCTTC		CAGATGNQFYF		CALEGYGQGSYGYTF		TRUE	None	TRUE	None	TRAV27		TRBV30		run1	single pair	0	1044	normal	hashtag1-run1	normal	A2402_AYAQKIFKI_CMV	0
	M1-1	TRAJ39	TRBJ1-1	TGTGCAGGAAGTTTAGGCAACATGCTCACCTTT	TGTGCCTGGACGATGAACACTGAAGCTTTCTTT		CAGSLGNMLTF		CAWTMNTEAFF		TRUE	None	TRUE	None	TRAV27		TRBV30		run1	single pair	3	130	normal	hashtag1-run1	normal	A2402_AYAQKIFKI_CMV	0
	M1-1	TRAJ49	TRBJ1-1	TGTGCAGGAGCGACCGGTAACCAGTTCTATTTT	TGTGTATGTTCACCGAACACTGAAGCTTTCTTT		CAGATGNQFYF		CVCSPNTEAFF		TRUE	None	TRUE	None	TRAV27		TRBV30		run1	single pair	12	288	normal	hashtag1-run1	normal	A2402_AYAQKIFKI_CMV	3
	M1-1	TRAJ49	TRBJ1-1	TGTGCAGGAGCGACCGGTAACCAGTTCTATTTT	TGTGTATGTTCACCGAACACTGAAGCTTTCTTT		CAGATGNQFYF		CVCSPNTEAFF		TRUE	None	TRUE	None	TRAV27		TRBV30		run1	single pair	12	288	normal	hashtag1-run1	normal	A2402_AYAQKIFKI_CMV	0
	M1-1	TRAJ49	TRBJ1-2	TGTGCAGGAGCAACCGGTAACCAGTTCTATTTT	TGTGCCCTGGAAGGGTATGGACAGGGGTCCTATGGCTACACCTTC		CAGATGNQFYF		CALEGYGQGSYGYTF		TRUE	None	TRUE	None	TRAV27		TRBV30		run1	single pair	0	1044	normal	hashtag1-run1	normal	A2402_AYAQKIFKI_CMV	0
	M1-1	TRAJ49	TRBJ1-2	TGTGCAGGAGCAACCGGTAACCAGTTCTATTTT	TGTGCCCTGGAAGGGTATGGACAGGGGTCCTATGGCTACACCTTC		CAGATGNQFYF		CALEGYGQGSYGYTF		TRUE	None	TRUE	None	TRAV27		TRBV30		run1	single pair	0	1044	normal	hashtag1-run1	normal	A2402_AYAQKIFKI_CMV	0
	M1-1	TRAJ49	TRBJ1-2	TGTGCAGGAGCAACCGGTAACCAGTTCTATTTT	TGTGCCCTGGAAGGGTATGGACAGGGGTCCTATGGCTACACCTTC		CAGATGNQFYF		CALEGYGQGSYGYTF		TRUE	None	TRUE	None	TRAV27		TRBV30		run1	single pair	0	1044	normal	hashtag1-run1	normal	A2402_AYAQKIFKI_CMV	0
	M1-1	TRAJ49	TRBJ1-4	TGTGCAGGCCTTACCGGTAACCAGTTCTATTTT	TGTGCCTGGAGTCCCACGGAGGAAAAACTGTTTTTT		CAGLTGNQFYF		CAWSPTEEKLFF		TRUE	None	TRUE	None	TRAV27		TRBV30		run1	single pair	40	69	normal	hashtag1-run1	normal	A2402_AYAQKIFKI_CMV	0
	M1-1	TRAJ49	TRBJ1-1	TGTGCAGGAGCGACCGGTAACCAGTTCTATTTT	TGTGTATGTTCACCGAACACTGAAGCTTTCTTT		CAGATGNQFYF		CVCSPNTEAFF		TRUE	None	TRUE	None	TRAV27		TRBV30		run1	single pair	12	288	normal	hashtag1-run1	normal	A2402_AYAQKIFKI_CMV	0
	M1-1	TRAJ39	TRBJ1-1	TGTGCAGGAAGTTTAGGCAACATGCTCACCTTT	TGTGCCTGGACGATGAACACTGAAGCTTTCTTT		CAGSLGNMLTF		CAWTMNTEAFF		TRUE	None	TRUE	None	TRAV27		TRBV30		run1	single pair	3	130	normal	hashtag1-run1	normal	A2402_AYAQKIFKI_CMV	0
	M1-1	TRAJ49	TRBJ1-1	TGTGCAGGAGGAACCGGTAACCAGTTCTATTTT	TGTGCCTGGGACAGGGGGCAAACTGAAGCTTTCTTT		CAGGTGNQFYF		CAWDRGQTEAFF		TRUE	None	TRUE	None	TRAV27		TRBV30		run1	single pair	49	43	normal	hashtag1-run1	normal	A2402_AYAQKIFKI_CMV	0
	M1-1	TRAJ49	TRBJ1-1	TGTGCAGGACTCACCGGTAACCAGTTCTATTTT	TGTGCCTGGGGCGGGGGGCATACGACTGAAGCTTTCTTT		CAGLTGNQFYF		CAWGGGHTTEAFF		TRUE	None	TRUE	None	TRAV27		TRBV30		run1	single pair	23	76	normal	hashtag1-run1	normal	A2402_AYAQKIFKI_CMV	0
	M1-1	TRAJ39	TRBJ1-1	TGTGCAGGAAGCTTGGGCAACATGCTCACCTTT	TGTGCCTGGAGTGAGGGCACTGAAGCTTTCTTT		CAGSLGNMLTF		CAWSEGTEAFF		TRUE	None	TRUE	None	TRAV27		TRBV30		run1	single pair	4	194	normal	hashtag1-run1	normal	A2402_AYAQKIFKI_CMV	0
	M1-1	TRAJ49	TRBJ1-2	TGTGCAGGAGCAACCGGTAACCAGTTCTATTTT	TGTGCCCTGGAAGGGTATGGACAGGGGTCCTATGGCTACACCTTC		CAGATGNQFYF		CALEGYGQGSYGYTF		TRUE	None	TRUE	None	TRAV27		TRBV30		run1	single pair	0	1044	normal	hashtag1-run1	normal	A2402_AYAQKIFKI_CMV	2
	M1-1	TRAJ49	TRBJ1-2	TGTGCAGGAGCAACCGGTAACCAGTTCTATTTT	TGTGCCCTGGAAGGGTATGGACAGGGGTCCTATGGCTACACCTTC		CAGATGNQFYF		CALEGYGQGSYGYTF		TRUE	None	TRUE	None	TRAV27		TRBV30		run1	single pair	0	1044	normal	hashtag1-run1	normal	A2402_AYAQKIFKI_CMV	0
	M1-1	TRAJ49	TRBJ1-2	TGTGCAGGAGCAACCGGTAACCAGTTCTATTTT	TGTGCCCTGGAAGGGTATGGACAGGGGTCCTATGGCTACACCTTC		CAGATGNQFYF		CALEGYGQGSYGYTF		TRUE	None	TRUE	None	TRAV27		TRBV30		run1	single pair	0	1044	normal	hashtag1-run1	normal	A2402_AYAQKIFKI_CMV	0
	M1-1	TRAJ49	TRBJ2-1	TGTGCAGGTGGCACCGGTAACCAGTTCTATTTT	TGTGCCTGGAGTGGTGGGGAGTGGCAACATGAGCAGTTCTTC		CAGGTGNQFYF		CAWSGGEWQHEQFF		TRUE	None	TRUE	None	TRAV27		TRBV30		run1	single pair	21	57	normal	hashtag1-run1	normal	A2402_AYAQKIFKI_CMV	3
	M1-1	TRAJ49	TRBJ1-2	TGTGCAGGAGCAACCGGTAACCAGTTCTATTTT	TGTGCCCTGGAAGGGTATGGACAGGGGTCCTATGGCTACACCTTC		CAGATGNQFYF		CALEGYGQGSYGYTF		TRUE	None	TRUE	None	TRAV27		TRBV30		run1	single pair	0	1044	normal	hashtag1-run1	normal	A2402_AYAQKIFKI_CMV	0
	M1-1	TRAJ49	TRBJ1-1	TGTGCAGGGGGCACCGGTAACCAGTTCTATTTT	TGTGCCTGCGAGCAAGGGCACCCTAAGGCTGAAGCTTTCTTT		CAGGTGNQFYF		CACEQGHPKAEAFF		TRUE	None	TRUE	None	TRAV27		TRBV30		run1	single pair	14	30	normal	hashtag1-run1	normal	A2402_AYAQKIFKI_CMV	0
	M1-1	TRAJ49	TRBJ1-2	TGTGCAGGAGCAACCGGTAACCAGTTCTATTTT	TGTGCCCTGGAAGGGTATGGACAGGGGTCCTATGGCTACACCTTC		CAGATGNQFYF		CALEGYGQGSYGYTF		TRUE	None	TRUE	None	TRAV27		TRBV30		run1	single pair	0	1044	normal	hashtag1-run1	normal	A2402_AYAQKIFKI_CMV	0
	M1-1	TRAJ39	TRBJ1-1	TGTGCAGGAAGCTTGGGCAACATGCTCACCTTT	TGTGCCTGGAGTGAGGGCACTGAAGCTTTCTTT		CAGSLGNMLTF		CAWSEGTEAFF		TRUE	None	TRUE	None	TRAV27		TRBV30		run1	single pair	4	194	normal	hashtag1-run1	normal	A2402_AYAQKIFKI_CMV	0
	M1-1	TRAJ49	TRBJ1-2	TGTGCAGGAGCAACCGGTAACCAGTTCTATTTT	TGTGCCCTGGAAGGGTATGGACAGGGGTCCTATGGCTACACCTTC		CAGATGNQFYF		CALEGYGQGSYGYTF		TRUE	None	TRUE	None	TRAV27		TRBV30		run1	single pair	0	1044	normal	hashtag1-run1	normal	A2402_AYAQKIFKI_CMV	0
	M1-1	TRAJ49	TRBJ1-1	TGTGCAGGGGCAACCGGTAACCAGTTCTATTTT	TGTGCCTGGAGCCCCTTTCAAACTGAAGCTTTCTTT		CAGATGNQFYF		CAWSPFQTEAFF		TRUE	None	TRUE	None	TRAV27		TRBV30		run1	single pair	35	53	normal	hashtag1-run1	normal	A2402_AYAQKIFKI_CMV	0
	M1-1	TRAJ35	TRBJ1-1	TGTGCAGGGTCCGTTGGGAATGTGCTGCATTGC	TGTGCCTGGACAGAAAACACTGAAGCTTTCTTT		CAGSVGNVLHC		CAWTENTEAFF		TRUE	None	TRUE	None	TRAV27		TRBV30		run1	single pair	69	33	normal	hashtag1-run1	normal	A2402_AYAQKIFKI_CMV	0
	M1-1	TRAJ49	TRBJ1-2	TGTGCAGGAGCAACCGGTAACCAGTTCTATTTT	TGTGCCCTGGAAGGGTATGGACAGGGGTCCTATGGCTACACCTTC		CAGATGNQFYF		CALEGYGQGSYGYTF		TRUE	None	TRUE	None	TRAV27		TRBV30		run1	single pair	0	1044	normal	hashtag1-run1	normal	A2402_AYAQKIFKI_CMV	0
	M1-1	TRAJ47	TRBJ1-1	TGTGCAGGAGCTCTCGGAAACAAGCTGGTCTTT	TGTGCCTGGACAGAGAACACTGAAGCTTTCTTT		CAGALGNKLVF		CAWTENTEAFF		TRUE	None	TRUE	None	TRAV27		TRBV30		run1	single pair	39	174	normal	hashtag1-run1	normal	A2402_AYAQKIFKI_CMV	0
	M1-1	TRAJ49	TRBJ1-2	TGTGCAGGAGCAACCGGTAACCAGTTCTATTTT	TGTGCCCTGGAAGGGTATGGACAGGGGTCCTATGGCTACACCTTC		CAGATGNQFYF		CALEGYGQGSYGYTF		TRUE	None	TRUE	None	TRAV27		TRBV30		run1	single pair	0	1044	normal	hashtag1-run1	normal	A2402_AYAQKIFKI_CMV	0
	M1-1	TRAJ39	TRBJ1-1	TGTGCAGGAGCATTGGGCAACATGCTCACCTTT	TGTGCCTGGACAGAGAACACTGAAGCTTTCTTT		CAGALGNMLTF		CAWTENTEAFF		TRUE	None	TRUE	None	TRAV27		TRBV30		run1	single pair	27	65	normal	hashtag1-run1	normal	A2402_AYAQKIFKI_CMV	0
	M1-1	TRAJ49	TRBJ1-2	TGTGCAGGAGCAACCGGTAACCAGTTCTATTTT	TGTGCCCTGGAAGGGTATGGACAGGGGTCCTATGGCTACACCTTC		CAGATGNQFYF		CALEGYGQGSYGYTF		TRUE	None	TRUE	None	TRAV27		TRBV30		run1	single pair	0	1044	normal	hashtag1-run1	normal	A2402_AYAQKIFKI_CMV	0
	M1-1	TRAJ49	TRBJ1-1	TGTGCAGGAGGCACCGGTAACCAGTTCTATTTT	TGTGCCTGGACAGAGAACACTGAAGCTTTCTTT		CAGGTGNQFYF		CAWTENTEAFF		TRUE	None	TRUE	None	TRAV27		TRBV30		run1	single pair	34	163	normal	hashtag1-run1	normal	A2402_AYAQKIFKI_CMV	1
	M1-1	TRAJ49	TRBJ2-7	TGTGCAGGAGCTCTCGGTAACCAGTTCTATTTT	TGTGCCTCCGAGCAGTACTTC		CAGALGNQFYF		CASEQYF		TRUE	None	TRUE	None	TRAV27		TRBV30		run1	single pair	20	118	normal	hashtag1-run1	normal	A2402_AYAQKIFKI_CMV	0
	M1-1	TRAJ39	TRBJ1-1	TGTGCAGGAAGTTTAGGCAACATGCTCACCTTT	TGTGCCTGGACGATGAACACTGAAGCTTTCTTT		CAGSLGNMLTF		CAWTMNTEAFF		TRUE	None	TRUE	None	TRAV27		TRBV30		run1	single pair	3	130	normal	hashtag1-run1	normal	A2402_AYAQKIFKI_CMV	0
	M1-1	TRAJ39	TRBJ1-1	TGTGCAGGAGGATTAGGCAACATGCTCACCTTT	TGTGCCTGGAGTGAGAACACTGAAGCTTTCTTT		CAGGLGNMLTF		CAWSENTEAFF		TRUE	None	TRUE	None	TRAV27		TRBV30		run1	single pair	267	8	normal	hashtag1-run1	normal	A2402_AYAQKIFKI_CMV	0
	M1-1	TRAJ49	TRBJ1-1	TGTGCAGGAGCGACCGGTAACCAGTTCTATTTT	TGTGTATGTTCACCGAACACTGAAGCTTTCTTT		CAGATGNQFYF		CVCSPNTEAFF		TRUE	None	TRUE	None	TRAV27		TRBV30		run1	single pair	12	288	normal	hashtag1-run1	normal	A2402_AYAQKIFKI_CMV	0
	M1-1	TRAJ49	TRBJ1-2	TGTGCAGGAGCAACCGGTAACCAGTTCTATTTT	TGTGCCCTGGAAGGGTATGGACAGGGGTCCTATGGCTACACCTTC		CAGATGNQFYF		CALEGYGQGSYGYTF		TRUE	None	TRUE	None	TRAV27		TRBV30		run1	single pair	0	1044	normal	hashtag1-run1	normal	A2402_AYAQKIFKI_CMV	0
	M1-1	TRAJ49	TRBJ1-2	TGTGCAGGAGCAACCGGTAACCAGTTCTATTTT	TGTGCCCTGGAAGGGTATGGACAGGGGTCCTATGGCTACACCTTC		CAGATGNQFYF		CALEGYGQGSYGYTF		TRUE	None	TRUE	None	TRAV27		TRBV30		run1	single pair	0	1044	normal	hashtag1-run1	normal	A2402_AYAQKIFKI_CMV	0
	M1-1	TRAJ49	TRBJ1-2	TGTGCAGGAGCAACCGGTAACCAGTTCTATTTT	TGTGCCCTGGAAGGGTATGGACAGGGGTCCTATGGCTACACCTTC		CAGATGNQFYF		CALEGYGQGSYGYTF		TRUE	None	TRUE	None	TRAV27		TRBV30		run1	single pair	0	1044	normal	hashtag1-run1	normal	A2402_AYAQKIFKI_CMV	0
	M1-1	TRAJ49	TRBJ2-7	TGTGCAGGCGTCACCGGTAACCAGTTCTATTTT	TGTGCCTGGGGCGAATACGAGCAGTACTTC		CAGVTGNQFYF		CAWGEYEQYF		TRUE	None	TRUE	None	TRAV27		TRBV30		run1	single pair	7	142	normal	hashtag1-run1	normal	A2402_AYAQKIFKI_CMV	0
	M1-1	TRAJ49	TRBJ1-1	TGTGCAGGACTCACCGGTAACCAGTTCTATTTT	TGTGCCTGGGGCGGGGGGCATACGACTGAAGCTTTCTTT		CAGLTGNQFYF		CAWGGGHTTEAFF		TRUE	None	TRUE	None	TRAV27		TRBV30		run1	single pair	23	76	normal	hashtag1-run1	normal	A2402_AYAQKIFKI_CMV	0
	M1-1	TRAJ47	TRBJ1-1	TGTGCAGGAGCTCTCGGAAACAAGCTGGTCTTT	TGTGCCTGGACAGAGAACACTGAAGCTTTCTTT		CAGALGNKLVF		CAWTENTEAFF		TRUE	None	TRUE	None	TRAV27		TRBV30		run1	single pair	39	174	normal	hashtag1-run1	normal	A2402_AYAQKIFKI_CMV	0
	M1-1	TRAJ49	TRBJ1-2	TGTGCAGGAGCAACCGGTAACCAGTTCTATTTT	TGTGCCCTGGAAGGGTATGGACAGGGGTCCTATGGCTACACCTTC		CAGATGNQFYF		CALEGYGQGSYGYTF		TRUE	None	TRUE	None	TRAV27		TRBV30		run1	single pair	0	1044	normal	hashtag1-run1	normal	A2402_AYAQKIFKI_CMV	0
	M1-1	TRAJ49	TRBJ1-1	TGTGCAGGACTCACCGGTAACCAGTTCTATTTT	TGTGCCTGGGGCGGGGGGCATACGACTGAAGCTTTCTTT		CAGLTGNQFYF		CAWGGGHTTEAFF		TRUE	None	TRUE	None	TRAV27		TRBV30		run1	single pair	23	76	normal	hashtag1-run1	normal	A2402_AYAQKIFKI_CMV	0
	M1-1	TRAJ49	TRBJ2-7	TGTGCAGGAGCTCTCGGTAACCAGTTCTATTTT	TGTGCCTCCGAGCAGTACTTC		CAGALGNQFYF		CASEQYF		TRUE	None	TRUE	None	TRAV27		TRBV30		run1	single pair	20	118	normal	hashtag1-run1	normal	A2402_AYAQKIFKI_CMV	0
	M1-1	TRAJ49	TRBJ1-1	TGTGCAGGAGCGACCGGTAACCAGTTCTATTTT	TGTGTATGTTCACCGAACACTGAAGCTTTCTTT		CAGATGNQFYF		CVCSPNTEAFF		TRUE	None	TRUE	None	TRAV27		TRBV30		run1	single pair	12	288	normal	hashtag1-run1	normal	A2402_AYAQKIFKI_CMV	0
	M1-1	TRAJ47	TRBJ1-1	TGTGCAGGAGCTCTCGGAAACAAGCTGGTCTTT	TGTGCCTGGACAGAGAACACTGAAGCTTTCTTT		CAGALGNKLVF		CAWTENTEAFF		TRUE	None	TRUE	None	TRAV27		TRBV30		run1	single pair	39	174	normal	hashtag1-run1	normal	A2402_AYAQKIFKI_CMV	0
	M1-1	TRAJ49	TRBJ1-2	TGTGCAGGAGCAACCGGTAACCAGTTCTATTTT	TGTGCCCTGGAAGGGTATGGACAGGGGTCCTATGGCTACACCTTC		CAGATGNQFYF		CALEGYGQGSYGYTF		TRUE	None	TRUE	None	TRAV27		TRBV30		run1	single pair	0	1044	normal	hashtag1-run1	normal	A2402_AYAQKIFKI_CMV	0
	M1-1	TRAJ49	TRBJ1-2	TGTGCAGGAGCAACCGGTAACCAGTTCTATTTT	TGTGCCCTGGAAGGGTATGGACAGGGGTCCTATGGCTACACCTTC		CAGATGNQFYF		CALEGYGQGSYGYTF		TRUE	None	TRUE	None	TRAV27		TRBV30		run1	single pair	0	1044	normal	hashtag1-run1	normal	A2402_AYAQKIFKI_CMV	0
	M1-1	TRAJ49	TRBJ2-7	TGTGCAGGAGCTCTCGGTAACCAGTTCTATTTT	TGTGCCTCCGAGCAGTACTTC		CAGALGNQFYF		CASEQYF		TRUE	None	TRUE	None	TRAV27		TRBV30		run1	single pair	20	118	normal	hashtag1-run1	normal	A2402_AYAQKIFKI_CMV	0
	M1-1	TRAJ49	TRBJ1-2	TGTGCAGGAGCAACCGGTAACCAGTTCTATTTT	TGTGCCCTGGAAGGGTATGGACAGGGGTCCTATGGCTACACCTTC		CAGATGNQFYF		CALEGYGQGSYGYTF		TRUE	None	TRUE	None	TRAV27		TRBV30		run1	single pair	0	1044	normal	hashtag1-run1	normal	A2402_AYAQKIFKI_CMV	0
	M1-1	TRAJ39	TRBJ1-1	TGTGCAGGAGCATTGGGCAACATGCTCACCTTT	TGTGCCTGGACAGAGAACACTGAAGCTTTCTTT		CAGALGNMLTF		CAWTENTEAFF		TRUE	None	TRUE	None	TRAV27		TRBV30		run1	single pair	27	65	normal	hashtag1-run1	normal	A2402_AYAQKIFKI_CMV	0
	M1-1	TRAJ39	TRBJ1-1	TGTGCAGGAAGTTTAGGCAACATGCTCACCTTT	TGTGCCTGGACGATGAACACTGAAGCTTTCTTT		CAGSLGNMLTF		CAWTMNTEAFF		TRUE	None	TRUE	None	TRAV27		TRBV30		run1	single pair	3	130	normal	hashtag1-run1	normal	A2402_AYAQKIFKI_CMV	2
	M1-1	TRAJ49	TRBJ1-2	TGTGCAGGAGCAACCGGTAACCAGTTCTATTTT	TGTGCCCTGGAAGGGTATGGACAGGGGTCCTATGGCTACACCTTC		CAGATGNQFYF		CALEGYGQGSYGYTF		TRUE	None	TRUE	None	TRAV27		TRBV30		run1	single pair	0	1044	normal	hashtag1-run1	normal	A2402_AYAQKIFKI_CMV	0
	M1-1	TRAJ39	TRBJ1-1	TGTGCAGGAAGCTTGGGCAACATGCTCACCTTT	TGTGCCTGGAGTGAGGGCACTGAAGCTTTCTTT		CAGSLGNMLTF		CAWSEGTEAFF		TRUE	None	TRUE	None	TRAV27		TRBV30		run1	single pair	4	194	normal	hashtag1-run1	normal	A2402_AYAQKIFKI_CMV	0
	M1-1	TRAJ49	TRBJ1-2	TGTGCAGGAGCAACCGGTAACCAGTTCTATTTT	TGTGCCCTGGAAGGGTATGGACAGGGGTCCTATGGCTACACCTTC		CAGATGNQFYF		CALEGYGQGSYGYTF		TRUE	None	TRUE	None	TRAV27		TRBV30		run1	single pair	0	1044	normal	hashtag1-run1	normal	A2402_AYAQKIFKI_CMV	0
	M1-1	TRAJ49	TRBJ1-2	TGTGCAGGAGCAACCGGTAACCAGTTCTATTTT	TGTGCCCTGGAAGGGTATGGACAGGGGTCCTATGGCTACACCTTC		CAGATGNQFYF		CALEGYGQGSYGYTF		TRUE	None	TRUE	None	TRAV27		TRBV30		run1	single pair	0	1044	normal	hashtag1-run1	normal	A2402_AYAQKIFKI_CMV	0
	M1-1	TRAJ49	TRBJ2-5	TGTGCAGGAGCTACCGGTAACCAGTTCTATTTT	TGTGCCTGGAGTGGGGACTTCAAACAAGAGACCCAGTACTTC		CAGATGNQFYF		CAWSGDFKQETQYF		TRUE	None	TRUE	None	TRAV27		TRBV30		run1	single pair	412	3	normal	hashtag1-run1	normal	A2402_AYAQKIFKI_CMV	0
	M1-1	TRAJ49	TRBJ2-7	TGTGCAGGCGTCACCGGTAACCAGTTCTATTTT	TGTGCCTGGGGCGAATACGAGCAGTACTTC		CAGVTGNQFYF		CAWGEYEQYF		TRUE	None	TRUE	None	TRAV27		TRBV30		run1	single pair	7	142	normal	hashtag1-run1	normal	A2402_AYAQKIFKI_CMV	0
	M1-1	TRAJ49	TRBJ1-2	TGTGCAGGAGCAACCGGTAACCAGTTCTATTTT	TGTGCCCTGGAAGGGTATGGACAGGGGTCCTATGGCTACACCTTC		CAGATGNQFYF		CALEGYGQGSYGYTF		TRUE	None	TRUE	None	TRAV27		TRBV30		run1	single pair	0	1044	normal	hashtag1-run1	normal	A2402_AYAQKIFKI_CMV	0
	M1-1	TRAJ49	TRBJ1-2	TGTGCAGGAGCAACCGGTAACCAGTTCTATTTT	TGTGCCCTGGAAGGGTATGGACAGGGGTCCTATGGCTACACCTTC		CAGATGNQFYF		CALEGYGQGSYGYTF		TRUE	None	TRUE	None	TRAV27		TRBV30		run1	single pair	0	1044	normal	hashtag1-run1	normal	A2402_AYAQKIFKI_CMV	0
	M1-1	TRAJ47	TRBJ1-1	TGTGCAGGAGCTCTCGGAAACAAGCTGGTCTTT	TGTGCCTGGACAGAGAACACTGAAGCTTTCTTT		CAGALGNKLVF		CAWTENTEAFF		TRUE	None	TRUE	None	TRAV27		TRBV30		run1	single pair	39	174	normal	hashtag1-run1	normal	A2402_AYAQKIFKI_CMV	0
	M1-1	TRAJ49	TRBJ1-1	TGTGCAGGACTCACCGGTAACCAGTTCTATTTT	TGTGCCTGGGGCGGGGGGCATACGACTGAAGCTTTCTTT		CAGLTGNQFYF		CAWGGGHTTEAFF		TRUE	None	TRUE	None	TRAV27		TRBV30		run1	single pair	23	76	normal	hashtag1-run1	normal	A2402_AYAQKIFKI_CMV	0
	M1-1	TRAJ49	TRBJ1-1	TGTGCAGGAGCTATCGGTAACCAGTTCTATTTT	TGTGCCTGGAGTGGGGGCACTGAAGCTTTCTTT		CAGAIGNQFYF		CAWSGGTEAFF		TRUE	None	TRUE	None	TRAV27		TRBV30		run1	single pair	53	33	normal	hashtag1-run1	normal	A2402_AYAQKIFKI_CMV	0
	M1-1	TRAJ49	TRBJ1-1	TGTGCAGGAGCGACCGGTAACCAGTTCTATTTT	TGTGTATGTTCACCGAACACTGAAGCTTTCTTT		CAGATGNQFYF		CVCSPNTEAFF		TRUE	None	TRUE	None	TRAV27		TRBV30		run1	single pair	12	288	normal	hashtag1-run1	normal	A2402_AYAQKIFKI_CMV	0
	M1-1	TRAJ49	TRBJ1-2	TGTGCAGGAGCAACCGGTAACCAGTTCTATTTT	TGTGCCCTGGAAGGGTATGGACAGGGGTCCTATGGCTACACCTTC		CAGATGNQFYF		CALEGYGQGSYGYTF		TRUE	None	TRUE	None	TRAV27		TRBV30		run1	single pair	0	1044	normal	hashtag1-run1	normal	A2402_AYAQKIFKI_CMV	0
	M1-1	TRAJ47	TRBJ1-1	TGTGCAGGAGCGGTAGGAAACAAACTGGTCTTT	TGTGCCTGGAGCGGGAACACTGAAGCTTTCTTT		CAGAVGNKLVF		CAWSGNTEAFF		TRUE	None	TRUE	None	TRAV27		TRBV30		run1	single pair	78	52	normal	hashtag1-run1	normal	A2402_AYAQKIFKI_CMV	0
	M1-1	TRAJ49	TRBJ1-1	TGTGCAGGAGCGACCGGTAACCAGTTCTATTTT	TGTGTATGTTCACCGAACACTGAAGCTTTCTTT		CAGATGNQFYF		CVCSPNTEAFF		TRUE	None	TRUE	None	TRAV27		TRBV30		run1	single pair	12	288	normal	hashtag1-run1	normal	A2402_AYAQKIFKI_CMV	0
	M1-1	TRAJ49	TRBJ1-2	TGTGCAGGAGCAACCGGTAACCAGTTCTATTTT	TGTGCCCTGGAAGGGTATGGACAGGGGTCCTATGGCTACACCTTC		CAGATGNQFYF		CALEGYGQGSYGYTF		TRUE	None	TRUE	None	TRAV27		TRBV30		run1	single pair	0	1044	normal	hashtag1-run1	normal	A2402_AYAQKIFKI_CMV	0
	M1-1	TRAJ49	TRBJ1-1	TGTGCAGGAGCGACCGGTAACCAGTTCTATTTT	TGTGTATGTTCACCGAACACTGAAGCTTTCTTT		CAGATGNQFYF		CVCSPNTEAFF		TRUE	None	TRUE	None	TRAV27		TRBV30		run1	single pair	12	288	normal	hashtag1-run1	normal	A2402_AYAQKIFKI_CMV	0
	M1-1	TRAJ49	TRBJ1-2	TGTGCAGGAGCAACCGGTAACCAGTTCTATTTT	TGTGCCCTGGAAGGGTATGGACAGGGGTCCTATGGCTACACCTTC		CAGATGNQFYF		CALEGYGQGSYGYTF		TRUE	None	TRUE	None	TRAV27		TRBV30		run1	single pair	0	1044	normal	hashtag1-run1	normal	A2402_AYAQKIFKI_CMV	0
	M1-1	TRAJ49	TRBJ1-2	TGTGCAGGAGCAACCGGTAACCAGTTCTATTTT	TGTGCCCTGGAAGGGTATGGACAGGGGTCCTATGGCTACACCTTC		CAGATGNQFYF		CALEGYGQGSYGYTF		TRUE	None	TRUE	None	TRAV27		TRBV30		run1	single pair	0	1044	normal	hashtag1-run1	normal	A2402_AYAQKIFKI_CMV	0
	M1-1	TRAJ49	TRBJ2-7	TGTGCAGGCGTCACCGGTAACCAGTTCTATTTT	TGTGCCTGGGGCGAATACGAGCAGTACTTC		CAGVTGNQFYF		CAWGEYEQYF		TRUE	None	TRUE	None	TRAV27		TRBV30		run1	single pair	7	142	normal	hashtag1-run1	normal	A2402_AYAQKIFKI_CMV	0
	M1-1	TRAJ47	TRBJ1-1	TGTGCAGGAGCGGTAGGAAACAAACTGGTCTTT	TGTGCCTGGAGCGGGAACACTGAAGCTTTCTTT		CAGAVGNKLVF		CAWSGNTEAFF		TRUE	None	TRUE	None	TRAV27		TRBV30		run1	single pair	78	52	normal	hashtag1-run1	normal	A2402_AYAQKIFKI_CMV	2
	M1-1	TRAJ39	TRBJ1-1	TGTGCAGGAAGCTTGGGCAACATGCTCACCTTT	TGTGCCTGGAGTGAGGGCACTGAAGCTTTCTTT		CAGSLGNMLTF		CAWSEGTEAFF		TRUE	None	TRUE	None	TRAV27		TRBV30		run1	single pair	4	194	normal	hashtag1-run1	normal	A2402_AYAQKIFKI_CMV	0
	M1-1	TRAJ49	TRBJ1-1	TGTGCAGGAGCTACCGGTAACCAGTTCTATTTT	TGTGCCTTCTCCGGGGGGACTGAAGCTTTCTTT		CAGATGNQFYF		CAFSGGTEAFF		TRUE	None	TRUE	None	TRAV27		TRBV30		run1	single pair	140	15	normal	hashtag1-run1	normal	A2402_AYAQKIFKI_CMV	0
	M1-1	TRAJ49	TRBJ1-1	TGTGCAGGAGCGACCGGTAACCAGTTCTATTTT	TGTGTATGTTCACCGAACACTGAAGCTTTCTTT		CAGATGNQFYF		CVCSPNTEAFF		TRUE	None	TRUE	None	TRAV27		TRBV30		run1	single pair	12	288	normal	hashtag1-run1	normal	A2402_AYAQKIFKI_CMV	0
	M1-1	TRAJ49	TRBJ2-7	TGTGCAGGAGCTCTCGGTAACCAGTTCTATTTT	TGTGCCTCCGAGCAGTACTTC		CAGALGNQFYF		CASEQYF		TRUE	None	TRUE	None	TRAV27		TRBV30		run1	single pair	20	118	normal	hashtag1-run1	normal	A2402_AYAQKIFKI_CMV	1
	M1-1	TRAJ47	TRBJ1-1	TGTGCAGGAGCGGTAGGAAACAAACTGGTCTTT	TGTGCCTGGAGCGGGAACACTGAAGCTTTCTTT		CAGAVGNKLVF		CAWSGNTEAFF		TRUE	None	TRUE	None	TRAV27		TRBV30		run1	single pair	78	52	normal	hashtag1-run1	normal	A2402_AYAQKIFKI_CMV	0
	M1-1	TRAJ49	TRBJ1-2	TGTGCAGGAGCAACCGGTAACCAGTTCTATTTT	TGTGCCCTGGAAGGGTATGGACAGGGGTCCTATGGCTACACCTTC		CAGATGNQFYF		CALEGYGQGSYGYTF		TRUE	None	TRUE	None	TRAV27		TRBV30		run1	single pair	0	1044	normal	hashtag1-run1	normal	A2402_AYAQKIFKI_CMV	0
	M1-1	TRAJ39	TRBJ1-1	TGTGCAGGCGCCTTAGGCAACATGCTCACCTTT	TGTGCCTCTGAACGGGGAGCTGAAGCTTTCTTT		CAGALGNMLTF		CASERGAEAFF		TRUE	None	TRUE	None	TRAV27		TRBV30		run1	single pair	30	5	normal	hashtag1-run1	normal	A2402_AYAQKIFKI_CMV	1
	M1-1	TRAJ49	TRBJ2-7	TGTGCAGGCGTCACCGGTAACCAGTTCTATTTT	TGTGCCTGGGGCGAATACGAGCAGTACTTC		CAGVTGNQFYF		CAWGEYEQYF		TRUE	None	TRUE	None	TRAV27		TRBV30		run1	single pair	7	142	normal	hashtag1-run1	normal	A2402_AYAQKIFKI_CMV	0
	M1-1	TRAJ49	TRBJ1-1	TGTGCCGGGAACACCGGTAACCAGTTCTATTTT	TGTGCCTATACAGAGAACACTGAAGCTTTCTTT		CAGNTGNQFYF		CAYTENTEAFF		TRUE	None	TRUE	None	TRAV27		TRBV30		run1	single pair	128	21	normal	hashtag1-run1	normal	A2402_AYAQKIFKI_CMV	0
	M1-1	TRAJ49	TRBJ1-1	TGTGCAGGAGCTGTCGGTAACCAGTTCTATTTT	TGTGCCTGGAGTGGGAACACTGAAGCTTTCTTT		CAGAVGNQFYF		CAWSGNTEAFF		TRUE	None	TRUE	None	TRAV27		TRBV30		run1	single pair	24	16	normal	hashtag1-run1	normal	A2402_AYAQKIFKI_CMV	0
	M1-1	TRAJ49	TRBJ1-1	TGTGCAGGAGCGACCGGTAACCAGTTCTATTTT	TGTGTATGTTCACCGAACACTGAAGCTTTCTTT		CAGATGNQFYF		CVCSPNTEAFF		TRUE	None	TRUE	None	TRAV27		TRBV30		run1	single pair	12	288	normal	hashtag1-run1	normal	A2402_AYAQKIFKI_CMV	0
	M1-1	TRAJ49	TRBJ1-2	TGTGCAGGAGCAACCGGTAACCAGTTCTATTTT	TGTGCCCTGGAAGGGTATGGACAGGGGTCCTATGGCTACACCTTC		CAGATGNQFYF		CALEGYGQGSYGYTF		TRUE	None	TRUE	None	TRAV27		TRBV30		run1	single pair	0	1044	normal	hashtag1-run1	normal	A2402_AYAQKIFKI_CMV	0
	M1-1	TRAJ47	TRBJ1-1	TGTGCAGGAGCTCTCGGAAACAAGCTGGTCTTT	TGTGCCTGGACAGAGAACACTGAAGCTTTCTTT		CAGALGNKLVF		CAWTENTEAFF		TRUE	None	TRUE	None	TRAV27		TRBV30		run1	single pair	39	174	normal	hashtag1-run1	normal	A2402_AYAQKIFKI_CMV	0
	M1-1	TRAJ49	TRBJ1-2	TGTGCAGGAGCAACCGGTAACCAGTTCTATTTT	TGTGCCCTGGAAGGGTATGGACAGGGGTCCTATGGCTACACCTTC		CAGATGNQFYF		CALEGYGQGSYGYTF		TRUE	None	TRUE	None	TRAV27		TRBV30		run1	single pair	0	1044	normal	hashtag1-run1	normal	A2402_AYAQKIFKI_CMV	0
	M1-1	TRAJ47	TRBJ1-1	TGTGCAGGAGCGCTAGGAAACAAACTGGTCTTT	TGTGCCTGGAGTGAGAACACTGAAGCTTTCTTT		CAGALGNKLVF		CAWSENTEAFF		TRUE	None	TRUE	None	TRAV27		TRBV30		run1	single pair	114	5	normal	hashtag1-run1	normal	A2402_AYAQKIFKI_CMV	0
	M1-1	TRAJ49	TRBJ1-2	TGTGCAGGAGCAACCGGTAACCAGTTCTATTTT	TGTGCCCTGGAAGGGTATGGACAGGGGTCCTATGGCTACACCTTC		CAGATGNQFYF		CALEGYGQGSYGYTF		TRUE	None	TRUE	None	TRAV27		TRBV30		run1	single pair	0	1044	normal	hashtag1-run1	normal	A2402_AYAQKIFKI_CMV	1
	M1-1	TRAJ49	TRBJ1-1	TGTGCAGGAGCTATCGGTAACCAGTTCTATTTT	TGTGCCTGGAGTGGGGGCACTGAAGCTTTCTTT		CAGAIGNQFYF		CAWSGGTEAFF		TRUE	None	TRUE	None	TRAV27		TRBV30		run1	single pair	53	33	normal	hashtag1-run1	normal	A2402_AYAQKIFKI_CMV	0
	M1-1	TRAJ49	TRBJ1-1	TGTGCAGGAGCGACCGGTAACCAGTTCTATTTT	TGTGTATGTTCACCGAACACTGAAGCTTTCTTT		CAGATGNQFYF		CVCSPNTEAFF		TRUE	None	TRUE	None	TRAV27		TRBV30		run1	single pair	12	288	normal	hashtag1-run1	normal	A2402_AYAQKIFKI_CMV	0
	M1-1	TRAJ39	TRBJ1-1	TGTGCAGGAGCATTGGGCAACATGCTCACCTTT	TGTGCCTGGACAGAGAACACTGAAGCTTTCTTT		CAGALGNMLTF		CAWTENTEAFF		TRUE	None	TRUE	None	TRAV27		TRBV30		run1	single pair	27	65	normal	hashtag1-run1	normal	A2402_AYAQKIFKI_CMV	0
	M1-1	TRAJ49	TRBJ1-1	TGTGCAGGAGGAACCGGTAACCAGTTCTATTTT	TGTGCCTGGGACAGGGGGCAAACTGAAGCTTTCTTT		CAGGTGNQFYF		CAWDRGQTEAFF		TRUE	None	TRUE	None	TRAV27		TRBV30		run1	single pair	49	43	normal	hashtag1-run1	normal	A2402_AYAQKIFKI_CMV	0
	M1-1	TRAJ49	TRBJ1-1	TGTGCAGGAGGAGTTGGTAACCAGTTCTATTTT	TGTGCCTGGAGTGAGAACACTGAAGCTTTCTTT		CAGGVGNQFYF		CAWSENTEAFF		TRUE	None	TRUE	None	TRAV27		TRBV30		run1	single pair	63	44	normal	hashtag1-run1	normal	A2402_AYAQKIFKI_CMV	0
	M1-1	TRAJ49	TRBJ1-2	TGTGCAGGAGCAACCGGTAACCAGTTCTATTTT	TGTGCCCTGGAAGGGTATGGACAGGGGTCCTATGGCTACACCTTC		CAGATGNQFYF		CALEGYGQGSYGYTF		TRUE	None	TRUE	None	TRAV27		TRBV30		run1	single pair	0	1044	normal	hashtag1-run1	normal	A2402_AYAQKIFKI_CMV	0
	M1-1	TRAJ49	TRBJ1-2	TGTGCAGGAGCAACCGGTAACCAGTTCTATTTT	TGTGCCCTGGAAGGGTATGGACAGGGGTCCTATGGCTACACCTTC		CAGATGNQFYF		CALEGYGQGSYGYTF		TRUE	None	TRUE	None	TRAV27		TRBV30		run1	single pair	0	1044	normal	hashtag1-run1	normal	A2402_AYAQKIFKI_CMV	2
	M1-1	TRAJ49	TRBJ1-1	TGTGCCGGGAACACCGGTAACCAGTTCTATTTT	TGTGCCTATACAGAGAACACTGAAGCTTTCTTT		CAGNTGNQFYF		CAYTENTEAFF		TRUE	None	TRUE	None	TRAV27		TRBV30		run1	single pair	128	21	normal	hashtag1-run1	normal	A2402_AYAQKIFKI_CMV	0
	M1-1	TRAJ49	TRBJ1-1	TGTGCAGGAGCGACCGGTAACCAGTTCTATTTT	TGTGTATGTTCACCGAACACTGAAGCTTTCTTT		CAGATGNQFYF		CVCSPNTEAFF		TRUE	None	TRUE	None	TRAV27		TRBV30		run1	single pair	12	288	normal	hashtag1-run1	normal	A2402_AYAQKIFKI_CMV	0
	M1-1	TRAJ49	TRBJ1-2	TGTGCAGGAGCAACCGGTAACCAGTTCTATTTT	TGTGCCCTGGAAGGGTATGGACAGGGGTCCTATGGCTACACCTTC		CAGATGNQFYF		CALEGYGQGSYGYTF		TRUE	None	TRUE	None	TRAV27		TRBV30		run1	single pair	0	1044	normal	hashtag1-run1	normal	A2402_AYAQKIFKI_CMV	0
	M1-1	TRAJ49	TRBJ1-2	TGTGCAGGAGCAACCGGTAACCAGTTCTATTTT	TGTGCCCTGGAAGGGTATGGACAGGGGTCCTATGGCTACACCTTC		CAGATGNQFYF		CALEGYGQGSYGYTF		TRUE	None	TRUE	None	TRAV27		TRBV30		run1	single pair	0	1044	normal	hashtag1-run1	normal	A2402_AYAQKIFKI_CMV	1
	M1-1	TRAJ49	TRBJ1-1	TGTGCAGGAGGAGTTGGTAACCAGTTCTATTTT	TGTGCCTGGAGTGAGAACACTGAAGCTTTCTTT		CAGGVGNQFYF		CAWSENTEAFF		TRUE	None	TRUE	None	TRAV27		TRBV30		run1	single pair	63	44	normal	hashtag1-run1	normal	A2402_AYAQKIFKI_CMV	0
	M1-1	TRAJ47	TRBJ1-1	TGTGCAGGAGCTCTCGGAAACAAGCTGGTCTTT	TGTGCCTGGACAGAGAACACTGAAGCTTTCTTT		CAGALGNKLVF		CAWTENTEAFF		TRUE	None	TRUE	None	TRAV27		TRBV30		run1	single pair	39	174	normal	hashtag1-run1	normal	A2402_AYAQKIFKI_CMV	0
	M1-1	TRAJ49	TRBJ1-1	TGTGCAGGGGCAACCGGTAACCAGTTCTATTTT	TGTGCCTGGAGCCCCTTTCAAACTGAAGCTTTCTTT		CAGATGNQFYF		CAWSPFQTEAFF		TRUE	None	TRUE	None	TRAV27		TRBV30		run1	single pair	35	53	normal	hashtag1-run1	normal	A2402_AYAQKIFKI_CMV	0
	M1-1	TRAJ49	TRBJ2-1	TGTGCAGGTGGCACCGGTAACCAGTTCTATTTT	TGTGCCTGGAGTGGTGGGGAGTGGCAACATGAGCAGTTCTTC		CAGGTGNQFYF		CAWSGGEWQHEQFF		TRUE	None	TRUE	None	TRAV27		TRBV30		run1	single pair	21	57	normal	hashtag1-run1	normal	A2402_AYAQKIFKI_CMV	3
	M1-1	TRAJ49	TRBJ1-1	TGTGCAGGAGCAACCGGTAACCAGTTCTATTTT	TGTGCCTGGAGTGGGAACACTGAAGCTTTCTTT		CAGATGNQFYF		CAWSGNTEAFF		TRUE	None	TRUE	None	TRAV27		TRBV30		run1	single pair	408	6	normal	hashtag1-run1	normal	A2402_AYAQKIFKI_CMV	0
	M1-1	TRAJ49	TRBJ1-1	TGTGCAGGAGCTACCGGTAACCAGTTCTATTTT	TGTGCCTGGAGTCCGGACACTGAAGCTTTCTTT		CAGATGNQFYF		CAWSPDTEAFF		TRUE	None	TRUE	None	TRAV27		TRBV30		run1	single pair	188	12	normal	hashtag1-run1	normal	A2402_AYAQKIFKI_CMV	0
	M1-1	TRAJ49	TRBJ1-2	TGTGCAGGAGCAACCGGTAACCAGTTCTATTTT	TGTGCCCTGGAAGGGTATGGACAGGGGTCCTATGGCTACACCTTC		CAGATGNQFYF		CALEGYGQGSYGYTF		TRUE	None	TRUE	None	TRAV27		TRBV30		run1	single pair	0	1044	normal	hashtag1-run1	normal	A2402_AYAQKIFKI_CMV	0
	M1-1	TRAJ49	TRBJ1-2	TGTGCAGGAGCAACCGGTAACCAGTTCTATTTT	TGTGCCCTGGAAGGGTATGGACAGGGGTCCTATGGCTACACCTTC		CAGATGNQFYF		CALEGYGQGSYGYTF		TRUE	None	TRUE	None	TRAV27		TRBV30		run1	single pair	0	1044	normal	hashtag1-run1	normal	A2402_AYAQKIFKI_CMV	0
	M1-1	TRAJ49	TRBJ1-2	TGTGCAGGAGCAACCGGTAACCAGTTCTATTTT	TGTGCCCTGGAAGGGTATGGACAGGGGTCCTATGGCTACACCTTC		CAGATGNQFYF		CALEGYGQGSYGYTF		TRUE	None	TRUE	None	TRAV27		TRBV30		run1	single pair	0	1044	normal	hashtag1-run1	normal	A2402_AYAQKIFKI_CMV	0
	M1-1	TRAJ39	TRBJ1-1	TGTGCAGGAGCATTGGGCAACATGCTCACCTTT	TGTGCCTGGACAGAGAACACTGAAGCTTTCTTT		CAGALGNMLTF		CAWTENTEAFF		TRUE	None	TRUE	None	TRAV27		TRBV30		run1	single pair	27	65	normal	hashtag1-run1	normal	A2402_AYAQKIFKI_CMV	0
	M1-1	TRAJ47	TRBJ1-1	TGTGCAGGAGCGCTAGGAAACAAACTGGTCTTT	TGTGCCTGGAGTGAGAACACTGAAGCTTTCTTT		CAGALGNKLVF		CAWSENTEAFF		TRUE	None	TRUE	None	TRAV27		TRBV30		run1	single pair	114	5	normal	hashtag1-run1	normal	A2402_AYAQKIFKI_CMV	0
	M1-1	TRAJ49	TRBJ1-4	TGTGCAGGCCTTACCGGTAACCAGTTCTATTTT	TGTGCCTGGAGTCCCACGGAGGAAAAACTGTTTTTT		CAGLTGNQFYF		CAWSPTEEKLFF		TRUE	None	TRUE	None	TRAV27		TRBV30		run1	single pair	40	69	normal	hashtag1-run1	normal	A2402_AYAQKIFKI_CMV	0
	M1-1	TRAJ35	TRBJ1-1	TGTGCAGGGTCCGTTGGGAATGTGCTGCATTGC	TGTGCCTGGACAGAAAACACTGAAGCTTTCTTT		CAGSVGNVLHC		CAWTENTEAFF		TRUE	None	TRUE	None	TRAV27		TRBV30		run1	single pair	69	33	normal	hashtag1-run1	normal	A2402_AYAQKIFKI_CMV	0
	M1-1	TRAJ49	TRBJ2-1	TGTGCAGGTGGCACCGGTAACCAGTTCTATTTT	TGTGCCTGGAGTGGTGGGGAGTGGCAACATGAGCAGTTCTTC		CAGGTGNQFYF		CAWSGGEWQHEQFF		TRUE	None	TRUE	None	TRAV27		TRBV30		run1	single pair	21	57	normal	hashtag1-run1	normal	A2402_AYAQKIFKI_CMV	0
	M1-1	TRAJ49	TRBJ1-2	TGTGCAGGAGCAACCGGTAACCAGTTCTATTTT	TGTGCCCTGGAAGGGTATGGACAGGGGTCCTATGGCTACACCTTC		CAGATGNQFYF		CALEGYGQGSYGYTF		TRUE	None	TRUE	None	TRAV27		TRBV30		run1	single pair	0	1044	normal	hashtag1-run1	normal	A2402_AYAQKIFKI_CMV	0
	M1-1	TRAJ49	TRBJ2-7	TGTGCAGGCGTCACCGGTAACCAGTTCTATTTT	TGTGCCTGGGGCGAATACGAGCAGTACTTC		CAGVTGNQFYF		CAWGEYEQYF		TRUE	None	TRUE	None	TRAV27		TRBV30		run1	single pair	7	142	normal	hashtag1-run1	normal	A2402_AYAQKIFKI_CMV	0
	M1-1	TRAJ49	TRBJ1-1	TGTGCAGGAGCGACCGGTAACCAGTTCTATTTT	TGTGTATGTTCACCGAACACTGAAGCTTTCTTT		CAGATGNQFYF		CVCSPNTEAFF		TRUE	None	TRUE	None	TRAV27		TRBV30		run1	single pair	12	288	normal	hashtag1-run1	normal	A2402_AYAQKIFKI_CMV	2
	M1-1	TRAJ49	TRBJ1-2	TGTGCAGGAGCAACCGGTAACCAGTTCTATTTT	TGTGCCCTGGAAGGGTATGGACAGGGGTCCTATGGCTACACCTTC		CAGATGNQFYF		CALEGYGQGSYGYTF		TRUE	None	TRUE	None	TRAV27		TRBV30		run1	single pair	0	1044	normal	hashtag1-run1	normal	A2402_AYAQKIFKI_CMV	0
	M1-1	TRAJ49	TRBJ1-1	TGTGCAGGAGGAGTTGGTAACCAGTTCTATTTT	TGTGCCTGGAGTGAGAACACTGAAGCTTTCTTT		CAGGVGNQFYF		CAWSENTEAFF		TRUE	None	TRUE	None	TRAV27		TRBV30		run1	single pair	63	44	normal	hashtag1-run1	normal	A2402_AYAQKIFKI_CMV	0
	M1-1	TRAJ39	TRBJ1-1	TGTGCAGGAAGCTTGGGCAACATGCTCACCTTT	TGTGCCTGGAGTGAGGGCACTGAAGCTTTCTTT		CAGSLGNMLTF		CAWSEGTEAFF		TRUE	None	TRUE	None	TRAV27		TRBV30		run1	single pair	4	194	normal	hashtag1-run1	normal	A2402_AYAQKIFKI_CMV	0
	M1-1	TRAJ49	TRBJ1-1	TGTGCAGGACTCACCGGTAACCAGTTCTATTTT	TGTGCCTGGGGCGGGGGGCATACGACTGAAGCTTTCTTT		CAGLTGNQFYF		CAWGGGHTTEAFF		TRUE	None	TRUE	None	TRAV27		TRBV30		run1	single pair	23	76	normal	hashtag1-run1	normal	A2402_AYAQKIFKI_CMV	0
	M1-1	TRAJ47	TRBJ1-1	TGTGCAGGAGCGGTGGGAAACAAACTGGTCTTT	TGTGCCTGGACAGAGAACACTGAAGCTTTCTTT		CAGAVGNKLVF		CAWTENTEAFF		TRUE	None	TRUE	None	TRAV27		TRBV30		run1	single pair	217	5	normal	hashtag1-run1	normal	A2402_AYAQKIFKI_CMV	0
	M1-1	TRAJ47	TRBJ1-1	TGTGCAGGAGCTCTCGGAAACAAGCTGGTCTTT	TGTGCCTGGACAGAGAACACTGAAGCTTTCTTT		CAGALGNKLVF		CAWTENTEAFF		TRUE	None	TRUE	None	TRAV27		TRBV30		run1	single pair	39	174	normal	hashtag1-run1	normal	A2402_AYAQKIFKI_CMV	0
	M1-1	TRAJ49	TRBJ1-1	TGTGCAGGAGCTACCGGTAACCAGTTCTATTTT	TGTGCCTTCTCCGGGGGGACTGAAGCTTTCTTT		CAGATGNQFYF		CAFSGGTEAFF		TRUE	None	TRUE	None	TRAV27		TRBV30		run1	single pair	140	15	normal	hashtag1-run1	normal	A2402_AYAQKIFKI_CMV	0
	M1-1	TRAJ49	TRBJ1-1	TGTGCAGGAGCGACCGGTAACCAGTTCTATTTT	TGTGTATGTTCACCGAACACTGAAGCTTTCTTT		CAGATGNQFYF		CVCSPNTEAFF		TRUE	None	TRUE	None	TRAV27		TRBV30		run1	single pair	12	288	normal	hashtag1-run1	normal	A2402_AYAQKIFKI_CMV	0
	M1-1	TRAJ49	TRBJ2-7	TGTGCAGGCGTCACCGGTAACCAGTTCTATTTT	TGTGCCTGGGGCGAATACGAGCAGTACTTC		CAGVTGNQFYF		CAWGEYEQYF		TRUE	None	TRUE	None	TRAV27		TRBV30		run1	single pair	7	142	normal	hashtag1-run1	normal	A2402_AYAQKIFKI_CMV	0
	M1-1	TRAJ49	TRBJ1-2	TGTGCAGGAGCAACCGGTAACCAGTTCTATTTT	TGTGCCCTGGAAGGGTATGGACAGGGGTCCTATGGCTACACCTTC		CAGATGNQFYF		CALEGYGQGSYGYTF		TRUE	None	TRUE	None	TRAV27		TRBV30		run1	single pair	0	1044	normal	hashtag1-run1	normal	A2402_AYAQKIFKI_CMV	0
	M1-1	TRAJ49	TRBJ1-2	TGTGCAGGAGCAACCGGTAACCAGTTCTATTTT	TGTGCCCTGGAAGGGTATGGACAGGGGTCCTATGGCTACACCTTC		CAGATGNQFYF		CALEGYGQGSYGYTF		TRUE	None	TRUE	None	TRAV27		TRBV30		run1	single pair	0	1044	normal	hashtag1-run1	normal	A2402_AYAQKIFKI_CMV	0
	M1-1	TRAJ49	TRBJ1-2	TGTGCAGGAGCAACCGGTAACCAGTTCTATTTT	TGTGCCCTGGAAGGGTATGGACAGGGGTCCTATGGCTACACCTTC		CAGATGNQFYF		CALEGYGQGSYGYTF		TRUE	None	TRUE	None	TRAV27		TRBV30		run1	single pair	0	1044	normal	hashtag1-run1	normal	A2402_AYAQKIFKI_CMV	0
	M1-1	TRAJ39	TRBJ1-1	TGTGCAGGAAGCTTGGGCAACATGCTCACCTTT	TGTGCCTGGAGTGAGGGCACTGAAGCTTTCTTT		CAGSLGNMLTF		CAWSEGTEAFF		TRUE	None	TRUE	None	TRAV27		TRBV30		run1	single pair	4	194	normal	hashtag1-run1	normal	A2402_AYAQKIFKI_CMV	0
	M1-1	TRAJ49	TRBJ1-1	TGTGCAGGAGCGACCGGTAACCAGTTCTATTTT	TGTGTATGTTCACCGAACACTGAAGCTTTCTTT		CAGATGNQFYF		CVCSPNTEAFF		TRUE	None	TRUE	None	TRAV27		TRBV30		run1	single pair	12	288	normal	hashtag1-run1	normal	A2402_AYAQKIFKI_CMV	0
	M1-1	TRAJ49	TRBJ1-1	TGTGCAGGGGCAACCGGTAACCAGTTCTATTTT	TGTGCCTGGAGCCCCTTTCAAACTGAAGCTTTCTTT		CAGATGNQFYF		CAWSPFQTEAFF		TRUE	None	TRUE	None	TRAV27		TRBV30		run1	single pair	35	53	normal	hashtag1-run1	normal	A2402_AYAQKIFKI_CMV	0
	M1-1	TRAJ47	TRBJ1-1	TGTGCAGGAGCTCTCGGAAACAAGCTGGTCTTT	TGTGCCTGGACAGAGAACACTGAAGCTTTCTTT		CAGALGNKLVF		CAWTENTEAFF		TRUE	None	TRUE	None	TRAV27		TRBV30		run1	single pair	39	174	normal	hashtag1-run1	normal	A2402_AYAQKIFKI_CMV	0
	M1-1	TRAJ49	TRBJ2-1	TGTGCAGGTGGCACCGGTAACCAGTTCTATTTT	TGTGCCTGGAGTGGTGGGGAGTGGCAACATGAGCAGTTCTTC		CAGGTGNQFYF		CAWSGGEWQHEQFF		TRUE	None	TRUE	None	TRAV27		TRBV30		run1	single pair	21	57	normal	hashtag1-run1	normal	A2402_AYAQKIFKI_CMV	0
	M1-1	TRAJ49	TRBJ1-2	TGTGCAGGAGCAACCGGTAACCAGTTCTATTTT	TGTGCCCTGGAAGGGTATGGACAGGGGTCCTATGGCTACACCTTC		CAGATGNQFYF		CALEGYGQGSYGYTF		TRUE	None	TRUE	None	TRAV27		TRBV30		run1	single pair	0	1044	normal	hashtag1-run1	normal	A2402_AYAQKIFKI_CMV	0
	M1-1	TRAJ49	TRBJ1-2	TGTGCAGGAGCAACCGGTAACCAGTTCTATTTT	TGTGCCCTGGAAGGGTATGGACAGGGGTCCTATGGCTACACCTTC		CAGATGNQFYF		CALEGYGQGSYGYTF		TRUE	None	TRUE	None	TRAV27		TRBV30		run1	single pair	0	1044	normal	hashtag1-run1	normal	A2402_AYAQKIFKI_CMV	0
	M1-1	TRAJ49	TRBJ1-2	TGTGCAGGAGCAACCGGTAACCAGTTCTATTTT	TGTGCCCTGGAAGGGTATGGACAGGGGTCCTATGGCTACACCTTC		CAGATGNQFYF		CALEGYGQGSYGYTF		TRUE	None	TRUE	None	TRAV27		TRBV30		run1	single pair	0	1044	normal	hashtag1-run1	normal	A2402_AYAQKIFKI_CMV	0
	M1-1	TRAJ49	TRBJ1-2	TGTGCAGGAGCAACCGGTAACCAGTTCTATTTT	TGTGCCCTGGAAGGGTATGGACAGGGGTCCTATGGCTACACCTTC		CAGATGNQFYF		CALEGYGQGSYGYTF		TRUE	None	TRUE	None	TRAV27		TRBV30		run1	single pair	0	1044	normal	hashtag1-run1	normal	A2402_AYAQKIFKI_CMV	0
	M1-1	TRAJ49	TRBJ1-2	TGTGCAGGAGCAACCGGTAACCAGTTCTATTTT	TGTGCCCTGGAAGGGTATGGACAGGGGTCCTATGGCTACACCTTC		CAGATGNQFYF		CALEGYGQGSYGYTF		TRUE	None	TRUE	None	TRAV27		TRBV30		run1	single pair	0	1044	normal	hashtag1-run1	normal	A2402_AYAQKIFKI_CMV	0
	M1-1	TRAJ49	TRBJ1-4	TGTGCAGGCCTTACCGGTAACCAGTTCTATTTT	TGTGCCTGGAGTCCCACGGAGGAAAAACTGTTTTTT		CAGLTGNQFYF		CAWSPTEEKLFF		TRUE	None	TRUE	None	TRAV27		TRBV30		run1	single pair	40	69	normal	hashtag1-run1	normal	A2402_AYAQKIFKI_CMV	0
	M1-1	TRAJ49	TRBJ1-2	TGTGCAGGAGCAACCGGTAACCAGTTCTATTTT	TGTGCCCTGGAAGGGTATGGACAGGGGTCCTATGGCTACACCTTC		CAGATGNQFYF		CALEGYGQGSYGYTF		TRUE	None	TRUE	None	TRAV27		TRBV30		run1	single pair	0	1044	normal	hashtag1-run1	normal	A2402_AYAQKIFKI_CMV	3
	M1-1	TRAJ49	TRBJ1-2	TGTGCAGGAGCAACCGGTAACCAGTTCTATTTT	TGTGCCCTGGAAGGGTATGGACAGGGGTCCTATGGCTACACCTTC		CAGATGNQFYF		CALEGYGQGSYGYTF		TRUE	None	TRUE	None	TRAV27		TRBV30		run1	single pair	0	1044	normal	hashtag1-run1	normal	A2402_AYAQKIFKI_CMV	0
	M1-1	TRAJ49	TRBJ1-1	TGTGCAGGAGCTATCGGTAACCAGTTCTATTTT	TGTGCCTGGAGTGGGGGCACTGAAGCTTTCTTT		CAGAIGNQFYF		CAWSGGTEAFF		TRUE	None	TRUE	None	TRAV27		TRBV30		run1	single pair	53	33	normal	hashtag1-run1	normal	A2402_AYAQKIFKI_CMV	0
	M1-1	TRAJ49	TRBJ1-1	TGTGCAGGGGCAACCGGTAACCAGTTCTATTTT	TGTGCCTGGAGCCCCTTTCAAACTGAAGCTTTCTTT		CAGATGNQFYF		CAWSPFQTEAFF		TRUE	None	TRUE	None	TRAV27		TRBV30		run1	single pair	35	53	normal	hashtag1-run1	normal	A2402_AYAQKIFKI_CMV	0
	M1-1	TRAJ49	TRBJ1-2	TGTGCAGGAGCAACCGGTAACCAGTTCTATTTT	TGTGCCCTGGAAGGGTATGGACAGGGGTCCTATGGCTACACCTTC		CAGATGNQFYF		CALEGYGQGSYGYTF		TRUE	None	TRUE	None	TRAV27		TRBV30		run1	single pair	0	1044	normal	hashtag1-run1	normal	A2402_AYAQKIFKI_CMV	2
	M1-1	TRAJ39	TRBJ1-1	TGTGCAGGAGGATTAGGCAACATGCTCACCTTT	TGTGCCTGGAGTGAGAACACTGAAGCTTTCTTT		CAGGLGNMLTF		CAWSENTEAFF		TRUE	None	TRUE	None	TRAV27		TRBV30		run1	single pair	267	8	normal	hashtag1-run1	normal	A2402_AYAQKIFKI_CMV	0
	M1-1	TRAJ49	TRBJ1-1	TGTGCAGGAGCGACCGGTAACCAGTTCTATTTT	TGTGTATGTTCACCGAACACTGAAGCTTTCTTT		CAGATGNQFYF		CVCSPNTEAFF		TRUE	None	TRUE	None	TRAV27		TRBV30		run1	single pair	12	288	normal	hashtag1-run1	normal	A2402_AYAQKIFKI_CMV	0
	M1-1	TRAJ49	TRBJ1-2	TGTGCAGGAGCAACCGGTAACCAGTTCTATTTT	TGTGCCCTGGAAGGGTATGGACAGGGGTCCTATGGCTACACCTTC		CAGATGNQFYF		CALEGYGQGSYGYTF		TRUE	None	TRUE	None	TRAV27		TRBV30		run1	single pair	0	1044	normal	hashtag1-run1	normal	A2402_AYAQKIFKI_CMV	0
	M1-1	TRAJ49	TRBJ2-7	TGTGCAGGAGCTCTCGGTAACCAGTTCTATTTT	TGTGCCTCCGAGCAGTACTTC		CAGALGNQFYF		CASEQYF		TRUE	None	TRUE	None	TRAV27		TRBV30		run1	single pair	20	118	normal	hashtag1-run1	normal	A2402_AYAQKIFKI_CMV	0
	M1-1	TRAJ47	TRBJ1-1	TGTGCAGGAGCTCTCGGAAACAAGCTGGTCTTT	TGTGCCTGGACAGAGAACACTGAAGCTTTCTTT		CAGALGNKLVF		CAWTENTEAFF		TRUE	None	TRUE	None	TRAV27		TRBV30		run1	single pair	39	174	normal	hashtag1-run1	normal	A2402_AYAQKIFKI_CMV	0
	M1-1	TRAJ49	TRBJ1-2	TGTGCAGGAGCAACCGGTAACCAGTTCTATTTT	TGTGCCCTGGAAGGGTATGGACAGGGGTCCTATGGCTACACCTTC		CAGATGNQFYF		CALEGYGQGSYGYTF		TRUE	None	TRUE	None	TRAV27		TRBV30		run1	single pair	0	1044	normal	hashtag1-run1	normal	A2402_AYAQKIFKI_CMV	0
	M1-1	TRAJ49	TRBJ1-2	TGTGCAGGAGCAACCGGTAACCAGTTCTATTTT	TGTGCCCTGGAAGGGTATGGACAGGGGTCCTATGGCTACACCTTC		CAGATGNQFYF		CALEGYGQGSYGYTF		TRUE	None	TRUE	None	TRAV27		TRBV30		run1	single pair	0	1044	normal	hashtag1-run1	normal	A2402_AYAQKIFKI_CMV	0
	M1-1	TRAJ47	TRBJ1-1	TGTGCAGGAGCTCTCGGAAACAAGCTGGTCTTT	TGTGCCTGGACAGAGAACACTGAAGCTTTCTTT		CAGALGNKLVF		CAWTENTEAFF		TRUE	None	TRUE	None	TRAV27		TRBV30		run1	single pair	39	174	normal	hashtag1-run1	normal	A2402_AYAQKIFKI_CMV	0
	M1-1	TRAJ49	TRBJ1-1	TGTGCAGGACTCACCGGTAACCAGTTCTATTTT	TGTGCCTGGGGCGGGGGGCATACGACTGAAGCTTTCTTT		CAGLTGNQFYF		CAWGGGHTTEAFF		TRUE	None	TRUE	None	TRAV27		TRBV30		run1	single pair	23	76	normal	hashtag1-run1	normal	A2402_AYAQKIFKI_CMV	0
	M1-1	TRAJ47	TRBJ1-1	TGTGCAGGATTGACCGGAAACAAGCTGGTCTTT	TGTGCCTGGAGTCCTCTAGAGTATGAAGCTTTCTTT		CAGLTGNKLVF		CAWSPLEYEAFF		TRUE	None	TRUE	None	TRAV27		TRBV30		run1	single pair	211	5	normal	hashtag1-run1	normal	A2402_AYAQKIFKI_CMV	1
	M1-1	TRAJ49	TRBJ1-1	TGTGCAGGACTCACCGGTAACCAGTTCTATTTT	TGTGCCTGGGGCGGGGGGCATACGACTGAAGCTTTCTTT		CAGLTGNQFYF		CAWGGGHTTEAFF		TRUE	None	TRUE	None	TRAV27		TRBV30		run1	single pair	23	76	normal	hashtag1-run1	normal	A2402_AYAQKIFKI_CMV	0
	M1-1	TRAJ49	TRBJ1-1	TGTGCAGGAGCGACCGGTAACCAGTTCTATTTT	TGTGTATGTTCACCGAACACTGAAGCTTTCTTT		CAGATGNQFYF		CVCSPNTEAFF		TRUE	None	TRUE	None	TRAV27		TRBV30		run1	single pair	12	288	normal	hashtag1-run1	normal	A2402_AYAQKIFKI_CMV	0
	M1-1	TRAJ49	TRBJ1-2	TGTGCAGGAGCAACCGGTAACCAGTTCTATTTT	TGTGCCCTGGAAGGGTATGGACAGGGGTCCTATGGCTACACCTTC		CAGATGNQFYF		CALEGYGQGSYGYTF		TRUE	None	TRUE	None	TRAV27		TRBV30		run1	single pair	0	1044	normal	hashtag1-run1	normal	A2402_AYAQKIFKI_CMV	0
	M1-1	TRAJ49	TRBJ1-2	TGTGCAGGAGCAACCGGTAACCAGTTCTATTTT	TGTGCCCTGGAAGGGTATGGACAGGGGTCCTATGGCTACACCTTC		CAGATGNQFYF		CALEGYGQGSYGYTF		TRUE	None	TRUE	None	TRAV27		TRBV30		run1	single pair	0	1044	normal	hashtag1-run1	normal	A2402_AYAQKIFKI_CMV	0
	M1-1	TRAJ49	TRBJ1-2	TGTGCAGGAGCAACCGGTAACCAGTTCTATTTT	TGTGCCCTGGAAGGGTATGGACAGGGGTCCTATGGCTACACCTTC		CAGATGNQFYF		CALEGYGQGSYGYTF		TRUE	None	TRUE	None	TRAV27		TRBV30		run1	single pair	0	1044	normal	hashtag1-run1	normal	A2402_AYAQKIFKI_CMV	0
	M1-1	TRAJ47	TRBJ1-1	TGTGCAGGAGCTCTCGGAAACAAGCTGGTCTTT	TGTGCCTGGACAGAGAACACTGAAGCTTTCTTT		CAGALGNKLVF		CAWTENTEAFF		TRUE	None	TRUE	None	TRAV27		TRBV30		run1	single pair	39	174	normal	hashtag1-run1	normal	A2402_AYAQKIFKI_CMV	0
	M1-1	TRAJ49	TRBJ1-1	TGTGCAGGAGGAGTTGGTAACCAGTTCTATTTT	TGTGCCTGGAGTGAGAACACTGAAGCTTTCTTT		CAGGVGNQFYF		CAWSENTEAFF		TRUE	None	TRUE	None	TRAV27		TRBV30		run1	single pair	63	44	normal	hashtag1-run1	normal	A2402_AYAQKIFKI_CMV	0
	M1-1	TRAJ49	TRBJ1-2	TGTGCAGGAGCAACCGGTAACCAGTTCTATTTT	TGTGCCCTGGAAGGGTATGGACAGGGGTCCTATGGCTACACCTTC		CAGATGNQFYF		CALEGYGQGSYGYTF		TRUE	None	TRUE	None	TRAV27		TRBV30		run1	single pair	0	1044	normal	hashtag1-run1	normal	A2402_AYAQKIFKI_CMV	0
	M1-1	TRAJ39	TRBJ1-1	TGTGCAGGAAGTTTAGGCAACATGCTCACCTTT	TGTGCCTGGACGATGAACACTGAAGCTTTCTTT		CAGSLGNMLTF		CAWTMNTEAFF		TRUE	None	TRUE	None	TRAV27		TRBV30		run1	single pair	3	130	normal	hashtag1-run1	normal	A2402_AYAQKIFKI_CMV	0
	M1-1	TRAJ49	TRBJ1-2	TGTGCAGGAGCAACCGGTAACCAGTTCTATTTT	TGTGCCCTGGAAGGGTATGGACAGGGGTCCTATGGCTACACCTTC		CAGATGNQFYF		CALEGYGQGSYGYTF		TRUE	None	TRUE	None	TRAV27		TRBV30		run1	single pair	0	1044	normal	hashtag1-run1	normal	A2402_AYAQKIFKI_CMV	0
	M1-1	TRAJ49	TRBJ1-2	TGTGCAGGAGCAACCGGTAACCAGTTCTATTTT	TGTGCCCTGGAAGGGTATGGACAGGGGTCCTATGGCTACACCTTC		CAGATGNQFYF		CALEGYGQGSYGYTF		TRUE	None	TRUE	None	TRAV27		TRBV30		run1	single pair	0	1044	normal	hashtag1-run1	normal	A2402_AYAQKIFKI_CMV	0
	M1-1	TRAJ49	TRBJ1-1	TGTGCAGGACTCACCGGTAACCAGTTCTATTTT	TGTGCCTGGGGCGGGGGGCATACGACTGAAGCTTTCTTT		CAGLTGNQFYF		CAWGGGHTTEAFF		TRUE	None	TRUE	None	TRAV27		TRBV30		run1	single pair	23	76	normal	hashtag1-run1	normal	A2402_AYAQKIFKI_CMV	0
	M1-1	TRAJ49	TRBJ1-2	TGTGCAGGAGCAACCGGTAACCAGTTCTATTTT	TGTGCCCTGGAAGGGTATGGACAGGGGTCCTATGGCTACACCTTC		CAGATGNQFYF		CALEGYGQGSYGYTF		TRUE	None	TRUE	None	TRAV27		TRBV30		run1	single pair	0	1044	normal	hashtag1-run1	normal	A2402_AYAQKIFKI_CMV	0
	M1-1	TRAJ49	TRBJ1-4	TGTGCAGGCCTTACCGGTAACCAGTTCTATTTT	TGTGCCTGGAGTCCCACGGAGGAAAAACTGTTTTTT		CAGLTGNQFYF		CAWSPTEEKLFF		TRUE	None	TRUE	None	TRAV27		TRBV30		run1	single pair	40	69	normal	hashtag1-run1	normal	A2402_AYAQKIFKI_CMV	0
	M1-1	TRAJ49	TRBJ1-1	TGTGCAGGGGCAACCGGTAACCAGTTCTATTTT	TGTGCCTGGAGCCCCTTTCAAACTGAAGCTTTCTTT		CAGATGNQFYF		CAWSPFQTEAFF		TRUE	None	TRUE	None	TRAV27		TRBV30		run1	single pair	35	53	normal	hashtag1-run1	normal	A2402_AYAQKIFKI_CMV	0
	M1-1	TRAJ49	TRBJ1-1	TGTGCAGGAGCGACCGGTAACCAGTTCTATTTT	TGTGTATGTTCACCGAACACTGAAGCTTTCTTT		CAGATGNQFYF		CVCSPNTEAFF		TRUE	None	TRUE	None	TRAV27		TRBV30		run1	single pair	12	288	normal	hashtag1-run1	normal	A2402_AYAQKIFKI_CMV	0
	M1-1	TRAJ49	TRBJ1-1	TGTGCAGGACTCACCGGTAACCAGTTCTATTTT	TGTGCCTGGGGCGGGGGGCATACGACTGAAGCTTTCTTT		CAGLTGNQFYF		CAWGGGHTTEAFF		TRUE	None	TRUE	None	TRAV27		TRBV30		run1	single pair	23	76	normal	hashtag1-run1	normal	A2402_AYAQKIFKI_CMV	0
	M1-1	TRAJ49	TRBJ1-4	TGTGCAGGCCTTACCGGTAACCAGTTCTATTTT	TGTGCCTGGAGTCCCACGGAGGAAAAACTGTTTTTT		CAGLTGNQFYF		CAWSPTEEKLFF		TRUE	None	TRUE	None	TRAV27		TRBV30		run1	single pair	40	69	normal	hashtag1-run1	normal	A2402_AYAQKIFKI_CMV	0
	M1-1	TRAJ49	TRBJ1-2	TGTGCAGGAGCAACCGGTAACCAGTTCTATTTT	TGTGCCCTGGAAGGGTATGGACAGGGGTCCTATGGCTACACCTTC		CAGATGNQFYF		CALEGYGQGSYGYTF		TRUE	None	TRUE	None	TRAV27		TRBV30		run1	single pair	0	1044	normal	hashtag1-run1	normal	A2402_AYAQKIFKI_CMV	0
	M1-1	TRAJ39	TRBJ1-1	TGTGCAGGAAGCTTGGGCAACATGCTCACCTTT	TGTGCCTGGAGTGAGGGCACTGAAGCTTTCTTT		CAGSLGNMLTF		CAWSEGTEAFF		TRUE	None	TRUE	None	TRAV27		TRBV30		run1	single pair	4	194	normal	hashtag1-run1	normal	A2402_AYAQKIFKI_CMV	0
	M1-1	TRAJ49	TRBJ1-1	TGTGCAGGAGCTGTCGGTAACCAGTTCTATTTT	TGTGCCTGGGGGTACACTGAAGCTTTCTTT		CAGAVGNQFYF		CAWGYTEAFF		TRUE	None	TRUE	None	TRAV27		TRBV30		run1	single pair	101	9	normal	hashtag1-run1	normal	A2402_AYAQKIFKI_CMV	0
	M1-1	TRAJ39	TRBJ1-1	TGTGCAGGCGCCTTAGGCAACATGCTCACCTTT	TGTGCCTCTGAACGGGGAGCTGAAGCTTTCTTT		CAGALGNMLTF		CASERGAEAFF		TRUE	None	TRUE	None	TRAV27		TRBV30		run1	single pair	30	5	normal	hashtag1-run1	normal	A2402_AYAQKIFKI_CMV	1
	M1-1	TRAJ49	TRBJ1-1	TGTGCCGGGAACACCGGTAACCAGTTCTATTTT	TGTGCCTATACAGAGAACACTGAAGCTTTCTTT		CAGNTGNQFYF		CAYTENTEAFF		TRUE	None	TRUE	None	TRAV27		TRBV30		run1	single pair	128	21	normal	hashtag1-run1	normal	A2402_AYAQKIFKI_CMV	0
	M1-1	TRAJ49	TRBJ1-1	TGTGCAGGAGCGACCGGTAACCAGTTCTATTTT	TGTGTATGTTCACCGAACACTGAAGCTTTCTTT		CAGATGNQFYF		CVCSPNTEAFF		TRUE	None	TRUE	None	TRAV27		TRBV30		run1	single pair	12	288	normal	hashtag1-run1	normal	A2402_AYAQKIFKI_CMV	0
	M1-1	TRAJ49	TRBJ1-1	TGTGCAGGAGGCACCGGTAACCAGTTCTATTTT	TGTGCCTGGTCGGAGAACACTGAAGCTTTCTTT		CAGGTGNQFYF		CAWSENTEAFF		TRUE	None	TRUE	None	TRAV27		TRBV30		run1	single pair	103	5	normal	hashtag1-run1	normal	A2402_AYAQKIFKI_CMV	1
	M1-1	TRAJ49	TRBJ1-2	TGTGCAGGAGCAACCGGTAACCAGTTCTATTTT	TGTGCCCTGGAAGGGTATGGACAGGGGTCCTATGGCTACACCTTC		CAGATGNQFYF		CALEGYGQGSYGYTF		TRUE	None	TRUE	None	TRAV27		TRBV30		run1	single pair	0	1044	normal	hashtag1-run1	normal	A2402_AYAQKIFKI_CMV	0
	M1-1	TRAJ49	TRBJ1-1	TGTGCAGGAGCTATCGGTAACCAGTTCTATTTT	TGTGCCTGGAGTGGGGGCACTGAAGCTTTCTTT		CAGAIGNQFYF		CAWSGGTEAFF		TRUE	None	TRUE	None	TRAV27		TRBV30		run1	single pair	53	33	normal	hashtag1-run1	normal	A2402_AYAQKIFKI_CMV	0
	M1-1	TRAJ47	TRBJ1-1	TGTGCAGGAGCGGTAGGAAACAAACTGGTCTTT	TGTGCCTGGAGCGGGAACACTGAAGCTTTCTTT		CAGAVGNKLVF		CAWSGNTEAFF		TRUE	None	TRUE	None	TRAV27		TRBV30		run1	single pair	78	52	normal	hashtag1-run1	normal	A2402_AYAQKIFKI_CMV	2
	M1-1	TRAJ35	TRBJ1-1	TGTGCAGGGTCCGTTGGGAATGTGCTGCATTGC	TGTGCCTGGACAGAAAACACTGAAGCTTTCTTT		CAGSVGNVLHC		CAWTENTEAFF		TRUE	None	TRUE	None	TRAV27		TRBV30		run1	single pair	69	33	normal	hashtag1-run1	normal	A2402_AYAQKIFKI_CMV	1
	M1-1	TRAJ49	TRBJ1-1	TGTGCAGGACTCACCGGTAACCAGTTCTATTTT	TGTGCCTGGGGCGGGGGGCATACGACTGAAGCTTTCTTT		CAGLTGNQFYF		CAWGGGHTTEAFF		TRUE	None	TRUE	None	TRAV27		TRBV30		run1	single pair	23	76	normal	hashtag1-run1	normal	A2402_AYAQKIFKI_CMV	0
	M1-1	TRAJ49	TRBJ1-1	TGTGCAGGAGCTATCGGTAACCAGTTCTATTTT	TGTGCCTGGAGTCCTTCGACTGAAGCTTTCTTT		CAGAIGNQFYF		CAWSPSTEAFF		TRUE	None	TRUE	None	TRAV27		TRBV30		run1	single pair	471	1	normal	hashtag1-run1	normal	A2402_AYAQKIFKI_CMV	0
	M1-1	TRAJ49	TRBJ1-2	TGTGCAGGAGCAACCGGTAACCAGTTCTATTTT	TGTGCCCTGGAAGGGTATGGACAGGGGTCCTATGGCTACACCTTC		CAGATGNQFYF		CALEGYGQGSYGYTF		TRUE	None	TRUE	None	TRAV27		TRBV30		run1	single pair	0	1044	normal	hashtag1-run1	normal	A2402_AYAQKIFKI_CMV	0
	M1-1	TRAJ49	TRBJ1-2	TGTGCAGGAGCAACCGGTAACCAGTTCTATTTT	TGTGCCCTGGAAGGGTATGGACAGGGGTCCTATGGCTACACCTTC		CAGATGNQFYF		CALEGYGQGSYGYTF		TRUE	None	TRUE	None	TRAV27		TRBV30		run1	single pair	0	1044	normal	hashtag1-run1	normal	A2402_AYAQKIFKI_CMV	0
	M1-1	TRAJ49	TRBJ1-1	TGTGCAGGAGCTACCGGTAACCAGTTCTATTTT	TGTGCCTGCTCCCCGAACACTGAAGCTTTCTTT		CAGATGNQFYF		CACSPNTEAFF		TRUE	None	TRUE	None	TRAV27		TRBV30		run1	single pair	474	1	normal	hashtag1-run1	normal	A2402_AYAQKIFKI_CMV	1
	M1-1	TRAJ49	TRBJ1-2	TGTGCAGGAGCAACCGGTAACCAGTTCTATTTT	TGTGCCCTGGAAGGGTATGGACAGGGGTCCTATGGCTACACCTTC		CAGATGNQFYF		CALEGYGQGSYGYTF		TRUE	None	TRUE	None	TRAV27		TRBV30		run1	single pair	0	1044	normal	hashtag1-run1	normal	A2402_AYAQKIFKI_CMV	2
	M1-1	TRAJ49	TRBJ1-1	TGTGCAGGGGCAACCGGTAACCAGTTCTATTTT	TGTGCCTGGAGCCCCTTTCAAACTGAAGCTTTCTTT		CAGATGNQFYF		CAWSPFQTEAFF		TRUE	None	TRUE	None	TRAV27		TRBV30		run1	single pair	35	53	normal	hashtag1-run1	normal	A2402_AYAQKIFKI_CMV	0
	M1-1	TRAJ49	TRBJ1-2	TGTGCAGGAGCAACCGGTAACCAGTTCTATTTT	TGTGCCCTGGAAGGGTATGGACAGGGGTCCTATGGCTACACCTTC		CAGATGNQFYF		CALEGYGQGSYGYTF		TRUE	None	TRUE	None	TRAV27		TRBV30		run1	single pair	0	1044	normal	hashtag1-run1	normal	A2402_AYAQKIFKI_CMV	0
	M1-1	TRAJ49	TRBJ1-2	TGTGCAGGAGCAACCGGTAACCAGTTCTATTTT	TGTGCCCTGGAAGGGTATGGACAGGGGTCCTATGGCTACACCTTC		CAGATGNQFYF		CALEGYGQGSYGYTF		TRUE	None	TRUE	None	TRAV27		TRBV30		run1	single pair	0	1044	normal	hashtag1-run1	normal	A2402_AYAQKIFKI_CMV	2
	M1-1	TRAJ49	TRBJ2-7	TGTGCAGGCGTCACCGGTAACCAGTTCTATTTT	TGTGCCTGGGGCGAATACGAGCAGTACTTC		CAGVTGNQFYF		CAWGEYEQYF		TRUE	None	TRUE	None	TRAV27		TRBV30		run1	single pair	7	142	normal	hashtag1-run1	normal	A2402_AYAQKIFKI_CMV	0
	M1-1	TRAJ39	TRBJ1-1	TGTGCAGGAAGTTTAGGCAACATGCTCACCTTT	TGTGCCTGGACGATGAACACTGAAGCTTTCTTT		CAGSLGNMLTF		CAWTMNTEAFF		TRUE	None	TRUE	None	TRAV27		TRBV30		run1	single pair	3	130	normal	hashtag1-run1	normal	A2402_AYAQKIFKI_CMV	0
	M1-1	TRAJ49	TRBJ1-1	TGTGCAGGGGCAACCGGTAACCAGTTCTATTTT	TGTGCCTGGAGCCCCTTTCAAACTGAAGCTTTCTTT		CAGATGNQFYF		CAWSPFQTEAFF		TRUE	None	TRUE	None	TRAV27		TRBV30		run1	single pair	35	53	normal	hashtag1-run1	normal	A2402_AYAQKIFKI_CMV	0
	M1-1	TRAJ39	TRBJ1-1	TGTGCAGGAAGCTTGGGCAACATGCTCACCTTT	TGTGCCTGGAGTGAGGGCACTGAAGCTTTCTTT		CAGSLGNMLTF		CAWSEGTEAFF		TRUE	None	TRUE	None	TRAV27		TRBV30		run1	single pair	4	194	normal	hashtag1-run1	normal	A2402_AYAQKIFKI_CMV	0
	M1-1	TRAJ49	TRBJ1-6	TGTGCAGGAGCAACCGGTAACCAGTTCTATTTT	TGTGCCTGCGAAGGGGCGGGACCCCTCCACTTT		CAGATGNQFYF		CACEGAGPLHF		TRUE	None	TRUE	None	TRAV27		TRBV30		run1	single pair	183	14	normal	hashtag1-run1	normal	A2402_AYAQKIFKI_CMV	0
	M1-1	TRAJ49	TRBJ2-1	TGTGCAGGTGGCACCGGTAACCAGTTCTATTTT	TGTGCCTGGAGTGGTGGGGAGTGGCAACATGAGCAGTTCTTC		CAGGTGNQFYF		CAWSGGEWQHEQFF		TRUE	None	TRUE	None	TRAV27		TRBV30		run1	single pair	21	57	normal	hashtag1-run1	normal	A2402_AYAQKIFKI_CMV	0
	M1-1	TRAJ49	TRBJ1-2	TGTGCAGGAGCAACCGGTAACCAGTTCTATTTT	TGTGCCCTGGAAGGGTATGGACAGGGGTCCTATGGCTACACCTTC		CAGATGNQFYF		CALEGYGQGSYGYTF		TRUE	None	TRUE	None	TRAV27		TRBV30		run1	single pair	0	1044	normal	hashtag1-run1	normal	A2402_AYAQKIFKI_CMV	0
	M1-1	TRAJ47	TRBJ1-1	TGTGCAGGAGCTCTCGGAAACAAGCTGGTCTTT	TGTGCCTGGACAGAGAACACTGAAGCTTTCTTT		CAGALGNKLVF		CAWTENTEAFF		TRUE	None	TRUE	None	TRAV27		TRBV30		run1	single pair	39	174	normal	hashtag1-run1	normal	A2402_AYAQKIFKI_CMV	0
	M1-1	TRAJ49	TRBJ1-2	TGTGCAGGAGCAACCGGTAACCAGTTCTATTTT	TGTGCCCTGGAAGGGTATGGACAGGGGTCCTATGGCTACACCTTC		CAGATGNQFYF		CALEGYGQGSYGYTF		TRUE	None	TRUE	None	TRAV27		TRBV30		run1	single pair	0	1044	normal	hashtag1-run1	normal	A2402_AYAQKIFKI_CMV	0
	M1-1	TRAJ49	TRBJ1-2	TGTGCAGGAGCAACCGGTAACCAGTTCTATTTT	TGTGCCCTGGAAGGGTATGGACAGGGGTCCTATGGCTACACCTTC		CAGATGNQFYF		CALEGYGQGSYGYTF		TRUE	None	TRUE	None	TRAV27		TRBV30		run1	single pair	0	1044	normal	hashtag1-run1	normal	A2402_AYAQKIFKI_CMV	0
	M1-1	TRAJ49	TRBJ1-2	TGTGCAGGAGCAACCGGTAACCAGTTCTATTTT	TGTGCCCTGGAAGGGTATGGACAGGGGTCCTATGGCTACACCTTC		CAGATGNQFYF		CALEGYGQGSYGYTF		TRUE	None	TRUE	None	TRAV27		TRBV30		run1	single pair	0	1044	normal	hashtag1-run1	normal	A2402_AYAQKIFKI_CMV	0
	M1-1	TRAJ49	TRBJ2-1	TGTGCAGGTGGCACCGGTAACCAGTTCTATTTT	TGTGCCTGGAGTGGTGGGGAGTGGCAACATGAGCAGTTCTTC		CAGGTGNQFYF		CAWSGGEWQHEQFF		TRUE	None	TRUE	None	TRAV27		TRBV30		run1	single pair	21	57	normal	hashtag1-run1	normal	A2402_AYAQKIFKI_CMV	0
	M1-1	TRAJ49	TRBJ1-1	TGTGCAGGGGGCACCGGTAACCAGTTCTATTTT	TGTGCCTGCGAGCAAGGGCACCCTAAGGCTGAAGCTTTCTTT		CAGGTGNQFYF		CACEQGHPKAEAFF		TRUE	None	TRUE	None	TRAV27		TRBV30		run1	single pair	14	30	normal	hashtag1-run1	normal	A2402_AYAQKIFKI_CMV	0
	M1-1	TRAJ49	TRBJ1-1	TGTGCAGGACTCACCGGTAACCAGTTCTATTTT	TGTGCCTGGGGCGGGGGGCATACGACTGAAGCTTTCTTT		CAGLTGNQFYF		CAWGGGHTTEAFF		TRUE	None	TRUE	None	TRAV27		TRBV30		run1	single pair	23	76	normal	hashtag1-run1	normal	A2402_AYAQKIFKI_CMV	0
	M1-1	TRAJ49	TRBJ1-2	TGTGCAGGAGCAACCGGTAACCAGTTCTATTTT	TGTGCCCTGGAAGGGTATGGACAGGGGTCCTATGGCTACACCTTC		CAGATGNQFYF		CALEGYGQGSYGYTF		TRUE	None	TRUE	None	TRAV27		TRBV30		run1	single pair	0	1044	normal	hashtag1-run1	normal	A2402_AYAQKIFKI_CMV	0
	M1-1	TRAJ49	TRBJ1-2	TGTGCAGGAGCAACCGGTAACCAGTTCTATTTT	TGTGCCCTGGAAGGGTATGGACAGGGGTCCTATGGCTACACCTTC		CAGATGNQFYF		CALEGYGQGSYGYTF		TRUE	None	TRUE	None	TRAV27		TRBV30		run1	single pair	0	1044	normal	hashtag1-run1	normal	A2402_AYAQKIFKI_CMV	0
	M1-1	TRAJ49	TRBJ2-7	TGTGCAGGAGCTCTCGGTAACCAGTTCTATTTT	TGTGCCTCCGAGCAGTACTTC		CAGALGNQFYF		CASEQYF		TRUE	None	TRUE	None	TRAV27		TRBV30		run1	single pair	20	118	normal	hashtag1-run1	normal	A2402_AYAQKIFKI_CMV	0
	M1-1	TRAJ47	TRBJ1-1	TGTGCAGGAGCGGTAGGAAACAAACTGGTCTTT	TGTGCCTGGAGCGGGAACACTGAAGCTTTCTTT		CAGAVGNKLVF		CAWSGNTEAFF		TRUE	None	TRUE	None	TRAV27		TRBV30		run1	single pair	78	52	normal	hashtag1-run1	normal	A2402_AYAQKIFKI_CMV	0
	M1-1	TRAJ49	TRBJ1-2	TGTGCAGGAGCAACCGGTAACCAGTTCTATTTT	TGTGCCCTGGAAGGGTATGGACAGGGGTCCTATGGCTACACCTTC		CAGATGNQFYF		CALEGYGQGSYGYTF		TRUE	None	TRUE	None	TRAV27		TRBV30		run1	single pair	0	1044	normal	hashtag1-run1	normal	A2402_AYAQKIFKI_CMV	0
	M1-1	TRAJ49	TRBJ1-2	TGTGCAGGAGCAACCGGTAACCAGTTCTATTTT	TGTGCCCTGGAAGGGTATGGACAGGGGTCCTATGGCTACACCTTC		CAGATGNQFYF		CALEGYGQGSYGYTF		TRUE	None	TRUE	None	TRAV27		TRBV30		run1	single pair	0	1044	normal	hashtag1-run1	normal	A2402_AYAQKIFKI_CMV	0
	M1-1	TRAJ49	TRBJ1-1	TGTGCAGGAGCATTAGGTAACCAGTTCTATTTT	TGTGCCTGGAGTCCTGGACAGGGGCCTTTCTTT		CAGALGNQFYF		CAWSPGQGPFF		TRUE	None	TRUE	None	TRAV27		TRBV30		run1	single pair	477	1	normal	hashtag1-run1	normal	A2402_AYAQKIFKI_CMV	0
	M1-1	TRAJ49	TRBJ1-2	TGTGCAGGAGCAACCGGTAACCAGTTCTATTTT	TGTGCCCTGGAAGGGTATGGACAGGGGTCCTATGGCTACACCTTC		CAGATGNQFYF		CALEGYGQGSYGYTF		TRUE	None	TRUE	None	TRAV27		TRBV30		run1	single pair	0	1044	normal	hashtag1-run1	normal	A2402_AYAQKIFKI_CMV	0
	M1-1	TRAJ49	TRBJ1-1	TGTGCAGGAGGCACCGGTAACCAGTTCTATTTT	TGTGCCTGGACAGAGAACACTGAAGCTTTCTTT		CAGGTGNQFYF		CAWTENTEAFF		TRUE	None	TRUE	None	TRAV27		TRBV30		run1	single pair	34	163	normal	hashtag1-run1	normal	A2402_AYAQKIFKI_CMV	0
	M1-1	TRAJ49	TRBJ1-1	TGTGCAGGAGCGACCGGTAACCAGTTCTATTTT	TGTGTATGTTCACCGAACACTGAAGCTTTCTTT		CAGATGNQFYF		CVCSPNTEAFF		TRUE	None	TRUE	None	TRAV27		TRBV30		run1	single pair	12	288	normal	hashtag1-run1	normal	A2402_AYAQKIFKI_CMV	0
	M1-1	TRAJ49	TRBJ2-7	TGTGCAGGAGCTCTCGGTAACCAGTTCTATTTT	TGTGCCTCCGAGCAGTACTTC		CAGALGNQFYF		CASEQYF		TRUE	None	TRUE	None	TRAV27		TRBV30		run1	single pair	20	118	normal	hashtag1-run1	normal	A2402_AYAQKIFKI_CMV	0
	M1-1	TRAJ49	TRBJ1-2	TGTGCAGGAGCAACCGGTAACCAGTTCTATTTT	TGTGCCCTGGAAGGGTATGGACAGGGGTCCTATGGCTACACCTTC		CAGATGNQFYF		CALEGYGQGSYGYTF		TRUE	None	TRUE	None	TRAV27		TRBV30		run1	single pair	0	1044	normal	hashtag1-run1	normal	A2402_AYAQKIFKI_CMV	0
	M1-1	TRAJ49	TRBJ1-4	TGTGCAGGCCTTACCGGTAACCAGTTCTATTTT	TGTGCCTGGAGTCCCACGGAGGAAAAACTGTTTTTT		CAGLTGNQFYF		CAWSPTEEKLFF		TRUE	None	TRUE	None	TRAV27		TRBV30		run1	single pair	40	69	normal	hashtag1-run1	normal	A2402_AYAQKIFKI_CMV	0
	M1-1	TRAJ49	TRBJ1-1	TGTGCAGGGGCAACCGGTAACCAGTTCTATTTT	TGTGCCTGGAGCCCCTTTCAAACTGAAGCTTTCTTT		CAGATGNQFYF		CAWSPFQTEAFF		TRUE	None	TRUE	None	TRAV27		TRBV30		run1	single pair	35	53	normal	hashtag1-run1	normal	A2402_AYAQKIFKI_CMV	0
	M1-1	TRAJ47	TRBJ1-1	TGTGCAGGAGCTCTCGGAAACAAGCTGGTCTTT	TGTGCCTGGACAGAGAACACTGAAGCTTTCTTT		CAGALGNKLVF		CAWTENTEAFF		TRUE	None	TRUE	None	TRAV27		TRBV30		run1	single pair	39	174	normal	hashtag1-run1	normal	A2402_AYAQKIFKI_CMV	0
	M1-1	TRAJ49	TRBJ1-2	TGTGCAGGAGCAACCGGTAACCAGTTCTATTTT	TGTGCCCTGGAAGGGTATGGACAGGGGTCCTATGGCTACACCTTC		CAGATGNQFYF		CALEGYGQGSYGYTF		TRUE	None	TRUE	None	TRAV27		TRBV30		run1	single pair	0	1044	normal	hashtag1-run1	normal	A2402_AYAQKIFKI_CMV	1
	M1-1	TRAJ49	TRBJ1-2	TGTGCAGGAGCAACCGGTAACCAGTTCTATTTT	TGTGCCCTGGAAGGGTATGGACAGGGGTCCTATGGCTACACCTTC		CAGATGNQFYF		CALEGYGQGSYGYTF		TRUE	None	TRUE	None	TRAV27		TRBV30		run1	single pair	0	1044	normal	hashtag1-run1	normal	A2402_AYAQKIFKI_CMV	0
	M1-1	TRAJ49	TRBJ1-1	TGTGCAGGGGCAACCGGTAACCAGTTCTATTTT	TGTGCCTGGAGCCCCTTTCAAACTGAAGCTTTCTTT		CAGATGNQFYF		CAWSPFQTEAFF		TRUE	None	TRUE	None	TRAV27		TRBV30		run1	single pair	35	53	normal	hashtag1-run1	normal	A2402_AYAQKIFKI_CMV	0
	M1-1	TRAJ49	TRBJ1-2	TGTGCAGGAGCAACCGGTAACCAGTTCTATTTT	TGTGCCCTGGAAGGGTATGGACAGGGGTCCTATGGCTACACCTTC		CAGATGNQFYF		CALEGYGQGSYGYTF		TRUE	None	TRUE	None	TRAV27		TRBV30		run1	single pair	0	1044	normal	hashtag1-run1	normal	A2402_AYAQKIFKI_CMV	0
	M1-1	TRAJ49	TRBJ1-2	TGTGCAGGAGCAACCGGTAACCAGTTCTATTTT	TGTGCCCTGGAAGGGTATGGACAGGGGTCCTATGGCTACACCTTC		CAGATGNQFYF		CALEGYGQGSYGYTF		TRUE	None	TRUE	None	TRAV27		TRBV30		run1	single pair	0	1044	normal	hashtag1-run1	normal	A2402_AYAQKIFKI_CMV	0
	M1-1	TRAJ49	TRBJ1-2	TGTGCAGGAGCAACCGGTAACCAGTTCTATTTT	TGTGCCCTGGAAGGGTATGGACAGGGGTCCTATGGCTACACCTTC		CAGATGNQFYF		CALEGYGQGSYGYTF		TRUE	None	TRUE	None	TRAV27		TRBV30		run1	single pair	0	1044	normal	hashtag1-run1	normal	A2402_AYAQKIFKI_CMV	0
	M1-1	TRAJ49	TRBJ1-2	TGTGCAGGAGCAACCGGTAACCAGTTCTATTTT	TGTGCCCTGGAAGGGTATGGACAGGGGTCCTATGGCTACACCTTC		CAGATGNQFYF		CALEGYGQGSYGYTF		TRUE	None	TRUE	None	TRAV27		TRBV30		run1	single pair	0	1044	normal	hashtag1-run1	normal	A2402_AYAQKIFKI_CMV	0
	M1-1	TRAJ49	TRBJ1-2	TGTGCAGGAGCAACCGGTAACCAGTTCTATTTT	TGTGCCCTGGAAGGGTATGGACAGGGGTCCTATGGCTACACCTTC		CAGATGNQFYF		CALEGYGQGSYGYTF		TRUE	None	TRUE	None	TRAV27		TRBV30		run1	single pair	0	1044	normal	hashtag1-run1	normal	A2402_AYAQKIFKI_CMV	0
	M1-1	TRAJ49	TRBJ1-1	TGTGCCGGGAACACCGGTAACCAGTTCTATTTT	TGTGCCTATACAGAGAACACTGAAGCTTTCTTT		CAGNTGNQFYF		CAYTENTEAFF		TRUE	None	TRUE	None	TRAV27		TRBV30		run1	single pair	128	21	normal	hashtag1-run1	normal	A2402_AYAQKIFKI_CMV	2
	M1-1	TRAJ49	TRBJ1-2	TGTGCAGGAGCAACCGGTAACCAGTTCTATTTT	TGTGCCCTGGAAGGGTATGGACAGGGGTCCTATGGCTACACCTTC		CAGATGNQFYF		CALEGYGQGSYGYTF		TRUE	None	TRUE	None	TRAV27		TRBV30		run1	single pair	0	1044	normal	hashtag1-run1	normal	A2402_AYAQKIFKI_CMV	0
	M1-1	TRAJ49	TRBJ1-1	TGTGCAGGAGCGACCGGTAACCAGTTCTATTTT	TGTGTATGTTCACCGAACACTGAAGCTTTCTTT		CAGATGNQFYF		CVCSPNTEAFF		TRUE	None	TRUE	None	TRAV27		TRBV30		run1	single pair	12	288	normal	hashtag1-run1	normal	A2402_AYAQKIFKI_CMV	0
	M1-1	TRAJ49	TRBJ1-2	TGTGCAGGAGCAACCGGTAACCAGTTCTATTTT	TGTGCCCTGGAAGGGTATGGACAGGGGTCCTATGGCTACACCTTC		CAGATGNQFYF		CALEGYGQGSYGYTF		TRUE	None	TRUE	None	TRAV27		TRBV30		run1	single pair	0	1044	normal	hashtag1-run1	normal	A2402_AYAQKIFKI_CMV	0
	M1-1	TRAJ49	TRBJ1-2	TGTGCAGGAGCAACCGGTAACCAGTTCTATTTT	TGTGCCCTGGAAGGGTATGGACAGGGGTCCTATGGCTACACCTTC		CAGATGNQFYF		CALEGYGQGSYGYTF		TRUE	None	TRUE	None	TRAV27		TRBV30		run1	single pair	0	1044	normal	hashtag1-run1	normal	A2402_AYAQKIFKI_CMV	0
	M1-1	TRAJ49	TRBJ1-2	TGTGCAGGAGCAACCGGTAACCAGTTCTATTTT	TGTGCCCTGGAAGGGTATGGACAGGGGTCCTATGGCTACACCTTC		CAGATGNQFYF		CALEGYGQGSYGYTF		TRUE	None	TRUE	None	TRAV27		TRBV30		run1	single pair	0	1044	normal	hashtag1-run1	normal	A2402_AYAQKIFKI_CMV	1
	M1-1	TRAJ49	TRBJ2-1	TGTGCAGGAGCAACCGGTAACCAGTTCTATTTT	TGTGCCAGCGACCGGGACCAGAAGGCGGTGTTCTTC		CAGATGNQFYF		CASDRDQKAVFF		TRUE	None	TRUE	None	TRAV27		TRBV30		run1	single pair	84	15	normal	hashtag1-run1	normal	A2402_AYAQKIFKI_CMV	0
	M1-1	TRAJ49	TRBJ1-2	TGTGCAGGAGCAACCGGTAACCAGTTCTATTTT	TGTGCCCTGGAAGGGTATGGACAGGGGTCCTATGGCTACACCTTC		CAGATGNQFYF		CALEGYGQGSYGYTF		TRUE	None	TRUE	None	TRAV27		TRBV30		run1	single pair	0	1044	normal	hashtag1-run1	normal	A2402_AYAQKIFKI_CMV	0
	M1-1	TRAJ49	TRBJ1-1	TGTGCAGGGGCAACCGGTAACCAGTTCTATTTT	TGTGCCTGGAGCCCCTTTCAAACTGAAGCTTTCTTT		CAGATGNQFYF		CAWSPFQTEAFF		TRUE	None	TRUE	None	TRAV27		TRBV30		run1	single pair	35	53	normal	hashtag1-run1	normal	A2402_AYAQKIFKI_CMV	0
	M1-1	TRAJ49	TRBJ1-1	TGTGCAGGAGCGACCGGTAACCAGTTCTATTTT	TGTGTATGTTCACCGAACACTGAAGCTTTCTTT		CAGATGNQFYF		CVCSPNTEAFF		TRUE	None	TRUE	None	TRAV27		TRBV30		run1	single pair	12	288	normal	hashtag1-run1	normal	A2402_AYAQKIFKI_CMV	0
	M1-1	TRAJ35	TRBJ1-1	TGTGCAGGGTCCGTTGGGAATGTGCTGCATTGC	TGTGCCTGGACAGAAAACACTGAAGCTTTCTTT		CAGSVGNVLHC		CAWTENTEAFF		TRUE	None	TRUE	None	TRAV27		TRBV30		run1	single pair	69	33	normal	hashtag1-run1	normal	A2402_AYAQKIFKI_CMV	0
	M1-1	TRAJ49	TRBJ1-1	TGTGCAGGACTCACCGGTAACCAGTTCTATTTT	TGTGCCTGGGGCGGGGGGCATACGACTGAAGCTTTCTTT		CAGLTGNQFYF		CAWGGGHTTEAFF		TRUE	None	TRUE	None	TRAV27		TRBV30		run1	single pair	23	76	normal	hashtag1-run1	normal	A2402_AYAQKIFKI_CMV	0
	M1-1	TRAJ49	TRBJ1-1	TGTGCAGGGGGCACCGGTAACCAGTTCTATTTT	TGTGCCTGCGAGCAAGGGCACCCTAAGGCTGAAGCTTTCTTT		CAGGTGNQFYF		CACEQGHPKAEAFF		TRUE	None	TRUE	None	TRAV27		TRBV30		run1	single pair	14	30	normal	hashtag1-run1	normal	A2402_AYAQKIFKI_CMV	0
	M1-1	TRAJ49	TRBJ1-2	TGTGCAGGAGCAACCGGTAACCAGTTCTATTTT	TGTGCCCTGGAAGGGTATGGACAGGGGTCCTATGGCTACACCTTC		CAGATGNQFYF		CALEGYGQGSYGYTF		TRUE	None	TRUE	None	TRAV27		TRBV30		run1	single pair	0	1044	normal	hashtag1-run1	normal	A2402_AYAQKIFKI_CMV	0
	M1-1	TRAJ47	TRBJ1-1	TGTGCAGGAGCTCTCGGAAACAAGCTGGTCTTT	TGTGCCTGGACAGAGAACACTGAAGCTTTCTTT		CAGALGNKLVF		CAWTENTEAFF		TRUE	None	TRUE	None	TRAV27		TRBV30		run1	single pair	39	174	normal	hashtag1-run1	normal	A2402_AYAQKIFKI_CMV	0
	M1-1	TRAJ49	TRBJ2-1	TGTGCAGGAGGGATAGGTAACCAGTTCTATTTT	TGTGCCAGCAGTCGTGAGCAGTTCTTC		CAGGIGNQFYF		CASSREQFF		TRUE	None	TRUE	None	TRAV27		TRBV9		run1	single pair	174	9	normal	hashtag1-run1	normal	A2402_AYAQKIFKI_CMV	1
	M1-1	TRAJ49	TRBJ2-7	TGTGCAGGAGCGGTCGGTAACCAGTTCTATTTT	TGTGCCTGGAGTGTAGGAACCGAGCAGTACTTC		CAGAVGNQFYF		CAWSVGTEQYF		TRUE	None	TRUE	None	TRAV27		TRBV30		run1	single pair	192	2	normal	hashtag1-run1	normal	A2402_AYAQKIFKI_CMV	2
	M1-1	TRAJ49	TRBJ1-1	TGTGCAGGAGCGACCGGTAACCAGTTCTATTTT	TGTGTATGTTCACCGAACACTGAAGCTTTCTTT		CAGATGNQFYF		CVCSPNTEAFF		TRUE	None	TRUE	None	TRAV27		TRBV30		run1	single pair	12	288	normal	hashtag1-run1	normal	A2402_AYAQKIFKI_CMV	0
	M1-1	TRAJ49	TRBJ1-2	TGTGCAGGAGCAACCGGTAACCAGTTCTATTTT	TGTGCCCTGGAAGGGTATGGACAGGGGTCCTATGGCTACACCTTC		CAGATGNQFYF		CALEGYGQGSYGYTF		TRUE	None	TRUE	None	TRAV27		TRBV30		run1	single pair	0	1044	normal	hashtag1-run1	normal	A2402_AYAQKIFKI_CMV	0
	M1-1	TRAJ49	TRBJ1-2	TGTGCAGGAGCAACCGGTAACCAGTTCTATTTT	TGTGCCCTGGAAGGGTATGGACAGGGGTCCTATGGCTACACCTTC		CAGATGNQFYF		CALEGYGQGSYGYTF		TRUE	None	TRUE	None	TRAV27		TRBV30		run1	single pair	0	1044	normal	hashtag1-run1	normal	A2402_AYAQKIFKI_CMV	0
	M1-1	TRAJ49	TRBJ1-1	TGTGCAGGAGCGACCGGTAACCAGTTCTATTTT	TGTGTATGTTCACCGAACACTGAAGCTTTCTTT		CAGATGNQFYF		CVCSPNTEAFF		TRUE	None	TRUE	None	TRAV27		TRBV30		run1	single pair	12	288	normal	hashtag1-run1	normal	A2402_AYAQKIFKI_CMV	0
	M1-1	TRAJ49	TRBJ1-2	TGTGCAGGAGCAACCGGTAACCAGTTCTATTTT	TGTGCCCTGGAAGGGTATGGACAGGGGTCCTATGGCTACACCTTC		CAGATGNQFYF		CALEGYGQGSYGYTF		TRUE	None	TRUE	None	TRAV27		TRBV30		run1	single pair	0	1044	normal	hashtag1-run1	normal	A2402_AYAQKIFKI_CMV	0
	M1-1	TRAJ49	TRBJ1-2	TGTGCAGGAGCAACCGGTAACCAGTTCTATTTT	TGTGCCCTGGAAGGGTATGGACAGGGGTCCTATGGCTACACCTTC		CAGATGNQFYF		CALEGYGQGSYGYTF		TRUE	None	TRUE	None	TRAV27		TRBV30		run1	single pair	0	1044	normal	hashtag1-run1	normal	A2402_AYAQKIFKI_CMV	0
	M1-1	TRAJ49	TRBJ2-3	TGTGCAGGAGCGGCCGGTAACCAGTTCTATTTT	TGTGCCTGGAGCGGAGGGGGGTTTCAAGATACGCAGTATTTT		CAGAAGNQFYF		CAWSGGGFQDTQYF		TRUE	None	TRUE	None	TRAV27		TRBV30		run1	single pair	237	10	normal	hashtag1-run1	normal	A2402_AYAQKIFKI_CMV	0
	M1-1	TRAJ49	TRBJ1-1	TGTGCAGGAGCTACCGGTAACCAGTTCTATTTT	TGTGCCTGGAGTCCGGACACTGAAGCTTTCTTT		CAGATGNQFYF		CAWSPDTEAFF		TRUE	None	TRUE	None	TRAV27		TRBV30		run1	single pair	188	12	normal	hashtag1-run1	normal	A2402_AYAQKIFKI_CMV	0
	M1-1	TRAJ49	TRBJ1-1	TGTGCAGGAGCGACCGGTAACCAGTTCTATTTT	TGTGTATGTTCACCGAACACTGAAGCTTTCTTT		CAGATGNQFYF		CVCSPNTEAFF		TRUE	None	TRUE	None	TRAV27		TRBV30		run1	single pair	12	288	normal	hashtag1-run1	normal	A2402_AYAQKIFKI_CMV	0
	M1-1	TRAJ49	TRBJ1-2	TGTGCAGGAGCAACCGGTAACCAGTTCTATTTT	TGTGCCCTGGAAGGGTATGGACAGGGGTCCTATGGCTACACCTTC		CAGATGNQFYF		CALEGYGQGSYGYTF		TRUE	None	TRUE	None	TRAV27		TRBV30		run1	single pair	0	1044	normal	hashtag1-run1	normal	A2402_AYAQKIFKI_CMV	0
	M1-1	TRAJ49	TRBJ1-2	TGTGCAGGAGCAACCGGTAACCAGTTCTATTTT	TGTGCCCTGGAAGGGTATGGACAGGGGTCCTATGGCTACACCTTC		CAGATGNQFYF		CALEGYGQGSYGYTF		TRUE	None	TRUE	None	TRAV27		TRBV30		run1	single pair	0	1044	normal	hashtag1-run1	normal	A2402_AYAQKIFKI_CMV	0
	M1-1	TRAJ39	TRBJ1-1	TGTGCAGGAAGCTTGGGCAACATGCTCACCTTT	TGTGCCTGGAGTGAGGGCACTGAAGCTTTCTTT		CAGSLGNMLTF		CAWSEGTEAFF		TRUE	None	TRUE	None	TRAV27		TRBV30		run1	single pair	4	194	normal	hashtag1-run1	normal	A2402_AYAQKIFKI_CMV	0
	M1-1	TRAJ49	TRBJ1-1	TGTGCAGGGGGCACCGGTAACCAGTTCTATTTT	TGTGCCTTTGACAGGGTACTCACTGAAGCTTTCTTT		CAGGTGNQFYF		CAFDRVLTEAFF		TRUE	None	TRUE	None	TRAV27		TRBV30		run1	single pair	1	17	normal	hashtag1-run1	normal	A2402_AYAQKIFKI_CMV	0
	M1-1	TRAJ49	TRBJ1-1	TGTGCAGGAGGAGTTGGTAACCAGTTCTATTTT	TGTGCCTGGAGTGAGAACACTGAAGCTTTCTTT		CAGGVGNQFYF		CAWSENTEAFF		TRUE	None	TRUE	None	TRAV27		TRBV30		run1	single pair	63	44	normal	hashtag1-run1	normal	A2402_AYAQKIFKI_CMV	0
	M1-1	TRAJ49	TRBJ1-1	TGTGCAGGAGCGACCGGTAACCAGTTCTATTTT	TGTGTATGTTCACCGAACACTGAAGCTTTCTTT		CAGATGNQFYF		CVCSPNTEAFF		TRUE	None	TRUE	None	TRAV27		TRBV30		run1	single pair	12	288	normal	hashtag1-run1	normal	A2402_AYAQKIFKI_CMV	0
	M1-1	TRAJ49	TRBJ1-2	TGTGCAGGAGCAACCGGTAACCAGTTCTATTTT	TGTGCCCTGGAAGGGTATGGACAGGGGTCCTATGGCTACACCTTC		CAGATGNQFYF		CALEGYGQGSYGYTF		TRUE	None	TRUE	None	TRAV27		TRBV30		run1	single pair	0	1044	normal	hashtag1-run1	normal	A2402_AYAQKIFKI_CMV	0
	M1-1	TRAJ49	TRBJ1-2	TGTGCAGGAGCAACCGGTAACCAGTTCTATTTT	TGTGCCCTGGAAGGGTATGGACAGGGGTCCTATGGCTACACCTTC		CAGATGNQFYF		CALEGYGQGSYGYTF		TRUE	None	TRUE	None	TRAV27		TRBV30		run1	single pair	0	1044	normal	hashtag1-run1	normal	A2402_AYAQKIFKI_CMV	0
	M1-1	TRAJ49	TRBJ1-2	TGTGCAGGAGCAACCGGTAACCAGTTCTATTTT	TGTGCCCTGGAAGGGTATGGACAGGGGTCCTATGGCTACACCTTC		CAGATGNQFYF		CALEGYGQGSYGYTF		TRUE	None	TRUE	None	TRAV27		TRBV30		run1	single pair	0	1044	normal	hashtag1-run1	normal	A2402_AYAQKIFKI_CMV	0
	M1-1	TRAJ49	TRBJ2-7	TGTGCAGGAGCCACCGGTAACCAGTTCTATTTT	TGTGCCTGGAGTGGGGGGACCGAGCAGTACTTC		CAGATGNQFYF		CAWSGGTEQYF		TRUE	None	TRUE	None	TRAV27		TRBV30		run1	single pair	115	25	normal	hashtag1-run1	normal	A2402_AYAQKIFKI_CMV	0
	M1-1	TRAJ39	TRBJ1-1	TGTGCAGGAAGCTTGGGCAACATGCTCACCTTT	TGTGCCTGGAGTGAGGGCACTGAAGCTTTCTTT		CAGSLGNMLTF		CAWSEGTEAFF		TRUE	None	TRUE	None	TRAV27		TRBV30		run1	single pair	4	194	normal	hashtag1-run1	normal	A2402_AYAQKIFKI_CMV	0
	M1-1	TRAJ39	TRBJ1-1	TGTGCAGGAAGTTTAGGCAACATGCTCACCTTT	TGTGCCTGGACGATGAACACTGAAGCTTTCTTT		CAGSLGNMLTF		CAWTMNTEAFF		TRUE	None	TRUE	None	TRAV27		TRBV30		run1	single pair	3	130	normal	hashtag1-run1	normal	A2402_AYAQKIFKI_CMV	0
	M1-1	TRAJ49	TRBJ1-2	TGTGCAGGAGCAACCGGTAACCAGTTCTATTTT	TGTGCCCTGGAAGGGTATGGACAGGGGTCCTATGGCTACACCTTC		CAGATGNQFYF		CALEGYGQGSYGYTF		TRUE	None	TRUE	None	TRAV27		TRBV30		run1	single pair	0	1044	normal	hashtag1-run1	normal	A2402_AYAQKIFKI_CMV	0
	M1-1	TRAJ49	TRBJ1-1	TGTGCAGGAGCTATCGGTAACCAGTTCTATTTT	TGTGCCTGGTCAGGGGCAACTGAAGCTTTCTTT		CAGAIGNQFYF		CAWSGATEAFF		TRUE	None	TRUE	None	TRAV27		TRBV30		run1	single pair	514	1	normal	hashtag1-run1	normal	A2402_AYAQKIFKI_CMV	0
	M1-1	TRAJ49	TRBJ1-2	TGTGCAGGAGCAACCGGTAACCAGTTCTATTTT	TGTGCCCTGGAAGGGTATGGACAGGGGTCCTATGGCTACACCTTC		CAGATGNQFYF		CALEGYGQGSYGYTF		TRUE	None	TRUE	None	TRAV27		TRBV30		run1	single pair	0	1044	normal	hashtag1-run1	normal	A2402_AYAQKIFKI_CMV	0
	M1-1	TRAJ49	TRBJ1-1	TGTGCAGGAGCGATCGGTAACCAGTTCTATTTT	TGTGCCTGGAGTGGGGGAACTGAAGCTTTCTTT		CAGAIGNQFYF		CAWSGGTEAFF		TRUE	None	TRUE	None	TRAV27		TRBV30		run1	single pair	143	7	normal	hashtag1-run1	normal	A2402_AYAQKIFKI_CMV	0
	M1-1	TRAJ49	TRBJ1-2	TGTGCAGGAGCAACCGGTAACCAGTTCTATTTT	TGTGCCCTGGAAGGGTATGGACAGGGGTCCTATGGCTACACCTTC		CAGATGNQFYF		CALEGYGQGSYGYTF		TRUE	None	TRUE	None	TRAV27		TRBV30		run1	single pair	0	1044	normal	hashtag1-run1	normal	A2402_AYAQKIFKI_CMV	0
	M1-1	TRAJ49	TRBJ1-2	TGTGCAGGAGCAACCGGTAACCAGTTCTATTTT	TGTGCCCTGGAAGGGTATGGACAGGGGTCCTATGGCTACACCTTC		CAGATGNQFYF		CALEGYGQGSYGYTF		TRUE	None	TRUE	None	TRAV27		TRBV30		run1	single pair	0	1044	normal	hashtag1-run1	normal	A2402_AYAQKIFKI_CMV	0
	M1-1	TRAJ49	TRBJ1-4	TGTGCAGGCCTTACCGGTAACCAGTTCTATTTT	TGTGCCTGGAGTCCCACGGAGGAAAAACTGTTTTTT		CAGLTGNQFYF		CAWSPTEEKLFF		TRUE	None	TRUE	None	TRAV27		TRBV30		run1	single pair	40	69	normal	hashtag1-run1	normal	A2402_AYAQKIFKI_CMV	0
	M1-1	TRAJ49	TRBJ2-7	TGTGCAGGCGTCACCGGTAACCAGTTCTATTTT	TGTGCCTGGGGCGAATACGAGCAGTACTTC		CAGVTGNQFYF		CAWGEYEQYF		TRUE	None	TRUE	None	TRAV27		TRBV30		run1	single pair	7	142	normal	hashtag1-run1	normal	A2402_AYAQKIFKI_CMV	0
	M1-1	TRAJ47	TRBJ1-1	TGTGCAGGAGCTCTCGGAAACAAGCTGGTCTTT	TGTGCCTGGACAGAGAACACTGAAGCTTTCTTT		CAGALGNKLVF		CAWTENTEAFF		TRUE	None	TRUE	None	TRAV27		TRBV30		run1	single pair	39	174	normal	hashtag1-run1	normal	A2402_AYAQKIFKI_CMV	0
	M1-1	TRAJ49	TRBJ1-2	TGTGCAGGAGCAACCGGTAACCAGTTCTATTTT	TGTGCCCTGGAAGGGTATGGACAGGGGTCCTATGGCTACACCTTC		CAGATGNQFYF		CALEGYGQGSYGYTF		TRUE	None	TRUE	None	TRAV27		TRBV30		run1	single pair	0	1044	normal	hashtag1-run1	normal	A2402_AYAQKIFKI_CMV	0
	M1-1	TRAJ49	TRBJ1-1	TGTGCAGGAGCGACCGGTAACCAGTTCTATTTT	TGTGTATGTTCACCGAACACTGAAGCTTTCTTT		CAGATGNQFYF		CVCSPNTEAFF		TRUE	None	TRUE	None	TRAV27		TRBV30		run1	single pair	12	288	normal	hashtag1-run1	normal	A2402_AYAQKIFKI_CMV	0
	M1-1	TRAJ49	TRBJ1-1	TGTGCAGGAGGAGTTGGTAACCAGTTCTATTTT	TGTGCCTGGAGTGAGAACACTGAAGCTTTCTTT		CAGGVGNQFYF		CAWSENTEAFF		TRUE	None	TRUE	None	TRAV27		TRBV30		run1	single pair	63	44	normal	hashtag1-run1	normal	A2402_AYAQKIFKI_CMV	0
	M1-1	TRAJ49	TRBJ1-2	TGTGCAGGAGCAACCGGTAACCAGTTCTATTTT	TGTGCCCTGGAAGGGTATGGACAGGGGTCCTATGGCTACACCTTC		CAGATGNQFYF		CALEGYGQGSYGYTF		TRUE	None	TRUE	None	TRAV27		TRBV30		run1	single pair	0	1044	normal	hashtag1-run1	normal	A2402_AYAQKIFKI_CMV	0
	M1-1	TRAJ49	TRBJ1-2	TGTGCAGGAGCAACCGGTAACCAGTTCTATTTT	TGTGCCCTGGAAGGGTATGGACAGGGGTCCTATGGCTACACCTTC		CAGATGNQFYF		CALEGYGQGSYGYTF		TRUE	None	TRUE	None	TRAV27		TRBV30		run1	single pair	0	1044	normal	hashtag1-run1	normal	A2402_AYAQKIFKI_CMV	0
	M1-1	TRAJ49	TRBJ1-2	TGTGCAGGAGCAACCGGTAACCAGTTCTATTTT	TGTGCCCTGGAAGGGTATGGACAGGGGTCCTATGGCTACACCTTC		CAGATGNQFYF		CALEGYGQGSYGYTF		TRUE	None	TRUE	None	TRAV27		TRBV30		run1	single pair	0	1044	normal	hashtag1-run1	normal	A2402_AYAQKIFKI_CMV	0
	M1-1	TRAJ49	TRBJ1-1	TGTGCAGGAGCGACCGGTAACCAGTTCTATTTT	TGTGTATGTTCACCGAACACTGAAGCTTTCTTT		CAGATGNQFYF		CVCSPNTEAFF		TRUE	None	TRUE	None	TRAV27		TRBV30		run1	single pair	12	288	normal	hashtag1-run1	normal	A2402_AYAQKIFKI_CMV	2
	M1-1	TRAJ49	TRBJ1-1	TGTGCAGGGGCAACCGGTAACCAGTTCTATTTT	TGTGCCTGGAGCCCCTTTCAAACTGAAGCTTTCTTT		CAGATGNQFYF		CAWSPFQTEAFF		TRUE	None	TRUE	None	TRAV27		TRBV30		run1	single pair	35	53	normal	hashtag1-run1	normal	A2402_AYAQKIFKI_CMV	0
	M1-1	TRAJ49	TRBJ1-2	TGTGCAGGAGCAACCGGTAACCAGTTCTATTTT	TGTGCCCTGGAAGGGTATGGACAGGGGTCCTATGGCTACACCTTC		CAGATGNQFYF		CALEGYGQGSYGYTF		TRUE	None	TRUE	None	TRAV27		TRBV30		run1	single pair	0	1044	normal	hashtag1-run1	normal	A2402_AYAQKIFKI_CMV	0
	M1-1	TRAJ49	TRBJ2-1	TGTGCAGGTGGCACCGGTAACCAGTTCTATTTT	TGTGCCTGGAGTGGTGGGGAGTGGCAACATGAGCAGTTCTTC		CAGGTGNQFYF		CAWSGGEWQHEQFF		TRUE	None	TRUE	None	TRAV27		TRBV30		run1	single pair	21	57	normal	hashtag1-run1	normal	A2402_AYAQKIFKI_CMV	0
	M1-1	TRAJ49	TRBJ1-1	TGTGCAGGAGCGACCGGTAACCAGTTCTATTTT	TGTGCCTGGAGTCCAGACACTGAAGCTTTCTTT		CAGATGNQFYF		CAWSPDTEAFF		TRUE	None	TRUE	None	TRAV27		TRBV30		run1	single pair	521	1	normal	hashtag1-run1	normal	A2402_AYAQKIFKI_CMV	1
	M1-1	TRAJ47	TRBJ1-1	TGTGCAGGAGCGGTAGGAAACAAACTGGTCTTT	TGTGCCTGGAGCGGGAACACTGAAGCTTTCTTT		CAGAVGNKLVF		CAWSGNTEAFF		TRUE	None	TRUE	None	TRAV27		TRBV30		run1	single pair	78	52	normal	hashtag1-run1	normal	A2402_AYAQKIFKI_CMV	0
	M1-1	TRAJ49	TRBJ2-1	TGTGCAGGAGGGATAGGTAACCAGTTCTATTTT	TGTGCCAGCAGTCGTGAGCAGTTCTTC		CAGGIGNQFYF		CASSREQFF		TRUE	None	TRUE	None	TRAV27		TRBV9		run1	single pair	174	9	normal	hashtag1-run1	normal	A2402_AYAQKIFKI_CMV	0
	M1-1	TRAJ39	TRBJ1-1	TGTGCAGGAAGCTTGGGCAACATGCTCACCTTT	TGTGCCTGGAGTGAGGGCACTGAAGCTTTCTTT		CAGSLGNMLTF		CAWSEGTEAFF		TRUE	None	TRUE	None	TRAV27		TRBV30		run1	single pair	4	194	normal	hashtag1-run1	normal	A2402_AYAQKIFKI_CMV	0
	M1-1	TRAJ49	TRBJ1-1	TGTGCAGGAGCGACCGGTAACCAGTTCTATTTT	TGTGTATGTTCACCGAACACTGAAGCTTTCTTT		CAGATGNQFYF		CVCSPNTEAFF		TRUE	None	TRUE	None	TRAV27		TRBV30		run1	single pair	12	288	normal	hashtag1-run1	normal	A2402_AYAQKIFKI_CMV	0
	M1-1	TRAJ39	TRBJ1-1	TGTGCAGGAGCATTGGGCAACATGCTCACCTTT	TGTGCCTGGACAGAGAACACTGAAGCTTTCTTT		CAGALGNMLTF		CAWTENTEAFF		TRUE	None	TRUE	None	TRAV27		TRBV30		run1	single pair	27	65	normal	hashtag1-run1	normal	A2402_AYAQKIFKI_CMV	0
	M1-1	TRAJ49	TRBJ1-1	TGTGCAGGGGGCACCGGTAACCAGTTCTATTTT	TGTGCCTGCGAGCAAGGGCACCCTAAGGCTGAAGCTTTCTTT		CAGGTGNQFYF		CACEQGHPKAEAFF		TRUE	None	TRUE	None	TRAV27		TRBV30		run1	single pair	14	30	normal	hashtag1-run1	normal	A2402_AYAQKIFKI_CMV	0
	M1-1	TRAJ49	TRBJ2-7	TGTGCAGGAGCTCTCGGTAACCAGTTCTATTTT	TGTGCCTCCGAGCAGTACTTC		CAGALGNQFYF		CASEQYF		TRUE	None	TRUE	None	TRAV27		TRBV30		run1	single pair	20	118	normal	hashtag1-run1	normal	A2402_AYAQKIFKI_CMV	0
	M1-1	TRAJ49	TRBJ2-3	TGTGCAGGAGCGGCCGGTAACCAGTTCTATTTT	TGTGCCTGGAGCGGAGGGGGGTTTCAAGATACGCAGTATTTT		CAGAAGNQFYF		CAWSGGGFQDTQYF		TRUE	None	TRUE	None	TRAV27		TRBV30		run1	single pair	237	10	normal	hashtag1-run1	normal	A2402_AYAQKIFKI_CMV	1
	M1-1	TRAJ39	TRBJ1-1	TGTGCAGGAGCATTGGGCAACATGCTCACCTTT	TGTGCCTGGACAGAGAACACTGAAGCTTTCTTT		CAGALGNMLTF		CAWTENTEAFF		TRUE	None	TRUE	None	TRAV27		TRBV30		run1	single pair	27	65	normal	hashtag1-run1	normal	A2402_AYAQKIFKI_CMV	0
	M1-1	TRAJ49	TRBJ1-1	TGTGCAGGAGCAATCGGTAACCAGTTCTATTTT	TGTGCGTCGTCCCCCAACACTGAAGCTTTCTTT		CAGAIGNQFYF		CASSPNTEAFF		TRUE	None	TRUE	None	TRAV27		TRBV30		run1	single pair	218	3	normal	hashtag1-run1	normal	A2402_AYAQKIFKI_CMV	0
	M1-1	TRAJ49	TRBJ2-7	TGTGCAGGCGTCACCGGTAACCAGTTCTATTTT	TGTGCCTGGGGCGAATACGAGCAGTACTTC		CAGVTGNQFYF		CAWGEYEQYF		TRUE	None	TRUE	None	TRAV27		TRBV30		run1	single pair	7	142	normal	hashtag1-run1	normal	A2402_AYAQKIFKI_CMV	0
	M1-1	TRAJ49	TRBJ1-2	TGTGCAGGAGCAACCGGTAACCAGTTCTATTTT	TGTGCCCTGGAAGGGTATGGACAGGGGTCCTATGGCTACACCTTC		CAGATGNQFYF		CALEGYGQGSYGYTF		TRUE	None	TRUE	None	TRAV27		TRBV30		run1	single pair	0	1044	normal	hashtag1-run1	normal	A2402_AYAQKIFKI_CMV	0
	M1-1	TRAJ49	TRBJ1-2	TGTGCAGGAGCAACCGGTAACCAGTTCTATTTT	TGTGCCCTGGAAGGGTATGGACAGGGGTCCTATGGCTACACCTTC		CAGATGNQFYF		CALEGYGQGSYGYTF		TRUE	None	TRUE	None	TRAV27		TRBV30		run1	single pair	0	1044	normal	hashtag1-run1	normal	A2402_AYAQKIFKI_CMV	0
	M1-1	TRAJ49	TRBJ1-2	TGTGCAGGAGCAACCGGTAACCAGTTCTATTTT	TGTGCCCTGGAAGGGTATGGACAGGGGTCCTATGGCTACACCTTC		CAGATGNQFYF		CALEGYGQGSYGYTF		TRUE	None	TRUE	None	TRAV27		TRBV30		run1	single pair	0	1044	normal	hashtag1-run1	normal	A2402_AYAQKIFKI_CMV	0
	M1-1	TRAJ47	TRBJ1-1	TGTGCAGGAGCGCTAGGAAACAAACTGGTCTTT	TGTGCCTGGAGTGAGAACACTGAAGCTTTCTTT		CAGALGNKLVF		CAWSENTEAFF		TRUE	None	TRUE	None	TRAV27		TRBV30		run1	single pair	114	5	normal	hashtag1-run1	normal	A2402_AYAQKIFKI_CMV	0
	M1-1	TRAJ49	TRBJ1-2	TGTGCAGGAGCAACCGGTAACCAGTTCTATTTT	TGTGCCCTGGAAGGGTATGGACAGGGGTCCTATGGCTACACCTTC		CAGATGNQFYF		CALEGYGQGSYGYTF		TRUE	None	TRUE	None	TRAV27		TRBV30		run1	single pair	0	1044	normal	hashtag1-run1	normal	A2402_AYAQKIFKI_CMV	0
	M1-1	TRAJ49	TRBJ1-2	TGTGCAGGAGCAACCGGTAACCAGTTCTATTTT	TGTGCCCTGGAAGGGTATGGACAGGGGTCCTATGGCTACACCTTC		CAGATGNQFYF		CALEGYGQGSYGYTF		TRUE	None	TRUE	None	TRAV27		TRBV30		run1	single pair	0	1044	normal	hashtag1-run1	normal	A2402_AYAQKIFKI_CMV	0
	M1-1	TRAJ35	TRBJ1-1	TGTGCAGGTTCCTTTGGGAATGTGCTGCATTGC	TGTGCCTGGAGTCCGAACACTGAAGCTTTCTTT		CAGSFGNVLHC		CAWSPNTEAFF		TRUE	None	TRUE	None	TRAV27		TRBV30		run1	single pair	345	3	normal	hashtag1-run1	normal	A2402_AYAQKIFKI_CMV	0
	M1-1	TRAJ49	TRBJ1-1	TGTGCAGGGGGCACCGGTAACCAGTTCTATTTT	TGTGCCTGCGAGCAAGGGCACCCTAAGGCTGAAGCTTTCTTT		CAGGTGNQFYF		CACEQGHPKAEAFF		TRUE	None	TRUE	None	TRAV27		TRBV30		run1	single pair	14	30	normal	hashtag1-run1	normal	A2402_AYAQKIFKI_CMV	0
	M1-1	TRAJ49	TRBJ1-2	TGTGCAGGAGCAACCGGTAACCAGTTCTATTTT	TGTGCCCTGGAAGGGTATGGACAGGGGTCCTATGGCTACACCTTC		CAGATGNQFYF		CALEGYGQGSYGYTF		TRUE	None	TRUE	None	TRAV27		TRBV30		run1	single pair	0	1044	normal	hashtag1-run1	normal	A2402_AYAQKIFKI_CMV	0
	M1-1	TRAJ49	TRBJ1-1	TGTGCAGGAGCAACCGGTAACCAGTTCTATTTT	TGTGCCTGGACAGGGAACACTGAAGCTTTCTTT		CAGATGNQFYF		CAWTGNTEAFF		TRUE	None	TRUE	None	TRAV27		TRBV30		run1	single pair	433	5	normal	hashtag1-run1	normal	A2402_AYAQKIFKI_CMV	0
	M1-1	TRAJ49	TRBJ1-1	TGTGCAGGGGGCACCGGTAACCAGTTCTATTTT	TGTGCCTTTGACAGGGTACTCACTGAAGCTTTCTTT		CAGGTGNQFYF		CAFDRVLTEAFF		TRUE	None	TRUE	None	TRAV27		TRBV30		run1	single pair	1	17	normal	hashtag1-run1	normal	A2402_AYAQKIFKI_CMV	0
	M1-1	TRAJ49	TRBJ1-1	TGTGCAGGAGCGACCGGTAACCAGTTCTATTTT	TGTGTATGTTCACCGAACACTGAAGCTTTCTTT		CAGATGNQFYF		CVCSPNTEAFF		TRUE	None	TRUE	None	TRAV27		TRBV30		run1	single pair	12	288	normal	hashtag1-run1	normal	A2402_AYAQKIFKI_CMV	0
	M1-1	TRAJ47	TRBJ1-1	TGTGCAGGAGCGGTAGGAAACAAACTGGTCTTT	TGTGCCTGGAGCGGGAACACTGAAGCTTTCTTT		CAGAVGNKLVF		CAWSGNTEAFF		TRUE	None	TRUE	None	TRAV27		TRBV30		run1	single pair	78	52	normal	hashtag1-run1	normal	A2402_AYAQKIFKI_CMV	0
	M1-1	TRAJ49	TRBJ1-2	TGTGCAGGAGCAACCGGTAACCAGTTCTATTTT	TGTGCCCTGGAAGGGTATGGACAGGGGTCCTATGGCTACACCTTC		CAGATGNQFYF		CALEGYGQGSYGYTF		TRUE	None	TRUE	None	TRAV27		TRBV30		run1	single pair	0	1044	normal	hashtag1-run1	normal	A2402_AYAQKIFKI_CMV	0
	M1-1	TRAJ49	TRBJ1-4	TGTGCAGGAGCTACCGGTAACCAGTTCTATTTT	TGTGCCTGGAGTGGGGGGACAACACAGGAAAAACTGTTTTTT		CAGATGNQFYF		CAWSGGTTQEKLFF		TRUE	None	TRUE	None	TRAV27		TRBV30		run1	single pair	261	4	normal	hashtag1-run1	normal	A2402_AYAQKIFKI_CMV	0
	M1-1	TRAJ49	TRBJ1-2	TGTGCAGGAGCAACCGGTAACCAGTTCTATTTT	TGTGCCCTGGAAGGGTATGGACAGGGGTCCTATGGCTACACCTTC		CAGATGNQFYF		CALEGYGQGSYGYTF		TRUE	None	TRUE	None	TRAV27		TRBV30		run1	single pair	0	1044	normal	hashtag1-run1	normal	A2402_AYAQKIFKI_CMV	0
	M1-1	TRAJ49	TRBJ2-7	TGTGCAGGAGCCTTAGGTAACCAGTTCTATTTT	TGTGCCTGGAGTGAGACAGAGCAGTACTTC		CAGALGNQFYF		CAWSETEQYF		TRUE	None	TRUE	None	TRAV27		TRBV30		run1	single pair	468	2	normal	hashtag1-run1	normal	A2402_AYAQKIFKI_CMV	0
	M1-1	TRAJ49	TRBJ1-1	TGTGCAGGAGCGACCGGTAACCAGTTCTATTTT	TGTGTATGTTCACCGAACACTGAAGCTTTCTTT		CAGATGNQFYF		CVCSPNTEAFF		TRUE	None	TRUE	None	TRAV27		TRBV30		run1	single pair	12	288	normal	hashtag1-run1	normal	A2402_AYAQKIFKI_CMV	0
	M1-1	TRAJ49	TRBJ1-1	TGTGCAGGAGCAATCGGTAACCAGTTCTATTTT	TGTGCCTTCACAGGGAACACTGAAGCTTTCTTT		CAGAIGNQFYF		CAFTGNTEAFF		TRUE	None	TRUE	None	TRAV27		TRBV30		run1	single pair	172	8	normal	hashtag1-run1	normal	A2402_AYAQKIFKI_CMV	0
	M1-1	TRAJ49	TRBJ2-1	TGTGCAGGTGGCACCGGTAACCAGTTCTATTTT	TGTGCCTGGAGTGGTGGGGAGTGGCAACATGAGCAGTTCTTC		CAGGTGNQFYF		CAWSGGEWQHEQFF		TRUE	None	TRUE	None	TRAV27		TRBV30		run1	single pair	21	57	normal	hashtag1-run1	normal	A2402_AYAQKIFKI_CMV	0
	M1-1	TRAJ49	TRBJ1-2	TGTGCAGGAGCAACCGGTAACCAGTTCTATTTT	TGTGCCCTGGAAGGGTATGGACAGGGGTCCTATGGCTACACCTTC		CAGATGNQFYF		CALEGYGQGSYGYTF		TRUE	None	TRUE	None	TRAV27		TRBV30		run1	single pair	0	1044	normal	hashtag1-run1	normal	A2402_AYAQKIFKI_CMV	0
	M1-1	TRAJ49	TRBJ1-2	TGTGCAGGAGCAACCGGTAACCAGTTCTATTTT	TGTGCCCTGGAAGGGTATGGACAGGGGTCCTATGGCTACACCTTC		CAGATGNQFYF		CALEGYGQGSYGYTF		TRUE	None	TRUE	None	TRAV27		TRBV30		run1	single pair	0	1044	normal	hashtag1-run1	normal	A2402_AYAQKIFKI_CMV	0
	M1-1	TRAJ49	TRBJ1-1	TGTGCAGGGGGCACCGGTAACCAGTTCTATTTT	TGTGCCTGCGAGCAAGGGCACCCTAAGGCTGAAGCTTTCTTT		CAGGTGNQFYF		CACEQGHPKAEAFF		TRUE	None	TRUE	None	TRAV27		TRBV30		run1	single pair	14	30	normal	hashtag1-run1	normal	A2402_AYAQKIFKI_CMV	0
	M1-1	TRAJ47	TRBJ1-1	TGTGCAGGAGCTCTCGGAAACAAGCTGGTCTTT	TGTGCCTGGACAGAGAACACTGAAGCTTTCTTT		CAGALGNKLVF		CAWTENTEAFF		TRUE	None	TRUE	None	TRAV27		TRBV30		run1	single pair	39	174	normal	hashtag1-run1	normal	A2402_AYAQKIFKI_CMV	0
	M1-1	TRAJ39	TRBJ1-1	TGTGCAGGAAGCTTGGGCAACATGCTCACCTTT	TGTGCCTGGAGTGAGGGCACTGAAGCTTTCTTT		CAGSLGNMLTF		CAWSEGTEAFF		TRUE	None	TRUE	None	TRAV27		TRBV30		run1	single pair	4	194	normal	hashtag1-run1	normal	A2402_AYAQKIFKI_CMV	0
	M1-1	TRAJ49	TRBJ1-1	TGTGCAGGGGCAACCGGTAACCAGTTCTATTTT	TGTGCCTGGAGCCCCTTTCAAACTGAAGCTTTCTTT		CAGATGNQFYF		CAWSPFQTEAFF		TRUE	None	TRUE	None	TRAV27		TRBV30		run1	single pair	35	53	normal	hashtag1-run1	normal	A2402_AYAQKIFKI_CMV	0
	M1-1	TRAJ49	TRBJ1-2	TGTGCAGGAGCAACCGGTAACCAGTTCTATTTT	TGTGCCCTGGAAGGGTATGGACAGGGGTCCTATGGCTACACCTTC		CAGATGNQFYF		CALEGYGQGSYGYTF		TRUE	None	TRUE	None	TRAV27		TRBV30		run1	single pair	0	1044	normal	hashtag1-run1	normal	A2402_AYAQKIFKI_CMV	0
	M1-1	TRAJ49	TRBJ1-2	TGTGCAGGAGCAACCGGTAACCAGTTCTATTTT	TGTGCCCTGGAAGGGTATGGACAGGGGTCCTATGGCTACACCTTC		CAGATGNQFYF		CALEGYGQGSYGYTF		TRUE	None	TRUE	None	TRAV27		TRBV30		run1	single pair	0	1044	normal	hashtag1-run1	normal	A2402_AYAQKIFKI_CMV	0
	M1-1	TRAJ49	TRBJ2-7	TGTGCAGGAGCACTAGGTAACCAGTTCTATTTT	TGTGCCTCGGATTCCGGCGAGCAGTACTTC		CAGALGNQFYF		CASDSGEQYF		TRUE	None	TRUE	None	TRAV27		TRBV30		run1	single pair	314	6	normal	hashtag1-run1	normal	A2402_AYAQKIFKI_CMV	0
	M1-1	TRAJ39	TRBJ1-1	TGTGCAGGAAGCTTGGGCAACATGCTCACCTTT	TGTGCCTGGAGTGAGGGCACTGAAGCTTTCTTT		CAGSLGNMLTF		CAWSEGTEAFF		TRUE	None	TRUE	None	TRAV27		TRBV30		run1	single pair	4	194	normal	hashtag1-run1	normal	A2402_AYAQKIFKI_CMV	0
	M1-1	TRAJ49	TRBJ2-7	TGTGCAGGAGCTCTCGGTAACCAGTTCTATTTT	TGTGCCTCCGAGCAGTACTTC		CAGALGNQFYF		CASEQYF		TRUE	None	TRUE	None	TRAV27		TRBV30		run1	single pair	20	118	normal	hashtag1-run1	normal	A2402_AYAQKIFKI_CMV	0
	M1-1	TRAJ49	TRBJ1-1	TGTGCAGGAGCTACCGGTAACCAGTTCTATTTT	TGTGCCTGGAGTCCGGACACTGAAGCTTTCTTT		CAGATGNQFYF		CAWSPDTEAFF		TRUE	None	TRUE	None	TRAV27		TRBV30		run1	single pair	188	12	normal	hashtag1-run1	normal	A2402_AYAQKIFKI_CMV	3
	M1-1	TRAJ49	TRBJ1-2	TGTGCAGGAGCAACCGGTAACCAGTTCTATTTT	TGTGCCCTGGAAGGGTATGGACAGGGGTCCTATGGCTACACCTTC		CAGATGNQFYF		CALEGYGQGSYGYTF		TRUE	None	TRUE	None	TRAV27		TRBV30		run1	single pair	0	1044	normal	hashtag1-run1	normal	A2402_AYAQKIFKI_CMV	0
	M1-1	TRAJ39	TRBJ1-1	TGTGCAGGAGGAGTAGGCAACATGCTCACCTTT	TGTGCCTGGAGTGAGAACACTGAAGCTTTCTTT		CAGGVGNMLTF		CAWSENTEAFF		TRUE	None	TRUE	None	TRAV27		TRBV30		run1	single pair	22	5	normal	hashtag1-run1	normal	A2402_AYAQKIFKI_CMV	0
	M1-1	TRAJ39	TRBJ1-1	TGTGCAGGAAGCTTGGGCAACATGCTCACCTTT	TGTGCCTGGAGTGAGGGCACTGAAGCTTTCTTT		CAGSLGNMLTF		CAWSEGTEAFF		TRUE	None	TRUE	None	TRAV27		TRBV30		run1	single pair	4	194	normal	hashtag1-run1	normal	A2402_AYAQKIFKI_CMV	0
	M1-1	TRAJ47	TRBJ1-1	TGTGCAGGAGCTCTCGGAAACAAGCTGGTCTTT	TGTGCCTGGACAGAGAACACTGAAGCTTTCTTT		CAGALGNKLVF		CAWTENTEAFF		TRUE	None	TRUE	None	TRAV27		TRBV30		run1	single pair	39	174	normal	hashtag1-run1	normal	A2402_AYAQKIFKI_CMV	0
	M1-1	TRAJ39	TRBJ1-1	TGTGCAGGAAGCTTGGGCAACATGCTCACCTTT	TGTGCCTGGAGTGAGGGCACTGAAGCTTTCTTT		CAGSLGNMLTF		CAWSEGTEAFF		TRUE	None	TRUE	None	TRAV27		TRBV30		run1	single pair	4	194	normal	hashtag1-run1	normal	A2402_AYAQKIFKI_CMV	0
	M1-1	TRAJ39	TRBJ1-1	TGTGCAGGAGCCGCAGGCAACATGCTCACCTTT	TGTGCCTGGACCGAGAACACTGAAGCTTTCTTT		CAGAAGNMLTF		CAWTENTEAFF		TRUE	None	TRUE	None	TRAV27		TRBV30		run1	single pair	133	13	normal	hashtag1-run1	normal	A2402_AYAQKIFKI_CMV	0
	M1-1	TRAJ49	TRBJ1-2	TGTGCAGGAGCAACCGGTAACCAGTTCTATTTT	TGTGCCCTGGAAGGGTATGGACAGGGGTCCTATGGCTACACCTTC		CAGATGNQFYF		CALEGYGQGSYGYTF		TRUE	None	TRUE	None	TRAV27		TRBV30		run1	single pair	0	1044	normal	hashtag1-run1	normal	A2402_AYAQKIFKI_CMV	0
	M1-1	TRAJ49	TRBJ1-1	TGTGCAGGAGGAACCGGTAACCAGTTCTATTTT	TGTGCCTGGGACAGGGGGCAAACTGAAGCTTTCTTT		CAGGTGNQFYF		CAWDRGQTEAFF		TRUE	None	TRUE	None	TRAV27		TRBV30		run1	single pair	49	43	normal	hashtag1-run1	normal	A2402_AYAQKIFKI_CMV	0
	M1-1	TRAJ49	TRBJ1-2	TGTGCAGGAGCAACCGGTAACCAGTTCTATTTT	TGTGCCCTGGAAGGGTATGGACAGGGGTCCTATGGCTACACCTTC		CAGATGNQFYF		CALEGYGQGSYGYTF		TRUE	None	TRUE	None	TRAV27		TRBV30		run1	single pair	0	1044	normal	hashtag1-run1	normal	A2402_AYAQKIFKI_CMV	1
	M1-1	TRAJ49	TRBJ1-2	TGTGCAGGAGCAACCGGTAACCAGTTCTATTTT	TGTGCCCTGGAAGGGTATGGACAGGGGTCCTATGGCTACACCTTC		CAGATGNQFYF		CALEGYGQGSYGYTF		TRUE	None	TRUE	None	TRAV27		TRBV30		run1	single pair	0	1044	normal	hashtag1-run1	normal	A2402_AYAQKIFKI_CMV	0
	M1-1	TRAJ49	TRBJ1-2	TGTGCAGGAGCAACCGGTAACCAGTTCTATTTT	TGTGCCCTGGAAGGGTATGGACAGGGGTCCTATGGCTACACCTTC		CAGATGNQFYF		CALEGYGQGSYGYTF		TRUE	None	TRUE	None	TRAV27		TRBV30		run1	single pair	0	1044	normal	hashtag1-run1	normal	A2402_AYAQKIFKI_CMV	0
	M1-1	TRAJ49	TRBJ2-7	TGTGCAGGAGCTCTCGGTAACCAGTTCTATTTT	TGTGCCTCCGAGCAGTACTTC		CAGALGNQFYF		CASEQYF		TRUE	None	TRUE	None	TRAV27		TRBV30		run1	single pair	20	118	normal	hashtag1-run1	normal	A2402_AYAQKIFKI_CMV	0
	M1-1	TRAJ49	TRBJ2-7	TGTGCAGGCGTCACCGGTAACCAGTTCTATTTT	TGTGCCTGGGGCGAATACGAGCAGTACTTC		CAGVTGNQFYF		CAWGEYEQYF		TRUE	None	TRUE	None	TRAV27		TRBV30		run1	single pair	7	142	normal	hashtag1-run1	normal	A2402_AYAQKIFKI_CMV	0
	M1-1	TRAJ39	TRBJ1-1	TGTGCAGGAAGTTTAGGCAACATGCTCACCTTT	TGTGCCTGGACGATGAACACTGAAGCTTTCTTT		CAGSLGNMLTF		CAWTMNTEAFF		TRUE	None	TRUE	None	TRAV27		TRBV30		run1	single pair	3	130	normal	hashtag1-run1	normal	A2402_AYAQKIFKI_CMV	0
	M1-1	TRAJ49	TRBJ2-7	TGTGCAGGAGCACTAGGTAACCAGTTCTATTTT	TGTGCCTCGGATTCCGGCGAGCAGTACTTC		CAGALGNQFYF		CASDSGEQYF		TRUE	None	TRUE	None	TRAV27		TRBV30		run1	single pair	314	6	normal	hashtag1-run1	normal	A2402_AYAQKIFKI_CMV	0
	M1-1	TRAJ49	TRBJ1-2	TGTGCAGGAGCAACCGGTAACCAGTTCTATTTT	TGTGCCCTGGAAGGGTATGGACAGGGGTCCTATGGCTACACCTTC		CAGATGNQFYF		CALEGYGQGSYGYTF		TRUE	None	TRUE	None	TRAV27		TRBV30		run1	single pair	0	1044	normal	hashtag1-run1	normal	A2402_AYAQKIFKI_CMV	0
	M1-1	TRAJ49	TRBJ1-1	TGTGCAGGAGCGATCGGTAACCAGTTCTATTTT	TGTGCCTGGAGTGGGGGAACTGAAGCTTTCTTT		CAGAIGNQFYF		CAWSGGTEAFF		TRUE	None	TRUE	None	TRAV27		TRBV30		run1	single pair	143	7	normal	hashtag1-run1	normal	A2402_AYAQKIFKI_CMV	0
	M1-1	TRAJ49	TRBJ1-2	TGTGCAGGAGCAACCGGTAACCAGTTCTATTTT	TGTGCCCTGGAAGGGTATGGACAGGGGTCCTATGGCTACACCTTC		CAGATGNQFYF		CALEGYGQGSYGYTF		TRUE	None	TRUE	None	TRAV27		TRBV30		run1	single pair	0	1044	normal	hashtag1-run1	normal	A2402_AYAQKIFKI_CMV	1
	M1-1	TRAJ49	TRBJ2-3	TGTGCAGGAGCGGCCGGTAACCAGTTCTATTTT	TGTGCCTGGAGCGGAGGGGGGTTTCAAGATACGCAGTATTTT		CAGAAGNQFYF		CAWSGGGFQDTQYF		TRUE	None	TRUE	None	TRAV27		TRBV30		run1	single pair	237	10	normal	hashtag1-run1	normal	A2402_AYAQKIFKI_CMV	0
	M1-1	TRAJ49	TRBJ2-7	TGTGCAGGAGCTCTCGGTAACCAGTTCTATTTT	TGTGCCTCCGAGCAGTACTTC		CAGALGNQFYF		CASEQYF		TRUE	None	TRUE	None	TRAV27		TRBV30		run1	single pair	20	118	normal	hashtag1-run1	normal	A2402_AYAQKIFKI_CMV	0
	M1-1	TRAJ49	TRBJ1-2	TGTGCAGGAGCAACCGGTAACCAGTTCTATTTT	TGTGCCCTGGAAGGGTATGGACAGGGGTCCTATGGCTACACCTTC		CAGATGNQFYF		CALEGYGQGSYGYTF		TRUE	None	TRUE	None	TRAV27		TRBV30		run1	single pair	0	1044	normal	hashtag1-run1	normal	A2402_AYAQKIFKI_CMV	0
	M1-1	TRAJ49	TRBJ1-2	TGTGCAGGAGCAACCGGTAACCAGTTCTATTTT	TGTGCCCTGGAAGGGTATGGACAGGGGTCCTATGGCTACACCTTC		CAGATGNQFYF		CALEGYGQGSYGYTF		TRUE	None	TRUE	None	TRAV27		TRBV30		run1	single pair	0	1044	normal	hashtag1-run1	normal	A2402_AYAQKIFKI_CMV	0
	M1-1	TRAJ49	TRBJ1-1	TGTGCAGGAGCAATCGGTAACCAGTTCTATTTT	TGTGCCTTCACAGGGAACACTGAAGCTTTCTTT		CAGAIGNQFYF		CAFTGNTEAFF		TRUE	None	TRUE	None	TRAV27		TRBV30		run1	single pair	172	8	normal	hashtag1-run1	normal	A2402_AYAQKIFKI_CMV	0
	M1-1	TRAJ49	TRBJ1-1	TGTGCAGGAGCGACCGGTAACCAGTTCTATTTT	TGTGTATGTTCACCGAACACTGAAGCTTTCTTT		CAGATGNQFYF		CVCSPNTEAFF		TRUE	None	TRUE	None	TRAV27		TRBV30		run1	single pair	12	288	normal	hashtag1-run1	normal	A2402_AYAQKIFKI_CMV	0
	M1-1	TRAJ49	TRBJ1-2	TGTGCAGGAGCAACCGGTAACCAGTTCTATTTT	TGTGCCCTGGAAGGGTATGGACAGGGGTCCTATGGCTACACCTTC		CAGATGNQFYF		CALEGYGQGSYGYTF		TRUE	None	TRUE	None	TRAV27		TRBV30		run1	single pair	0	1044	normal	hashtag1-run1	normal	A2402_AYAQKIFKI_CMV	0
	M1-1	TRAJ49	TRBJ1-1	TGTGCAGGGGCAACCGGTAACCAGTTCTATTTT	TGTGCCTGGAGCCCCTTTCAAACTGAAGCTTTCTTT		CAGATGNQFYF		CAWSPFQTEAFF		TRUE	None	TRUE	None	TRAV27		TRBV30		run1	single pair	35	53	normal	hashtag1-run1	normal	A2402_AYAQKIFKI_CMV	0
	M1-1	TRAJ39	TRBJ1-1	TGTGCAGGAAGTTTAGGCAACATGCTCACCTTT	TGTGCCTGGACGATGAACACTGAAGCTTTCTTT		CAGSLGNMLTF		CAWTMNTEAFF		TRUE	None	TRUE	None	TRAV27		TRBV30		run1	single pair	3	130	normal	hashtag1-run1	normal	A2402_AYAQKIFKI_CMV	0
	M1-1	TRAJ49	TRBJ1-1	TGTGCAGGAGCGATCGGTAACCAGTTCTATTTT	TGTGCCCAAAGTGGGGGCACTGAAGCTTTCTTT		CAGAIGNQFYF		CAQSGGTEAFF		TRUE	None	TRUE	None	TRAV27		TRBV30		run1	single pair	268	4	normal	hashtag1-run1	normal	A2402_AYAQKIFKI_CMV	0
	M1-1	TRAJ49	TRBJ1-1	TGTGCAGGAGCAATCGGTAACCAGTTCTATTTT	TGTGCGTCGTCCCCCAACACTGAAGCTTTCTTT		CAGAIGNQFYF		CASSPNTEAFF		TRUE	None	TRUE	None	TRAV27		TRBV30		run1	single pair	218	3	normal	hashtag1-run1	normal	A2402_AYAQKIFKI_CMV	0
	M1-1	TRAJ49	TRBJ1-2	TGTGCAGGAGCAACCGGTAACCAGTTCTATTTT	TGTGCCCTGGAAGGGTATGGACAGGGGTCCTATGGCTACACCTTC		CAGATGNQFYF		CALEGYGQGSYGYTF		TRUE	None	TRUE	None	TRAV27		TRBV30		run1	single pair	0	1044	normal	hashtag1-run1	normal	A2402_AYAQKIFKI_CMV	0
	M1-1	TRAJ49	TRBJ1-4	TGTGCAGGCCTTACCGGTAACCAGTTCTATTTT	TGTGCCTGGAGTCCCACGGAGGAAAAACTGTTTTTT		CAGLTGNQFYF		CAWSPTEEKLFF		TRUE	None	TRUE	None	TRAV27		TRBV30		run1	single pair	40	69	normal	hashtag1-run1	normal	A2402_AYAQKIFKI_CMV	0
	M1-1	TRAJ47	TRBJ1-1	TGTGCAGGAGCGGTAGGAAACAAACTGGTCTTT	TGTGCCTGGAGCGGGAACACTGAAGCTTTCTTT		CAGAVGNKLVF		CAWSGNTEAFF		TRUE	None	TRUE	None	TRAV27		TRBV30		run1	single pair	78	52	normal	hashtag1-run1	normal	A2402_AYAQKIFKI_CMV	0
	M1-1	TRAJ49	TRBJ1-2	TGTGCAGGAGCAACCGGTAACCAGTTCTATTTT	TGTGCCCTGGAAGGGTATGGACAGGGGTCCTATGGCTACACCTTC		CAGATGNQFYF		CALEGYGQGSYGYTF		TRUE	None	TRUE	None	TRAV27		TRBV30		run1	single pair	0	1044	normal	hashtag1-run1	normal	A2402_AYAQKIFKI_CMV	0
	M1-1	TRAJ49	TRBJ1-2	TGTGCAGGAGCAACCGGTAACCAGTTCTATTTT	TGTGCCCTGGAAGGGTATGGACAGGGGTCCTATGGCTACACCTTC		CAGATGNQFYF		CALEGYGQGSYGYTF		TRUE	None	TRUE	None	TRAV27		TRBV30		run1	single pair	0	1044	normal	hashtag1-run1	normal	A2402_AYAQKIFKI_CMV	0
	M1-1	TRAJ49	TRBJ1-4	TGTGCAGGCCTTACCGGTAACCAGTTCTATTTT	TGTGCCTGGAGTCCCACGGAGGAAAAACTGTTTTTT		CAGLTGNQFYF		CAWSPTEEKLFF		TRUE	None	TRUE	None	TRAV27		TRBV30		run1	single pair	40	69	normal	hashtag1-run1	normal	A2402_AYAQKIFKI_CMV	0
	M1-1	TRAJ49	TRBJ2-7	TGTGCAGGAGCTCTCGGTAACCAGTTCTATTTT	TGTGCCTCCGAGCAGTACTTC		CAGALGNQFYF		CASEQYF		TRUE	None	TRUE	None	TRAV27		TRBV30		run1	single pair	20	118	normal	hashtag1-run1	normal	A2402_AYAQKIFKI_CMV	0
	M1-1	TRAJ49	TRBJ1-1	TGTGCAGGAGGAGTTGGTAACCAGTTCTATTTT	TGTGCCTGGAGTGAGAACACTGAAGCTTTCTTT		CAGGVGNQFYF		CAWSENTEAFF		TRUE	None	TRUE	None	TRAV27		TRBV30		run1	single pair	63	44	normal	hashtag1-run1	normal	A2402_AYAQKIFKI_CMV	2
	M1-1	TRAJ49	TRBJ1-2	TGTGCAGGAGCAACCGGTAACCAGTTCTATTTT	TGTGCCCTGGAAGGGTATGGACAGGGGTCCTATGGCTACACCTTC		CAGATGNQFYF		CALEGYGQGSYGYTF		TRUE	None	TRUE	None	TRAV27		TRBV30		run1	single pair	0	1044	normal	hashtag1-run1	normal	A2402_AYAQKIFKI_CMV	0
	M1-1	TRAJ49	TRBJ1-2	TGTGCAGGAGCAACCGGTAACCAGTTCTATTTT	TGTGCCCTGGAAGGGTATGGACAGGGGTCCTATGGCTACACCTTC		CAGATGNQFYF		CALEGYGQGSYGYTF		TRUE	None	TRUE	None	TRAV27		TRBV30		run1	single pair	0	1044	normal	hashtag1-run1	normal	A2402_AYAQKIFKI_CMV	0
	M1-1	TRAJ49	TRBJ1-2	TGTGCAGGAGCAACCGGTAACCAGTTCTATTTT	TGTGCCCTGGAAGGGTATGGACAGGGGTCCTATGGCTACACCTTC		CAGATGNQFYF		CALEGYGQGSYGYTF		TRUE	None	TRUE	None	TRAV27		TRBV30		run1	single pair	0	1044	normal	hashtag1-run1	normal	A2402_AYAQKIFKI_CMV	0
	M1-1	TRAJ47	TRBJ1-1	TGTGCAGGAGCTCTCGGAAACAAGCTGGTCTTT	TGTGCCTGGACAGAGAACACTGAAGCTTTCTTT		CAGALGNKLVF		CAWTENTEAFF		TRUE	None	TRUE	None	TRAV27		TRBV30		run1	single pair	39	174	normal	hashtag1-run1	normal	A2402_AYAQKIFKI_CMV	0
	M1-1	TRAJ39	TRBJ1-1	TGTGCAGGAGCATTGGGCAACATGCTCACCTTT	TGTGCCTGGACAGAGAACACTGAAGCTTTCTTT		CAGALGNMLTF		CAWTENTEAFF		TRUE	None	TRUE	None	TRAV27		TRBV30		run1	single pair	27	65	normal	hashtag1-run1	normal	A2402_AYAQKIFKI_CMV	3
	M1-1	TRAJ49	TRBJ1-1	TGTGCAGGAGCGACCGGTAACCAGTTCTATTTT	TGTGTATGTTCACCGAACACTGAAGCTTTCTTT		CAGATGNQFYF		CVCSPNTEAFF		TRUE	None	TRUE	None	TRAV27		TRBV30		run1	single pair	12	288	normal	hashtag1-run1	normal	A2402_AYAQKIFKI_CMV	0
	M1-1	TRAJ39	TRBJ1-1	TGTGCAGGAAGTTTAGGCAACATGCTCACCTTT	TGTGCCTGGACGATGAACACTGAAGCTTTCTTT		CAGSLGNMLTF		CAWTMNTEAFF		TRUE	None	TRUE	None	TRAV27		TRBV30		run1	single pair	3	130	normal	hashtag1-run1	normal	A2402_AYAQKIFKI_CMV	0
	M1-1	TRAJ47	TRBJ1-1	TGTGCAGGAGCTCTCGGAAACAAGCTGGTCTTT	TGTGCCTGGACAGAGAACACTGAAGCTTTCTTT		CAGALGNKLVF		CAWTENTEAFF		TRUE	None	TRUE	None	TRAV27		TRBV30		run1	single pair	39	174	normal	hashtag1-run1	normal	A2402_AYAQKIFKI_CMV	0
	M1-1	TRAJ49	TRBJ2-1	TGTGCAGGTGGCACCGGTAACCAGTTCTATTTT	TGTGCCTGGAGTGGTGGGGAGTGGCAACATGAGCAGTTCTTC		CAGGTGNQFYF		CAWSGGEWQHEQFF		TRUE	None	TRUE	None	TRAV27		TRBV30		run1	single pair	21	57	normal	hashtag1-run1	normal	A2402_AYAQKIFKI_CMV	0
	M1-1	TRAJ39	TRBJ1-1	TGTGCAGGAAGCTTGGGCAACATGCTCACCTTT	TGTGCCTGGAGTGAGGGCACTGAAGCTTTCTTT		CAGSLGNMLTF		CAWSEGTEAFF		TRUE	None	TRUE	None	TRAV27		TRBV30		run1	single pair	4	194	normal	hashtag1-run1	normal	A2402_AYAQKIFKI_CMV	0
	M1-1	TRAJ49	TRBJ1-2	TGTGCAGGAGCTACCGGTAACCAGTTCTATTTT	TGTGCCTCAGAATCGGCCAGCCACACCTTC		CAGATGNQFYF		CASESASHTF		TRUE	None	TRUE	None	TRAV27		TRBV30		run1	single pair	391	3	normal	hashtag1-run1	normal	A2402_AYAQKIFKI_CMV	0
	M1-1	TRAJ39	TRBJ1-1	TGTGCAGGAGCATTGGGCAACATGCTCACCTTT	TGTGCCTGGACAGAGAACACTGAAGCTTTCTTT		CAGALGNMLTF		CAWTENTEAFF		TRUE	None	TRUE	None	TRAV27		TRBV30		run1	single pair	27	65	normal	hashtag1-run1	normal	A2402_AYAQKIFKI_CMV	0
	M1-1	TRAJ49	TRBJ2-7	TGTGCAGGCGTCACCGGTAACCAGTTCTATTTT	TGTGCCTGGGGCGAATACGAGCAGTACTTC		CAGVTGNQFYF		CAWGEYEQYF		TRUE	None	TRUE	None	TRAV27		TRBV30		run1	single pair	7	142	normal	hashtag1-run1	normal	A2402_AYAQKIFKI_CMV	0
	M1-1	TRAJ49	TRBJ1-1	TGTGCAGGAGCTACCGGTAACCAGTTCTATTTT	TGTGCCTTCTCCGGGGGGACTGAAGCTTTCTTT		CAGATGNQFYF		CAFSGGTEAFF		TRUE	None	TRUE	None	TRAV27		TRBV30		run1	single pair	140	15	normal	hashtag1-run1	normal	A2402_AYAQKIFKI_CMV	0
	M1-1	TRAJ49	TRBJ1-2	TGTGCAGGAGCAACCGGTAACCAGTTCTATTTT	TGTGCCCTGGAAGGGTATGGACAGGGGTCCTATGGCTACACCTTC		CAGATGNQFYF		CALEGYGQGSYGYTF		TRUE	None	TRUE	None	TRAV27		TRBV30		run1	single pair	0	1044	normal	hashtag1-run1	normal	A2402_AYAQKIFKI_CMV	0
	M1-1	TRAJ49	TRBJ2-1	TGTGCAGGTGGCACCGGTAACCAGTTCTATTTT	TGTGCCTGGAGTGGTGGGGAGTGGCAACATGAGCAGTTCTTC		CAGGTGNQFYF		CAWSGGEWQHEQFF		TRUE	None	TRUE	None	TRAV27		TRBV30		run1	single pair	21	57	normal	hashtag1-run1	normal	A2402_AYAQKIFKI_CMV	0
	M1-2	TRAJ49	TRBJ1-2	TGTGCAGGAGCAACCGGTAACCAGTTCTATTTT	TGTGCCCTGGAAGGGTATGGACAGGGGTCCTATGGCTACACCTTC		CAGATGNQFYF		CALEGYGQGSYGYTF		TRUE	None	TRUE	None	TRAV27		TRBV30		run1	single pair	0	1044	normal	hashtag2-run1	normal	A2402_AYAQKIFKI_CMV	0
	M1-2	TRAJ39	TRBJ1-1	TGTGCAGGAAGTTTAGGCAACATGCTCACCTTT	TGTGCCTGGACGATGAACACTGAAGCTTTCTTT		CAGSLGNMLTF		CAWTMNTEAFF		TRUE	None	TRUE	None	TRAV27		TRBV30		run1	single pair	3	130	normal	hashtag2-run1	normal	A2402_AYAQKIFKI_CMV	0
	M1-2	TRAJ49	TRBJ1-2	TGTGCAGGAGCAACCGGTAACCAGTTCTATTTT	TGTGCCCTGGAAGGGTATGGACAGGGGTCCTATGGCTACACCTTC		CAGATGNQFYF		CALEGYGQGSYGYTF		TRUE	None	TRUE	None	TRAV27		TRBV30		run1	single pair	0	1044	normal	hashtag2-run1	normal	A2402_AYAQKIFKI_CMV	0
	M1-2	TRAJ49	TRBJ2-7	TGTGCAGGCGTCACCGGTAACCAGTTCTATTTT	TGTGCCTGGGGCGAATACGAGCAGTACTTC		CAGVTGNQFYF		CAWGEYEQYF		TRUE	None	TRUE	None	TRAV27		TRBV30		run1	single pair	7	142	normal	hashtag2-run1	normal	A2402_AYAQKIFKI_CMV	0
	M1-2	TRAJ39	TRBJ1-1	TGTGCAGGAAGCTTGGGCAACATGCTCACCTTT	TGTGCCTGGAGTGAGGGCACTGAAGCTTTCTTT		CAGSLGNMLTF		CAWSEGTEAFF		TRUE	None	TRUE	None	TRAV27		TRBV30		run1	single pair	4	194	normal	hashtag2-run1	normal	A2402_AYAQKIFKI_CMV	0
	M1-2	TRAJ49	TRBJ1-1	TGTGCAGGGGGCACCGGTAACCAGTTCTATTTT	TGTGCCTGCGAGCAAGGGCACCCTAAGGCTGAAGCTTTCTTT		CAGGTGNQFYF		CACEQGHPKAEAFF		TRUE	None	TRUE	None	TRAV27		TRBV30		run1	single pair	14	30	normal	hashtag2-run1	normal	A2402_AYAQKIFKI_CMV	0
	M1-2	TRAJ49	TRBJ2-7	TGTGCAGGCGTCACCGGTAACCAGTTCTATTTT	TGTGCCTGGGGCGAATACGAGCAGTACTTC		CAGVTGNQFYF		CAWGEYEQYF		TRUE	None	TRUE	None	TRAV27		TRBV30		run1	single pair	7	142	normal	hashtag2-run1	normal	A2402_AYAQKIFKI_CMV	0
	M1-2	TRAJ49	TRBJ1-2	TGTGCAGGAGCAACCGGTAACCAGTTCTATTTT	TGTGCCCTGGAAGGGTATGGACAGGGGTCCTATGGCTACACCTTC		CAGATGNQFYF		CALEGYGQGSYGYTF		TRUE	None	TRUE	None	TRAV27		TRBV30		run1	single pair	0	1044	normal	hashtag2-run1	normal	A2402_AYAQKIFKI_CMV	0
	M1-2	TRAJ49	TRBJ2-7	TGTGCAGGAGCTCTCGGTAACCAGTTCTATTTT	TGTGCCTCCGAGCAGTACTTC		CAGALGNQFYF		CASEQYF		TRUE	None	TRUE	None	TRAV27		TRBV30		run1	single pair	20	118	normal	hashtag2-run1	normal	A2402_AYAQKIFKI_CMV	0
	M1-2	TRAJ49	TRBJ2-1	TGTGCAGGTGGCACCGGTAACCAGTTCTATTTT	TGTGCCTGGAGTGGTGGGGAGTGGCAACATGAGCAGTTCTTC		CAGGTGNQFYF		CAWSGGEWQHEQFF		TRUE	None	TRUE	None	TRAV27		TRBV30		run1	single pair	21	57	normal	hashtag2-run1	normal	A2402_AYAQKIFKI_CMV	0
	M1-2	TRAJ49	TRBJ1-2	TGTGCAGGAGCAACCGGTAACCAGTTCTATTTT	TGTGCCCTGGAAGGGTATGGACAGGGGTCCTATGGCTACACCTTC		CAGATGNQFYF		CALEGYGQGSYGYTF		TRUE	None	TRUE	None	TRAV27		TRBV30		run1	single pair	0	1044	normal	hashtag2-run1	normal	A2402_AYAQKIFKI_CMV	3
	M1-2	TRAJ49	TRBJ1-2	TGTGCAGGAGCAACCGGTAACCAGTTCTATTTT	TGTGCCCTGGAAGGGTATGGACAGGGGTCCTATGGCTACACCTTC		CAGATGNQFYF		CALEGYGQGSYGYTF		TRUE	None	TRUE	None	TRAV27		TRBV30		run1	single pair	0	1044	normal	hashtag2-run1	normal	A2402_AYAQKIFKI_CMV	1
	M1-2	TRAJ49	TRBJ2-7	TGTGCAGGAGCTCTCGGTAACCAGTTCTATTTT	TGTGCCTCCGAGCAGTACTTC		CAGALGNQFYF		CASEQYF		TRUE	None	TRUE	None	TRAV27		TRBV30		run1	single pair	20	118	normal	hashtag2-run1	normal	A2402_AYAQKIFKI_CMV	0
	M1-2	TRAJ39	TRBJ1-1	TGTGCAGGAAGCTTGGGCAACATGCTCACCTTT	TGTGCCTGGAGTGAGGGCACTGAAGCTTTCTTT		CAGSLGNMLTF		CAWSEGTEAFF		TRUE	None	TRUE	None	TRAV27		TRBV30		run1	single pair	4	194	normal	hashtag2-run1	normal	A2402_AYAQKIFKI_CMV	0
	M1-2	TRAJ49	TRBJ1-1	TGTGCAGGACTCACCGGTAACCAGTTCTATTTT	TGTGCCTGGGGCGGGGGGCATACGACTGAAGCTTTCTTT		CAGLTGNQFYF		CAWGGGHTTEAFF		TRUE	None	TRUE	None	TRAV27		TRBV30		run1	single pair	23	76	normal	hashtag2-run1	normal	A2402_AYAQKIFKI_CMV	0
	M1-2	TRAJ49	TRBJ1-1	TGTGCAGGAGCAACCGGTAACCAGTTCTATTTT	TGTGCCTGGACCGAGAACACTGAAGCTTTCTTT		CAGATGNQFYF		CAWTENTEAFF		TRUE	None	TRUE	None	TRAV27		TRBV30		run1	single pair	29	3	normal	hashtag2-run1	normal	A2402_AYAQKIFKI_CMV	0
	M1-2	TRAJ49	TRBJ1-2	TGTGCAGGAGCAACCGGTAACCAGTTCTATTTT	TGTGCCCTGGAAGGGTATGGACAGGGGTCCTATGGCTACACCTTC		CAGATGNQFYF		CALEGYGQGSYGYTF		TRUE	None	TRUE	None	TRAV27		TRBV30		run1	single pair	0	1044	normal	hashtag2-run1	normal	A2402_AYAQKIFKI_CMV	0
	M1-2	TRAJ49	TRBJ1-2	TGTGCAGGAGCAACCGGTAACCAGTTCTATTTT	TGTGCCCTGGAAGGGTATGGACAGGGGTCCTATGGCTACACCTTC		CAGATGNQFYF		CALEGYGQGSYGYTF		TRUE	None	TRUE	None	TRAV27		TRBV30		run1	single pair	0	1044	normal	hashtag2-run1	normal	A2402_AYAQKIFKI_CMV	0
	M1-2	TRAJ49	TRBJ1-1	TGTGCAGGAGCGACCGGTAACCAGTTCTATTTT	TGTGTATGTTCACCGAACACTGAAGCTTTCTTT		CAGATGNQFYF		CVCSPNTEAFF		TRUE	None	TRUE	None	TRAV27		TRBV30		run1	single pair	12	288	normal	hashtag2-run1	normal	A2402_AYAQKIFKI_CMV	0
	M1-2	TRAJ49	TRBJ1-2	TGTGCAGGAGCAACCGGTAACCAGTTCTATTTT	TGTGCCCTGGAAGGGTATGGACAGGGGTCCTATGGCTACACCTTC		CAGATGNQFYF		CALEGYGQGSYGYTF		TRUE	None	TRUE	None	TRAV27		TRBV30		run1	single pair	0	1044	normal	hashtag2-run1	normal	A2402_AYAQKIFKI_CMV	0
	M1-2	TRAJ49	TRBJ1-1	TGTGCAGGAGGCACCGGTAACCAGTTCTATTTT	TGTGCCTGGACAGAGAACACTGAAGCTTTCTTT		CAGGTGNQFYF		CAWTENTEAFF		TRUE	None	TRUE	None	TRAV27		TRBV30		run1	single pair	34	163	normal	hashtag2-run1	normal	A2402_AYAQKIFKI_CMV	0
	M1-2	TRAJ49	TRBJ2-7	TGTGCAGGCGTCACCGGTAACCAGTTCTATTTT	TGTGCCTGGGGCGAATACGAGCAGTACTTC		CAGVTGNQFYF		CAWGEYEQYF		TRUE	None	TRUE	None	TRAV27		TRBV30		run1	single pair	7	142	normal	hashtag2-run1	normal	A2402_AYAQKIFKI_CMV	0
	M1-2	TRAJ49	TRBJ1-1	TGTGCAGGGGCAACCGGTAACCAGTTCTATTTT	TGTGCCTGGAGCCCCTTTCAAACTGAAGCTTTCTTT		CAGATGNQFYF		CAWSPFQTEAFF		TRUE	None	TRUE	None	TRAV27		TRBV30		run1	single pair	35	53	normal	hashtag2-run1	normal	A2402_AYAQKIFKI_CMV	0
	M1-2	TRAJ49	TRBJ1-2	TGTGCAGGAGCAACCGGTAACCAGTTCTATTTT	TGTGCCCTGGAAGGGTATGGACAGGGGTCCTATGGCTACACCTTC		CAGATGNQFYF		CALEGYGQGSYGYTF		TRUE	None	TRUE	None	TRAV27		TRBV30		run1	single pair	0	1044	normal	hashtag2-run1	normal	A2402_AYAQKIFKI_CMV	0
	M1-2	TRAJ39	TRBJ1-1	TGTGCAGGAAGTTTAGGCAACATGCTCACCTTT	TGTGCCTGGACGATGAACACTGAAGCTTTCTTT		CAGSLGNMLTF		CAWTMNTEAFF		TRUE	None	TRUE	None	TRAV27		TRBV30		run1	single pair	3	130	normal	hashtag2-run1	normal	A2402_AYAQKIFKI_CMV	0
	M1-2	TRAJ39	TRBJ1-1	TGTGCAGGAAGCTTGGGCAACATGCTCACCTTT	TGTGCCTGGAGTGAGGGCACTGAAGCTTTCTTT		CAGSLGNMLTF		CAWSEGTEAFF		TRUE	None	TRUE	None	TRAV27		TRBV30		run1	single pair	4	194	normal	hashtag2-run1	normal	A2402_AYAQKIFKI_CMV	0
	M1-2	TRAJ49	TRBJ1-2	TGTGCAGGAGCAACCGGTAACCAGTTCTATTTT	TGTGCCCTGGAAGGGTATGGACAGGGGTCCTATGGCTACACCTTC		CAGATGNQFYF		CALEGYGQGSYGYTF		TRUE	None	TRUE	None	TRAV27		TRBV30		run1	single pair	0	1044	normal	hashtag2-run1	normal	A2402_AYAQKIFKI_CMV	0
	M1-2	TRAJ49	TRBJ1-1	TGTGCAGGAGCGATCGGTAACCAGTTCTATTTT	TGTGCCTGGACAGGGAACACTGAAGCTTTCTTT		CAGAIGNQFYF		CAWTGNTEAFF		TRUE	None	TRUE	None	TRAV27		TRBV30		run1	single pair	37	19	normal	hashtag2-run1	normal	A2402_AYAQKIFKI_CMV	0
	M1-2	TRAJ49	TRBJ1-2	TGTGCAGGAGCAACCGGTAACCAGTTCTATTTT	TGTGCCCTGGAAGGGTATGGACAGGGGTCCTATGGCTACACCTTC		CAGATGNQFYF		CALEGYGQGSYGYTF		TRUE	None	TRUE	None	TRAV27		TRBV30		run1	single pair	0	1044	normal	hashtag2-run1	normal	A2402_AYAQKIFKI_CMV	0
	M1-2	TRAJ49	TRBJ1-4	TGTGCAGGCCTTACCGGTAACCAGTTCTATTTT	TGTGCCTGGAGTCCCACGGAGGAAAAACTGTTTTTT		CAGLTGNQFYF		CAWSPTEEKLFF		TRUE	None	TRUE	None	TRAV27		TRBV30		run1	single pair	40	69	normal	hashtag2-run1	normal	A2402_AYAQKIFKI_CMV	0
	M1-2	TRAJ49	TRBJ2-7	TGTGCAGGAGCTCTCGGTAACCAGTTCTATTTT	TGTGCCTCCGAGCAGTACTTC		CAGALGNQFYF		CASEQYF		TRUE	None	TRUE	None	TRAV27		TRBV30		run1	single pair	20	118	normal	hashtag2-run1	normal	A2402_AYAQKIFKI_CMV	0
	M1-2	TRAJ49	TRBJ1-2	TGTGCAGGAGCAACCGGTAACCAGTTCTATTTT	TGTGCCCTGGAAGGGTATGGACAGGGGTCCTATGGCTACACCTTC		CAGATGNQFYF		CALEGYGQGSYGYTF		TRUE	None	TRUE	None	TRAV27		TRBV30		run1	single pair	0	1044	normal	hashtag2-run1	normal	A2402_AYAQKIFKI_CMV	0
	M1-2	TRAJ49	TRBJ1-2	TGTGCAGGAGCAACCGGTAACCAGTTCTATTTT	TGTGCCCTGGAAGGGTATGGACAGGGGTCCTATGGCTACACCTTC		CAGATGNQFYF		CALEGYGQGSYGYTF		TRUE	None	TRUE	None	TRAV27		TRBV30		run1	single pair	0	1044	normal	hashtag2-run1	normal	A2402_AYAQKIFKI_CMV	0
	M1-2	TRAJ49	TRBJ1-1	TGTGCAGGAGCGACCGGTAACCAGTTCTATTTT	TGTGTATGTTCACCGAACACTGAAGCTTTCTTT		CAGATGNQFYF		CVCSPNTEAFF		TRUE	None	TRUE	None	TRAV27		TRBV30		run1	single pair	12	288	normal	hashtag2-run1	normal	A2402_AYAQKIFKI_CMV	0
	M1-2	TRAJ49	TRBJ1-2	TGTGCAGGAGCAACCGGTAACCAGTTCTATTTT	TGTGCCCTGGAAGGGTATGGACAGGGGTCCTATGGCTACACCTTC		CAGATGNQFYF		CALEGYGQGSYGYTF		TRUE	None	TRUE	None	TRAV27		TRBV30		run1	single pair	0	1044	normal	hashtag2-run1	normal	A2402_AYAQKIFKI_CMV	0
	M1-2	TRAJ47	TRBJ1-1	TGTGCAGGAGCTCTCGGAAACAAGCTGGTCTTT	TGTGCCTGGACAGAGAACACTGAAGCTTTCTTT		CAGALGNKLVF		CAWTENTEAFF		TRUE	None	TRUE	None	TRAV27		TRBV30		run1	single pair	39	174	normal	hashtag2-run1	normal	A2402_AYAQKIFKI_CMV	0
	M1-2	TRAJ49	TRBJ2-7	TGTGCAGGAGCTCTCGGTAACCAGTTCTATTTT	TGTGCCTCCGAGCAGTACTTC		CAGALGNQFYF		CASEQYF		TRUE	None	TRUE	None	TRAV27		TRBV30		run1	single pair	20	118	normal	hashtag2-run1	normal	A2402_AYAQKIFKI_CMV	0
	M1-2	TRAJ39	TRBJ1-1	TGTGCAGGAAGCTTGGGCAACATGCTCACCTTT	TGTGCCTGGAGTGAGGGCACTGAAGCTTTCTTT		CAGSLGNMLTF		CAWSEGTEAFF		TRUE	None	TRUE	None	TRAV27		TRBV30		run1	single pair	4	194	normal	hashtag2-run1	normal	A2402_AYAQKIFKI_CMV	0
	M1-2	TRAJ47	TRBJ1-1	TGTGCAGGAGCTCTCGGAAACAAGCTGGTCTTT	TGTGCCTGGACAGAGAACACTGAAGCTTTCTTT		CAGALGNKLVF		CAWTENTEAFF		TRUE	None	TRUE	None	TRAV27		TRBV30		run1	single pair	39	174	normal	hashtag2-run1	normal	A2402_AYAQKIFKI_CMV	0
	M1-2	TRAJ35	TRBJ1-1	TGTGTGGGGTCCGGAGGCTTTGGGAATGTGCTGCATTGC	TGTGCCTGGAGTCCGAACACTGAAGCTTTCTTT		CVGSGGFGNVLHC		CAWSPNTEAFF		TRUE	None	TRUE	None	TRAV10		TRBV30		run1	single pair	50	9	normal	hashtag2-run1	normal	A2402_AYAQKIFKI_CMV	2
	M1-2	TRAJ49	TRBJ1-1	TGTGCAGGGGCAACCGGTAACCAGTTCTATTTT	TGTGCCTGGAGCCCCTTTCAAACTGAAGCTTTCTTT		CAGATGNQFYF		CAWSPFQTEAFF		TRUE	None	TRUE	None	TRAV27		TRBV30		run1	single pair	35	53	normal	hashtag2-run1	normal	A2402_AYAQKIFKI_CMV	0
	M1-2	TRAJ49	TRBJ1-1	TGTGCAGGGAACACCGGTAACCAGTTCTATTTT	TGTGCCTGGACGGAGAACACTGAAGCTTTCTTT		CAGNTGNQFYF		CAWTENTEAFF		TRUE	None	TRUE	None	TRAV27		TRBV30		run1	single pair	51	5	normal	hashtag2-run1	normal	A2402_AYAQKIFKI_CMV	0
	M1-2	TRAJ49	TRBJ1-1	TGTGCAGGAGCGACCGGTAACCAGTTCTATTTT	TGTGTATGTTCACCGAACACTGAAGCTTTCTTT		CAGATGNQFYF		CVCSPNTEAFF		TRUE	None	TRUE	None	TRAV27		TRBV30		run1	single pair	12	288	normal	hashtag2-run1	normal	A2402_AYAQKIFKI_CMV	0
	M1-2	TRAJ49	TRBJ1-2	TGTGCAGGAGCAACCGGTAACCAGTTCTATTTT	TGTGCCCTGGAAGGGTATGGACAGGGGTCCTATGGCTACACCTTC		CAGATGNQFYF		CALEGYGQGSYGYTF		TRUE	None	TRUE	None	TRAV27		TRBV30		run1	single pair	0	1044	normal	hashtag2-run1	normal	A2402_AYAQKIFKI_CMV	0
	M1-2	TRAJ49	TRBJ1-1	TGTGCAGGAGCTATCGGTAACCAGTTCTATTTT	TGTGCCTGGAGTGGGGGCACTGAAGCTTTCTTT		CAGAIGNQFYF		CAWSGGTEAFF		TRUE	None	TRUE	None	TRAV27		TRBV30		run1	single pair	53	33	normal	hashtag2-run1	normal	A2402_AYAQKIFKI_CMV	1
	M1-2	TRAJ39	TRBJ1-1	TGTGCAGGAAGCTTGGGCAACATGCTCACCTTT	TGTGCCTGGAGTGAGGGCACTGAAGCTTTCTTT		CAGSLGNMLTF		CAWSEGTEAFF		TRUE	None	TRUE	None	TRAV27		TRBV30		run1	single pair	4	194	normal	hashtag2-run1	normal	A2402_AYAQKIFKI_CMV	0
	M1-2	TRAJ49	TRBJ1-2	TGTGCAGGAGCAACCGGTAACCAGTTCTATTTT	TGTGCCCTGGAAGGGTATGGACAGGGGTCCTATGGCTACACCTTC		CAGATGNQFYF		CALEGYGQGSYGYTF		TRUE	None	TRUE	None	TRAV27		TRBV30		run1	single pair	0	1044	normal	hashtag2-run1	normal	A2402_AYAQKIFKI_CMV	3
	M1-2	TRAJ49	TRBJ1-2	TGTGCAGGAGCAACCGGTAACCAGTTCTATTTT	TGTGCCCTGGAAGGGTATGGACAGGGGTCCTATGGCTACACCTTC		CAGATGNQFYF		CALEGYGQGSYGYTF		TRUE	None	TRUE	None	TRAV27		TRBV30		run1	single pair	0	1044	normal	hashtag2-run1	normal	A2402_AYAQKIFKI_CMV	0
	M1-2	TRAJ39	TRBJ1-1	TGTGCAGGAGCATTGGGCAACATGCTCACCTTT	TGTGCCTGGACAGAGAACACTGAAGCTTTCTTT		CAGALGNMLTF		CAWTENTEAFF		TRUE	None	TRUE	None	TRAV27		TRBV30		run1	single pair	27	65	normal	hashtag2-run1	normal	A2402_AYAQKIFKI_CMV	0
	M1-2	TRAJ49	TRBJ1-2	TGTGCAGGAGCAACCGGTAACCAGTTCTATTTT	TGTGCCCTGGAAGGGTATGGACAGGGGTCCTATGGCTACACCTTC		CAGATGNQFYF		CALEGYGQGSYGYTF		TRUE	None	TRUE	None	TRAV27		TRBV30		run1	single pair	0	1044	normal	hashtag2-run1	normal	A2402_AYAQKIFKI_CMV	0
	M1-2	TRAJ49	TRBJ1-2	TGTGCAGGAGCAACCGGTAACCAGTTCTATTTT	TGTGCCCTGGAAGGGTATGGACAGGGGTCCTATGGCTACACCTTC		CAGATGNQFYF		CALEGYGQGSYGYTF		TRUE	None	TRUE	None	TRAV27		TRBV30		run1	single pair	0	1044	normal	hashtag2-run1	normal	A2402_AYAQKIFKI_CMV	0
	M1-2	TRAJ47	TRBJ1-1	TGTGCAGGAGCTCTCGGAAACAAGCTGGTCTTT	TGTGCCTGGACAGAGAACACTGAAGCTTTCTTT		CAGALGNKLVF		CAWTENTEAFF		TRUE	None	TRUE	None	TRAV27		TRBV30		run1	single pair	39	174	normal	hashtag2-run1	normal	A2402_AYAQKIFKI_CMV	0
	M1-2	TRAJ49	TRBJ1-2	TGTGCAGGAGCAACCGGTAACCAGTTCTATTTT	TGTGCCCTGGAAGGGTATGGACAGGGGTCCTATGGCTACACCTTC		CAGATGNQFYF		CALEGYGQGSYGYTF		TRUE	None	TRUE	None	TRAV27		TRBV30		run1	single pair	0	1044	normal	hashtag2-run1	normal	A2402_AYAQKIFKI_CMV	0
	M1-2	TRAJ49	TRBJ1-2	TGTGCAGGAGCAACCGGTAACCAGTTCTATTTT	TGTGCCCTGGAAGGGTATGGACAGGGGTCCTATGGCTACACCTTC		CAGATGNQFYF		CALEGYGQGSYGYTF		TRUE	None	TRUE	None	TRAV27		TRBV30		run1	single pair	0	1044	normal	hashtag2-run1	normal	A2402_AYAQKIFKI_CMV	0
	M1-2	TRAJ49	TRBJ1-2	TGTGCAGGAGCAACCGGTAACCAGTTCTATTTT	TGTGCCCTGGAAGGGTATGGACAGGGGTCCTATGGCTACACCTTC		CAGATGNQFYF		CALEGYGQGSYGYTF		TRUE	None	TRUE	None	TRAV27		TRBV30		run1	single pair	0	1044	normal	hashtag2-run1	normal	A2402_AYAQKIFKI_CMV	0
	M1-2	TRAJ49	TRBJ1-2	TGTGCAGGAGCAACCGGTAACCAGTTCTATTTT	TGTGCCCTGGAAGGGTATGGACAGGGGTCCTATGGCTACACCTTC		CAGATGNQFYF		CALEGYGQGSYGYTF		TRUE	None	TRUE	None	TRAV27		TRBV30		run1	single pair	0	1044	normal	hashtag2-run1	normal	A2402_AYAQKIFKI_CMV	0
	M1-2	TRAJ39	TRBJ1-1	TGTGCAGGAAGCTTGGGCAACATGCTCACCTTT	TGTGCCTGGAGTGAGGGCACTGAAGCTTTCTTT		CAGSLGNMLTF		CAWSEGTEAFF		TRUE	None	TRUE	None	TRAV27		TRBV30		run1	single pair	4	194	normal	hashtag2-run1	normal	A2402_AYAQKIFKI_CMV	0
	M1-2	TRAJ49	TRBJ1-4	TGTGCAGGAGCAACCGGTAACCAGTTCTATTTT	TGTGCTTCGGACCAGGGAAGGGAAAAACTGTTTTTT		CAGATGNQFYF		CASDQGREKLFF		TRUE	None	TRUE	None	TRAV27		TRBV30		run1	single pair	67	2	normal	hashtag2-run1	normal	A2402_AYAQKIFKI_CMV	1
	M1-2	TRAJ39	TRBJ1-1	TGTGCAGGAAGTTTAGGCAACATGCTCACCTTT	TGTGCCTGGACGATGAACACTGAAGCTTTCTTT		CAGSLGNMLTF		CAWTMNTEAFF		TRUE	None	TRUE	None	TRAV27		TRBV30		run1	single pair	3	130	normal	hashtag2-run1	normal	A2402_AYAQKIFKI_CMV	0
	M1-2	TRAJ49	TRBJ1-1	TGTGCAGGAGCTGTCGGTAACCAGTTCTATTTT	TGTGCCTGGAGTGGGAACACTGAAGCTTTCTTT		CAGAVGNQFYF		CAWSGNTEAFF		TRUE	None	TRUE	None	TRAV27		TRBV30		run1	single pair	24	16	normal	hashtag2-run1	normal	A2402_AYAQKIFKI_CMV	0
	M1-2	TRAJ49	TRBJ1-2	TGTGCAGGAGCAACCGGTAACCAGTTCTATTTT	TGTGCCCTGGAAGGGTATGGACAGGGGTCCTATGGCTACACCTTC		CAGATGNQFYF		CALEGYGQGSYGYTF		TRUE	None	TRUE	None	TRAV27		TRBV30		run1	single pair	0	1044	normal	hashtag2-run1	normal	A2402_AYAQKIFKI_CMV	0
	M1-2	TRAJ39	TRBJ1-1	TGTGCAGGAAGTTTAGGCAACATGCTCACCTTT	TGTGCCTGGACGATGAACACTGAAGCTTTCTTT		CAGSLGNMLTF		CAWTMNTEAFF		TRUE	None	TRUE	None	TRAV27		TRBV30		run1	single pair	3	130	normal	hashtag2-run1	normal	A2402_AYAQKIFKI_CMV	0
	M1-2	TRAJ49	TRBJ1-1	TGTGCAGGAGCGACCGGTAACCAGTTCTATTTT	TGTGTATGTTCACCGAACACTGAAGCTTTCTTT		CAGATGNQFYF		CVCSPNTEAFF		TRUE	None	TRUE	None	TRAV27		TRBV30		run1	single pair	12	288	normal	hashtag2-run1	normal	A2402_AYAQKIFKI_CMV	0
	M1-2	TRAJ49	TRBJ2-7	TGTGCAGGAGCTCTCGGTAACCAGTTCTATTTT	TGTGCCTCCGAGCAGTACTTC		CAGALGNQFYF		CASEQYF		TRUE	None	TRUE	None	TRAV27		TRBV30		run1	single pair	20	118	normal	hashtag2-run1	normal	A2402_AYAQKIFKI_CMV	0
	M1-2	TRAJ49	TRBJ1-2	TGTGCAGGAGCAACCGGTAACCAGTTCTATTTT	TGTGCCCTGGAAGGGTATGGACAGGGGTCCTATGGCTACACCTTC		CAGATGNQFYF		CALEGYGQGSYGYTF		TRUE	None	TRUE	None	TRAV27		TRBV30		run1	single pair	0	1044	normal	hashtag2-run1	normal	A2402_AYAQKIFKI_CMV	0
	M1-2	TRAJ49	TRBJ1-2	TGTGCAGGAGCAACCGGTAACCAGTTCTATTTT	TGTGCCCTGGAAGGGTATGGACAGGGGTCCTATGGCTACACCTTC		CAGATGNQFYF		CALEGYGQGSYGYTF		TRUE	None	TRUE	None	TRAV27		TRBV30		run1	single pair	0	1044	normal	hashtag2-run1	normal	A2402_AYAQKIFKI_CMV	0
	M1-2	TRAJ49	TRBJ1-1	TGTGCAGGAGCGACCGGTAACCAGTTCTATTTT	TGTGTATGTTCACCGAACACTGAAGCTTTCTTT		CAGATGNQFYF		CVCSPNTEAFF		TRUE	None	TRUE	None	TRAV27		TRBV30		run1	single pair	12	288	normal	hashtag2-run1	normal	A2402_AYAQKIFKI_CMV	0
	M1-2	TRAJ47	TRBJ1-1	TGTGCAGGAGCGGTAGGAAACAAACTGGTCTTT	TGTGCCTGGAGCGGGAACACTGAAGCTTTCTTT		CAGAVGNKLVF		CAWSGNTEAFF		TRUE	None	TRUE	None	TRAV27		TRBV30		run1	single pair	78	52	normal	hashtag2-run1	normal	A2402_AYAQKIFKI_CMV	0
	M1-2	TRAJ49	TRBJ1-2	TGTGCAGGAGCAACCGGTAACCAGTTCTATTTT	TGTGCCCTGGAAGGGTATGGACAGGGGTCCTATGGCTACACCTTC		CAGATGNQFYF		CALEGYGQGSYGYTF		TRUE	None	TRUE	None	TRAV27		TRBV30		run1	single pair	0	1044	normal	hashtag2-run1	normal	A2402_AYAQKIFKI_CMV	3
	M1-2	TRAJ49	TRBJ1-2	TGTGCAGGAGCAACCGGTAACCAGTTCTATTTT	TGTGCCCTGGAAGGGTATGGACAGGGGTCCTATGGCTACACCTTC		CAGATGNQFYF		CALEGYGQGSYGYTF		TRUE	None	TRUE	None	TRAV27		TRBV30		run1	single pair	0	1044	normal	hashtag2-run1	normal	A2402_AYAQKIFKI_CMV	3
	M1-2	TRAJ49	TRBJ1-1	TGTGCAGGGGGCACCGGTAACCAGTTCTATTTT	TGTGCCTGCGAGCAAGGGCACCCTAAGGCTGAAGCTTTCTTT		CAGGTGNQFYF		CACEQGHPKAEAFF		TRUE	None	TRUE	None	TRAV27		TRBV30		run1	single pair	14	30	normal	hashtag2-run1	normal	A2402_AYAQKIFKI_CMV	0
	M1-2	TRAJ49	TRBJ1-2	TGTGCAGGAGCAACCGGTAACCAGTTCTATTTT	TGTGCCCTGGAAGGGTATGGACAGGGGTCCTATGGCTACACCTTC		CAGATGNQFYF		CALEGYGQGSYGYTF		TRUE	None	TRUE	None	TRAV27		TRBV30		run1	single pair	0	1044	normal	hashtag2-run1	normal	A2402_AYAQKIFKI_CMV	0
	M1-2	TRAJ49	TRBJ2-1	TGTGCAGGAGCAACCGGTAACCAGTTCTATTTT	TGTGCCAGCGACCGGGACCAGAAGGCGGTGTTCTTC		CAGATGNQFYF		CASDRDQKAVFF		TRUE	None	TRUE	None	TRAV27		TRBV30		run1	single pair	84	15	normal	hashtag2-run1	normal	A2402_AYAQKIFKI_CMV	0
	M1-2	TRAJ49	TRBJ1-1	TGTGCAGGAGCCATCGGTAACCAGTTCTATTTT	TGTGCCTGGAGTGGGGGGACTGAAGCTTTCTTT		CAGAIGNQFYF		CAWSGGTEAFF		TRUE	None	TRUE	None	TRAV27		TRBV30		run1	single pair	16	20	normal	hashtag2-run1	normal	A2402_AYAQKIFKI_CMV	0
	M1-2	TRAJ39	TRBJ1-1	TGTGCAGGAAGTTTAGGCAACATGCTCACCTTT	TGTGCCTGGACGATGAACACTGAAGCTTTCTTT		CAGSLGNMLTF		CAWTMNTEAFF		TRUE	None	TRUE	None	TRAV27		TRBV30		run1	single pair	3	130	normal	hashtag2-run1	normal	A2402_AYAQKIFKI_CMV	0
	M1-2	TRAJ49	TRBJ1-2	TGTGCAGGAGCAACCGGTAACCAGTTCTATTTT	TGTGCCCTGGAAGGGTATGGACAGGGGTCCTATGGCTACACCTTC		CAGATGNQFYF		CALEGYGQGSYGYTF		TRUE	None	TRUE	None	TRAV27		TRBV30		run1	single pair	0	1044	normal	hashtag2-run1	normal	A2402_AYAQKIFKI_CMV	0
	M1-2	TRAJ49	TRBJ1-2	TGTGCAGGAGCAACCGGTAACCAGTTCTATTTT	TGTGCCCTGGAAGGGTATGGACAGGGGTCCTATGGCTACACCTTC		CAGATGNQFYF		CALEGYGQGSYGYTF		TRUE	None	TRUE	None	TRAV27		TRBV30		run1	single pair	0	1044	normal	hashtag2-run1	normal	A2402_AYAQKIFKI_CMV	0
	M1-2	TRAJ47	TRBJ1-1	TGTGCAGGAGCTCTCGGAAACAAGCTGGTCTTT	TGTGCCTGGACAGAGAACACTGAAGCTTTCTTT		CAGALGNKLVF		CAWTENTEAFF		TRUE	None	TRUE	None	TRAV27		TRBV30		run1	single pair	39	174	normal	hashtag2-run1	normal	A2402_AYAQKIFKI_CMV	0
	M1-2	TRAJ39	TRBJ1-1	TGTGCAGGAAGTTTAGGCAACATGCTCACCTTT	TGTGCCTGGACGATGAACACTGAAGCTTTCTTT		CAGSLGNMLTF		CAWTMNTEAFF		TRUE	None	TRUE	None	TRAV27		TRBV30		run1	single pair	3	130	normal	hashtag2-run1	normal	A2402_AYAQKIFKI_CMV	0
	M1-2	TRAJ49	TRBJ1-2	TGTGCAGGAGCAACCGGTAACCAGTTCTATTTT	TGTGCCCTGGAAGGGTATGGACAGGGGTCCTATGGCTACACCTTC		CAGATGNQFYF		CALEGYGQGSYGYTF		TRUE	None	TRUE	None	TRAV27		TRBV30		run1	single pair	0	1044	normal	hashtag2-run1	normal	A2402_AYAQKIFKI_CMV	0
	M1-2	TRAJ47	TRBJ1-1	TGTGCAGGAGCGGTAGGAAACAAACTGGTCTTT	TGTGCCTGGAGCGGGAACACTGAAGCTTTCTTT		CAGAVGNKLVF		CAWSGNTEAFF		TRUE	None	TRUE	None	TRAV27		TRBV30		run1	single pair	78	52	normal	hashtag2-run1	normal	A2402_AYAQKIFKI_CMV	0
	M1-2	TRAJ49	TRBJ1-2	TGTGCAGGAGCAACCGGTAACCAGTTCTATTTT	TGTGCCCTGGAAGGGTATGGACAGGGGTCCTATGGCTACACCTTC		CAGATGNQFYF		CALEGYGQGSYGYTF		TRUE	None	TRUE	None	TRAV27		TRBV30		run1	single pair	0	1044	normal	hashtag2-run1	normal	A2402_AYAQKIFKI_CMV	0
	M1-2	TRAJ49	TRBJ1-4	TGTGCAGGCCTTACCGGTAACCAGTTCTATTTT	TGTGCCTGGAGTCCCACGGAGGAAAAACTGTTTTTT		CAGLTGNQFYF		CAWSPTEEKLFF		TRUE	None	TRUE	None	TRAV27		TRBV30		run1	single pair	40	69	normal	hashtag2-run1	normal	A2402_AYAQKIFKI_CMV	0
	M1-2	TRAJ49	TRBJ1-2	TGTGCAGGAGCAACCGGTAACCAGTTCTATTTT	TGTGCCCTGGAAGGGTATGGACAGGGGTCCTATGGCTACACCTTC		CAGATGNQFYF		CALEGYGQGSYGYTF		TRUE	None	TRUE	None	TRAV27		TRBV30		run1	single pair	0	1044	normal	hashtag2-run1	normal	A2402_AYAQKIFKI_CMV	0
	M1-2	TRAJ39	TRBJ1-1	TGTGCAGGAAGTTTAGGCAACATGCTCACCTTT	TGTGCCTGGACGATGAACACTGAAGCTTTCTTT		CAGSLGNMLTF		CAWTMNTEAFF		TRUE	None	TRUE	None	TRAV27		TRBV30		run1	single pair	3	130	normal	hashtag2-run1	normal	A2402_AYAQKIFKI_CMV	0
	M1-2	TRAJ49	TRBJ1-2	TGTGCAGGAGCAACCGGTAACCAGTTCTATTTT	TGTGCCCTGGAAGGGTATGGACAGGGGTCCTATGGCTACACCTTC		CAGATGNQFYF		CALEGYGQGSYGYTF		TRUE	None	TRUE	None	TRAV27		TRBV30		run1	single pair	0	1044	normal	hashtag2-run1	normal	A2402_AYAQKIFKI_CMV	2
	M1-2	TRAJ49	TRBJ1-1	TGTGCAGGGGGCACCGGTAACCAGTTCTATTTT	TGTGCCTTTGACAGGGTACTCACTGAAGCTTTCTTT		CAGGTGNQFYF		CAFDRVLTEAFF		TRUE	None	TRUE	None	TRAV27		TRBV30		run1	single pair	1	17	normal	hashtag2-run1	normal	A2402_AYAQKIFKI_CMV	0
	M1-2	TRAJ39	TRBJ1-1	TGTGCAGGAAGTTTAGGCAACATGCTCACCTTT	TGTGCCTGGACGATGAACACTGAAGCTTTCTTT		CAGSLGNMLTF		CAWTMNTEAFF		TRUE	None	TRUE	None	TRAV27		TRBV30		run1	single pair	3	130	normal	hashtag2-run1	normal	A2402_AYAQKIFKI_CMV	0
	M1-2	TRAJ49	TRBJ1-1	TGTGCAGGAGCGATCGGTAACCAGTTCTATTTT	TGTGCCTGGACAGGGAACACTGAAGCTTTCTTT		CAGAIGNQFYF		CAWTGNTEAFF		TRUE	None	TRUE	None	TRAV27		TRBV30		run1	single pair	37	19	normal	hashtag2-run1	normal	A2402_AYAQKIFKI_CMV	0
	M1-2	TRAJ49	TRBJ1-2	TGTGCAGGAGCAACCGGTAACCAGTTCTATTTT	TGTGCCCTGGAAGGGTATGGACAGGGGTCCTATGGCTACACCTTC		CAGATGNQFYF		CALEGYGQGSYGYTF		TRUE	None	TRUE	None	TRAV27		TRBV30		run1	single pair	0	1044	normal	hashtag2-run1	normal	A2402_AYAQKIFKI_CMV	0
	M1-2	TRAJ39	TRBJ1-1	TGTGCAGGAAGCTTGGGCAACATGCTCACCTTT	TGTGCCTGGAGTGAGGGCACTGAAGCTTTCTTT		CAGSLGNMLTF		CAWSEGTEAFF		TRUE	None	TRUE	None	TRAV27		TRBV30		run1	single pair	4	194	normal	hashtag2-run1	normal	A2402_AYAQKIFKI_CMV	0
	M1-2	TRAJ49	TRBJ1-1	TGTGCAGGAGCTATCGGTAACCAGTTCTATTTT	TGTGCCTGGAGCAGTGCGACTGAAGCTTTCTTT		CAGAIGNQFYF		CAWSSATEAFF		TRUE	None	TRUE	None	TRAV27		TRBV30		run1	single pair	96	10	normal	hashtag2-run1	normal	A2402_AYAQKIFKI_CMV	0
	M1-2	TRAJ49	TRBJ1-2	TGTGCAGGAGCAACCGGTAACCAGTTCTATTTT	TGTGCCCTGGAAGGGTATGGACAGGGGTCCTATGGCTACACCTTC		CAGATGNQFYF		CALEGYGQGSYGYTF		TRUE	None	TRUE	None	TRAV27		TRBV30		run1	single pair	0	1044	normal	hashtag2-run1	normal	A2402_AYAQKIFKI_CMV	0
	M1-2	TRAJ35	TRBJ1-1	TGTGCAGGGTCCGTTGGGAATGTGCTGCATTGC	TGTGCCTGGACAGAAAACACTGAAGCTTTCTTT		CAGSVGNVLHC		CAWTENTEAFF		TRUE	None	TRUE	None	TRAV27		TRBV30		run1	single pair	69	33	normal	hashtag2-run1	normal	A2402_AYAQKIFKI_CMV	0
	M1-2	TRAJ47	TRBJ1-1	TGTGCAGGAGCTCTCGGAAACAAGCTGGTCTTT	TGTGCCTGGACAGAGAACACTGAAGCTTTCTTT		CAGALGNKLVF		CAWTENTEAFF		TRUE	None	TRUE	None	TRAV27		TRBV30		run1	single pair	39	174	normal	hashtag2-run1	normal	A2402_AYAQKIFKI_CMV	0
	M1-2	TRAJ39	TRBJ1-1	TGTGCAGGAGCATTGGGCAACATGCTCACCTTT	TGTGCCTGGACAGAGAACACTGAAGCTTTCTTT		CAGALGNMLTF		CAWTENTEAFF		TRUE	None	TRUE	None	TRAV27		TRBV30		run1	single pair	27	65	normal	hashtag2-run1	normal	A2402_AYAQKIFKI_CMV	0
	M1-2	TRAJ47	TRBJ1-1	TGTGCAGGAGCGGTAGGAAACAAACTGGTCTTT	TGTGCCTGGAGCGGGAACACTGAAGCTTTCTTT		CAGAVGNKLVF		CAWSGNTEAFF		TRUE	None	TRUE	None	TRAV27		TRBV30		run1	single pair	78	52	normal	hashtag2-run1	normal	A2402_AYAQKIFKI_CMV	0
	M1-2	TRAJ49	TRBJ1-1	TGTGCAGGAGCGACCGGTAACCAGTTCTATTTT	TGTGTATGTTCACCGAACACTGAAGCTTTCTTT		CAGATGNQFYF		CVCSPNTEAFF		TRUE	None	TRUE	None	TRAV27		TRBV30		run1	single pair	12	288	normal	hashtag2-run1	normal	A2402_AYAQKIFKI_CMV	0
	M1-2	TRAJ47	TRBJ1-1	TGTGCAGGAGCTCTCGGAAACAAGCTGGTCTTT	TGTGCCTGGACAGAGAACACTGAAGCTTTCTTT		CAGALGNKLVF		CAWTENTEAFF		TRUE	None	TRUE	None	TRAV27		TRBV30		run1	single pair	39	174	normal	hashtag2-run1	normal	A2402_AYAQKIFKI_CMV	0
	M1-2	TRAJ39	TRBJ1-1	TGTGCAGGAAGCTTGGGCAACATGCTCACCTTT	TGTGCCTGGAGTGAGGGCACTGAAGCTTTCTTT		CAGSLGNMLTF		CAWSEGTEAFF		TRUE	None	TRUE	None	TRAV27		TRBV30		run1	single pair	4	194	normal	hashtag2-run1	normal	A2402_AYAQKIFKI_CMV	0
	M1-2	TRAJ49	TRBJ1-1	TGTGCAGGAGCGACCGGTAACCAGTTCTATTTT	TGTGTATGTTCACCGAACACTGAAGCTTTCTTT		CAGATGNQFYF		CVCSPNTEAFF		TRUE	None	TRUE	None	TRAV27		TRBV30		run1	single pair	12	288	normal	hashtag2-run1	normal	A2402_AYAQKIFKI_CMV	0
	M1-2	TRAJ49	TRBJ1-2	TGTGCAGGAGCAACCGGTAACCAGTTCTATTTT	TGTGCCCTGGAAGGGTATGGACAGGGGTCCTATGGCTACACCTTC		CAGATGNQFYF		CALEGYGQGSYGYTF		TRUE	None	TRUE	None	TRAV27		TRBV30		run1	single pair	0	1044	normal	hashtag2-run1	normal	A2402_AYAQKIFKI_CMV	0
	M1-2	TRAJ49	TRBJ1-2	TGTGCAGGAGCAACCGGTAACCAGTTCTATTTT	TGTGCCCTGGAAGGGTATGGACAGGGGTCCTATGGCTACACCTTC		CAGATGNQFYF		CALEGYGQGSYGYTF		TRUE	None	TRUE	None	TRAV27		TRBV30		run1	single pair	0	1044	normal	hashtag2-run1	normal	A2402_AYAQKIFKI_CMV	0
	M1-2	TRAJ49	TRBJ2-7	TGTGCAGGCGTCACCGGTAACCAGTTCTATTTT	TGTGCCTGGGGCGAATACGAGCAGTACTTC		CAGVTGNQFYF		CAWGEYEQYF		TRUE	None	TRUE	None	TRAV27		TRBV30		run1	single pair	7	142	normal	hashtag2-run1	normal	A2402_AYAQKIFKI_CMV	0
	M1-2	TRAJ49	TRBJ2-7	TGTGCAGGAGCAACGGGTAACCAGTTCTATTTT	TGTGCCTGGGGTGAATACGAGCAGTACTTC		CAGATGNQFYF		CAWGEYEQYF		TRUE	None	TRUE	None	TRAV27		TRBV30		run1	single pair	100	5	normal	hashtag2-run1	normal	A2402_AYAQKIFKI_CMV	0
	M1-2	TRAJ49	TRBJ1-2	TGTGCAGGAGCAACCGGTAACCAGTTCTATTTT	TGTGCCCTGGAAGGGTATGGACAGGGGTCCTATGGCTACACCTTC		CAGATGNQFYF		CALEGYGQGSYGYTF		TRUE	None	TRUE	None	TRAV27		TRBV30		run1	single pair	0	1044	normal	hashtag2-run1	normal	A2402_AYAQKIFKI_CMV	0
	M1-2	TRAJ49	TRBJ1-2	TGTGCAGGAGCAACCGGTAACCAGTTCTATTTT	TGTGCCCTGGAAGGGTATGGACAGGGGTCCTATGGCTACACCTTC		CAGATGNQFYF		CALEGYGQGSYGYTF		TRUE	None	TRUE	None	TRAV27		TRBV30		run1	single pair	0	1044	normal	hashtag2-run1	normal	A2402_AYAQKIFKI_CMV	0
	M1-2	TRAJ49	TRBJ1-2	TGTGCAGGAGCAACCGGTAACCAGTTCTATTTT	TGTGCCCTGGAAGGGTATGGACAGGGGTCCTATGGCTACACCTTC		CAGATGNQFYF		CALEGYGQGSYGYTF		TRUE	None	TRUE	None	TRAV27		TRBV30		run1	single pair	0	1044	normal	hashtag2-run1	normal	A2402_AYAQKIFKI_CMV	0
	M1-2	TRAJ39	TRBJ1-1	TGTGCAGGAGCATTGGGCAACATGCTCACCTTT	TGTGCCTGGACAGAGAACACTGAAGCTTTCTTT		CAGALGNMLTF		CAWTENTEAFF		TRUE	None	TRUE	None	TRAV27		TRBV30		run1	single pair	27	65	normal	hashtag2-run1	normal	A2402_AYAQKIFKI_CMV	0
	M1-2	TRAJ49	TRBJ1-2	TGTGCAGGAGCAACCGGTAACCAGTTCTATTTT	TGTGCCCTGGAAGGGTATGGACAGGGGTCCTATGGCTACACCTTC		CAGATGNQFYF		CALEGYGQGSYGYTF		TRUE	None	TRUE	None	TRAV27		TRBV30		run1	single pair	0	1044	normal	hashtag2-run1	normal	A2402_AYAQKIFKI_CMV	1
	M1-2	TRAJ49	TRBJ2-1	TGTGCAGGTGGCACCGGTAACCAGTTCTATTTT	TGTGCCTGGAGTGGTGGGGAGTGGCAACATGAGCAGTTCTTC		CAGGTGNQFYF		CAWSGGEWQHEQFF		TRUE	None	TRUE	None	TRAV27		TRBV30		run1	single pair	21	57	normal	hashtag2-run1	normal	A2402_AYAQKIFKI_CMV	0
	M1-2	TRAJ49	TRBJ1-1	TGTGCAGGGGGCACCGGTAACCAGTTCTATTTT	TGTGCCTTTGACAGGGTACTCACTGAAGCTTTCTTT		CAGGTGNQFYF		CAFDRVLTEAFF		TRUE	None	TRUE	None	TRAV27		TRBV30		run1	single pair	1	17	normal	hashtag2-run1	normal	A2402_AYAQKIFKI_CMV	0
	M1-2	TRAJ49	TRBJ1-1	TGTGCAGGAGCTATAGGTAACCAGTTCTATTTT	TGTGCCTGGAGTGGGGGGACTGAAGCTTTCTTT		CAGAIGNQFYF		CAWSGGTEAFF		TRUE	None	TRUE	None	TRAV27		TRBV30		run1	single pair	102	3	normal	hashtag2-run1	normal	A2402_AYAQKIFKI_CMV	0
	M1-2	TRAJ49	TRBJ1-1	TGTGCAGGAGGCACCGGTAACCAGTTCTATTTT	TGTGCCTGGTCGGAGAACACTGAAGCTTTCTTT		CAGGTGNQFYF		CAWSENTEAFF		TRUE	None	TRUE	None	TRAV27		TRBV30		run1	single pair	103	5	normal	hashtag2-run1	normal	A2402_AYAQKIFKI_CMV	1
	M1-2	TRAJ49	TRBJ2-7	TGTGCAGGAGCTCTCGGTAACCAGTTCTATTTT	TGTGCCTCCGAGCAGTACTTC		CAGALGNQFYF		CASEQYF		TRUE	None	TRUE	None	TRAV27		TRBV30		run1	single pair	20	118	normal	hashtag2-run1	normal	A2402_AYAQKIFKI_CMV	0
	M1-2	TRAJ49	TRBJ2-7	TGTGCAGGAGCTCTCGGTAACCAGTTCTATTTT	TGTGCCTCCGAGCAGTACTTC		CAGALGNQFYF		CASEQYF		TRUE	None	TRUE	None	TRAV27		TRBV30		run1	single pair	20	118	normal	hashtag2-run1	normal	A2402_AYAQKIFKI_CMV	0
	M1-2	TRAJ49	TRBJ1-2	TGTGCAGGAGCAACCGGTAACCAGTTCTATTTT	TGTGCCCTGGAAGGGTATGGACAGGGGTCCTATGGCTACACCTTC		CAGATGNQFYF		CALEGYGQGSYGYTF		TRUE	None	TRUE	None	TRAV27		TRBV30		run1	single pair	0	1044	normal	hashtag2-run1	normal	A2402_AYAQKIFKI_CMV	0
	M1-2	TRAJ49	TRBJ1-1	TGTGCAGGAGCGGTCGGTAACCAGTTCTATTTT	TGTGCCTGGGGGATGACAGAAGCTTTCTTT		CAGAVGNQFYF		CAWGMTEAFF		TRUE	None	TRUE	None	TRAV27		TRBV30		run1	single pair	104	4	normal	hashtag2-run1	normal	A2402_AYAQKIFKI_CMV	2
	M1-2	TRAJ49	TRBJ1-2	TGTGCAGGAGCAACCGGTAACCAGTTCTATTTT	TGTGCCCTGGAAGGGTATGGACAGGGGTCCTATGGCTACACCTTC		CAGATGNQFYF		CALEGYGQGSYGYTF		TRUE	None	TRUE	None	TRAV27		TRBV30		run1	single pair	0	1044	normal	hashtag2-run1	normal	A2402_AYAQKIFKI_CMV	0
	M1-2	TRAJ39	TRBJ1-1	TGTGCAGGAAGTTTAGGCAACATGCTCACCTTT	TGTGCCTGGACGATGAACACTGAAGCTTTCTTT		CAGSLGNMLTF		CAWTMNTEAFF		TRUE	None	TRUE	None	TRAV27		TRBV30		run1	single pair	3	130	normal	hashtag2-run1	normal	A2402_AYAQKIFKI_CMV	0
	M1-2	TRAJ49	TRBJ1-1	TGTGCAGGAGCGACCGGTAACCAGTTCTATTTT	TGTGTATGTTCACCGAACACTGAAGCTTTCTTT		CAGATGNQFYF		CVCSPNTEAFF		TRUE	None	TRUE	None	TRAV27		TRBV30		run1	single pair	12	288	normal	hashtag2-run1	normal	A2402_AYAQKIFKI_CMV	0
	M1-2	TRAJ49	TRBJ1-2	TGTGCAGGAGCAACCGGTAACCAGTTCTATTTT	TGTGCCCTGGAAGGGTATGGACAGGGGTCCTATGGCTACACCTTC		CAGATGNQFYF		CALEGYGQGSYGYTF		TRUE	None	TRUE	None	TRAV27		TRBV30		run1	single pair	0	1044	normal	hashtag2-run1	normal	A2402_AYAQKIFKI_CMV	0
	M1-2	TRAJ47	TRBJ1-1	TGTGCAGGAGCTCTCGGAAACAAGCTGGTCTTT	TGTGCCTGGACAGAGAACACTGAAGCTTTCTTT		CAGALGNKLVF		CAWTENTEAFF		TRUE	None	TRUE	None	TRAV27		TRBV30		run1	single pair	39	174	normal	hashtag2-run1	normal	A2402_AYAQKIFKI_CMV	2
	M1-2	TRAJ49	TRBJ1-2	TGTGCAGGAGCAACCGGTAACCAGTTCTATTTT	TGTGCCCTGGAAGGGTATGGACAGGGGTCCTATGGCTACACCTTC		CAGATGNQFYF		CALEGYGQGSYGYTF		TRUE	None	TRUE	None	TRAV27		TRBV30		run1	single pair	0	1044	normal	hashtag2-run1	normal	A2402_AYAQKIFKI_CMV	0
	M1-2	TRAJ49	TRBJ1-2	TGTGCAGGAGCAACCGGTAACCAGTTCTATTTT	TGTGCCCTGGAAGGGTATGGACAGGGGTCCTATGGCTACACCTTC		CAGATGNQFYF		CALEGYGQGSYGYTF		TRUE	None	TRUE	None	TRAV27		TRBV30		run1	single pair	0	1044	normal	hashtag2-run1	normal	A2402_AYAQKIFKI_CMV	0
	M1-2	TRAJ47	TRBJ1-1	TGTGCAGGAGCTCTCGGAAACAAGCTGGTCTTT	TGTGCCTGGACAGAGAACACTGAAGCTTTCTTT		CAGALGNKLVF		CAWTENTEAFF		TRUE	None	TRUE	None	TRAV27		TRBV30		run1	single pair	39	174	normal	hashtag2-run1	normal	A2402_AYAQKIFKI_CMV	0
	M1-2	TRAJ49	TRBJ1-2	TGTGCAGGAGCAACCGGTAACCAGTTCTATTTT	TGTGCCCTGGAAGGGTATGGACAGGGGTCCTATGGCTACACCTTC		CAGATGNQFYF		CALEGYGQGSYGYTF		TRUE	None	TRUE	None	TRAV27		TRBV30		run1	single pair	0	1044	normal	hashtag2-run1	normal	A2402_AYAQKIFKI_CMV	0
	M1-2	TRAJ39	TRBJ1-1	TGTGCAGGAAGCTTGGGCAACATGCTCACCTTT	TGTGCCTGGAGTGAGGGCACTGAAGCTTTCTTT		CAGSLGNMLTF		CAWSEGTEAFF		TRUE	None	TRUE	None	TRAV27		TRBV30		run1	single pair	4	194	normal	hashtag2-run1	normal	A2402_AYAQKIFKI_CMV	0
	M1-2	TRAJ49	TRBJ1-1	TGTGCAGGGAACACCGGTAACCAGTTCTATTTT	TGTGCCTGGACAGAGAACACTGAAGCTTTCTTT		CAGNTGNQFYF		CAWTENTEAFF		TRUE	None	TRUE	None	TRAV27		TRBV30		run1	single pair	110	4	normal	hashtag2-run1	normal	A2402_AYAQKIFKI_CMV	0
	M1-2	TRAJ47	TRBJ1-1	TGTGCAGGAGCGGTAGGAAACAAACTGGTCTTT	TGTGCCTGGAGCGGGAACACTGAAGCTTTCTTT		CAGAVGNKLVF		CAWSGNTEAFF		TRUE	None	TRUE	None	TRAV27		TRBV30		run1	single pair	78	52	normal	hashtag2-run1	normal	A2402_AYAQKIFKI_CMV	0
	M1-2	TRAJ49	TRBJ1-1	TGTGCAGGAGCGACCGGTAACCAGTTCTATTTT	TGTGTATGTTCACCGAACACTGAAGCTTTCTTT		CAGATGNQFYF		CVCSPNTEAFF		TRUE	None	TRUE	None	TRAV27		TRBV30		run1	single pair	12	288	normal	hashtag2-run1	normal	A2402_AYAQKIFKI_CMV	0
	M1-2	TRAJ49	TRBJ2-7	TGTGCAGGCGTCACCGGTAACCAGTTCTATTTT	TGTGCCTGGGGCGAATACGAGCAGTACTTC		CAGVTGNQFYF		CAWGEYEQYF		TRUE	None	TRUE	None	TRAV27		TRBV30		run1	single pair	7	142	normal	hashtag2-run1	normal	A2402_AYAQKIFKI_CMV	0
	M1-2	TRAJ49	TRBJ1-1	TGTGCAGGAGCGACCGGTAACCAGTTCTATTTT	TGTGTATGTTCACCGAACACTGAAGCTTTCTTT		CAGATGNQFYF		CVCSPNTEAFF		TRUE	None	TRUE	None	TRAV27		TRBV30		run1	single pair	12	288	normal	hashtag2-run1	normal	A2402_AYAQKIFKI_CMV	0
	M1-2	TRAJ49	TRBJ2-7	TGTGCAGGAGCCACCGGTAACCAGTTCTATTTT	TGTGCCTGGAGTGGGGGGACCGAGCAGTACTTC		CAGATGNQFYF		CAWSGGTEQYF		TRUE	None	TRUE	None	TRAV27		TRBV30		run1	single pair	115	25	normal	hashtag2-run1	normal	A2402_AYAQKIFKI_CMV	2
	M1-2	TRAJ49	TRBJ1-1	TGTGCAGGAGCGATCGGTAACCAGTTCTATTTT	TGTGCCTGGACAGGGAACACTGAAGCTTTCTTT		CAGAIGNQFYF		CAWTGNTEAFF		TRUE	None	TRUE	None	TRAV27		TRBV30		run1	single pair	37	19	normal	hashtag2-run1	normal	A2402_AYAQKIFKI_CMV	2
	M1-2	TRAJ49	TRBJ1-2	TGTGCAGGAGCAACCGGTAACCAGTTCTATTTT	TGTGCCCTGGAAGGGTATGGACAGGGGTCCTATGGCTACACCTTC		CAGATGNQFYF		CALEGYGQGSYGYTF		TRUE	None	TRUE	None	TRAV27		TRBV30		run1	single pair	0	1044	normal	hashtag2-run1	normal	A2402_AYAQKIFKI_CMV	0
	M1-2	TRAJ49	TRBJ1-1	TGTGCAGGACTCACCGGTAACCAGTTCTATTTT	TGTGCCTGGGGCGGGGGGCATACGACTGAAGCTTTCTTT		CAGLTGNQFYF		CAWGGGHTTEAFF		TRUE	None	TRUE	None	TRAV27		TRBV30		run1	single pair	23	76	normal	hashtag2-run1	normal	A2402_AYAQKIFKI_CMV	0
	M1-2	TRAJ49	TRBJ1-1	TGTGCAGGAGCGACCGGTAACCAGTTCTATTTT	TGTGTATGTTCACCGAACACTGAAGCTTTCTTT		CAGATGNQFYF		CVCSPNTEAFF		TRUE	None	TRUE	None	TRAV27		TRBV30		run1	single pair	12	288	normal	hashtag2-run1	normal	A2402_AYAQKIFKI_CMV	3
	M1-2	TRAJ49	TRBJ1-1	TGTGCAGGACTCACCGGTAACCAGTTCTATTTT	TGTGCCTGGGGCGGGGGGCATACGACTGAAGCTTTCTTT		CAGLTGNQFYF		CAWGGGHTTEAFF		TRUE	None	TRUE	None	TRAV27		TRBV30		run1	single pair	23	76	normal	hashtag2-run1	normal	A2402_AYAQKIFKI_CMV	2
	M1-2	TRAJ49	TRBJ1-1	TGTGCAGGAGGCACCGGTAACCAGTTCTATTTT	TGTGCCTGGAGTGGGAACACTGAAGCTTTCTTT		CAGGTGNQFYF		CAWSGNTEAFF		TRUE	None	TRUE	None	TRAV27		TRBV30		run1	single pair	118	5	normal	hashtag2-run1	normal	A2402_AYAQKIFKI_CMV	0
	M1-2	TRAJ49	TRBJ1-2	TGTGCAGGAGCAACCGGTAACCAGTTCTATTTT	TGTGCCCTGGAAGGGTATGGACAGGGGTCCTATGGCTACACCTTC		CAGATGNQFYF		CALEGYGQGSYGYTF		TRUE	None	TRUE	None	TRAV27		TRBV30		run1	single pair	0	1044	normal	hashtag2-run1	normal	A2402_AYAQKIFKI_CMV	0
	M1-2	TRAJ49	TRBJ1-2	TGTGCAGGAGCAACCGGTAACCAGTTCTATTTT	TGTGCCCTGGAAGGGTATGGACAGGGGTCCTATGGCTACACCTTC		CAGATGNQFYF		CALEGYGQGSYGYTF		TRUE	None	TRUE	None	TRAV27		TRBV30		run1	single pair	0	1044	normal	hashtag2-run1	normal	A2402_AYAQKIFKI_CMV	0
	M1-2	TRAJ49	TRBJ1-2	TGTGCAGGAGCAACCGGTAACCAGTTCTATTTT	TGTGCCCTGGAAGGGTATGGACAGGGGTCCTATGGCTACACCTTC		CAGATGNQFYF		CALEGYGQGSYGYTF		TRUE	None	TRUE	None	TRAV27		TRBV30		run1	single pair	0	1044	normal	hashtag2-run1	normal	A2402_AYAQKIFKI_CMV	0
	M1-2	TRAJ49	TRBJ1-1	TGTGCAGGAGCCACGGGTAACCAGTTCTATTTT	TGTGCCTGGAGTGGAGGGACTGAAGCTTTCTTT		CAGATGNQFYF		CAWSGGTEAFF		TRUE	None	TRUE	None	TRAV27		TRBV30		run1	single pair	119	1	normal	hashtag2-run1	normal	A2402_AYAQKIFKI_CMV	0
	M1-2	TRAJ49	TRBJ1-2	TGTGCAGGAGCAACCGGTAACCAGTTCTATTTT	TGTGCCCTGGAAGGGTATGGACAGGGGTCCTATGGCTACACCTTC		CAGATGNQFYF		CALEGYGQGSYGYTF		TRUE	None	TRUE	None	TRAV27		TRBV30		run1	single pair	0	1044	normal	hashtag2-run1	normal	A2402_AYAQKIFKI_CMV	0
	M1-2	TRAJ49	TRBJ1-2	TGTGCAGGAGCAACCGGTAACCAGTTCTATTTT	TGTGCCCTGGAAGGGTATGGACAGGGGTCCTATGGCTACACCTTC		CAGATGNQFYF		CALEGYGQGSYGYTF		TRUE	None	TRUE	None	TRAV27		TRBV30		run1	single pair	0	1044	normal	hashtag2-run1	normal	A2402_AYAQKIFKI_CMV	0
	M1-2	TRAJ49	TRBJ1-2	TGTGCAGGAGCAACCGGTAACCAGTTCTATTTT	TGTGCCCTGGAAGGGTATGGACAGGGGTCCTATGGCTACACCTTC		CAGATGNQFYF		CALEGYGQGSYGYTF		TRUE	None	TRUE	None	TRAV27		TRBV30		run1	single pair	0	1044	normal	hashtag2-run1	normal	A2402_AYAQKIFKI_CMV	0
	M1-2	TRAJ49	TRBJ2-1	TGTGCAGGTGGCACCGGTAACCAGTTCTATTTT	TGTGCCTGGAGTGGTGGGGAGTGGCAACATGAGCAGTTCTTC		CAGGTGNQFYF		CAWSGGEWQHEQFF		TRUE	None	TRUE	None	TRAV27		TRBV30		run1	single pair	21	57	normal	hashtag2-run1	normal	A2402_AYAQKIFKI_CMV	0
	M1-2	TRAJ49	TRBJ2-7	TGTGCAGGCGTCACCGGTAACCAGTTCTATTTT	TGTGCCTGGGGCGAATACGAGCAGTACTTC		CAGVTGNQFYF		CAWGEYEQYF		TRUE	None	TRUE	None	TRAV27		TRBV30		run1	single pair	7	142	normal	hashtag2-run1	normal	A2402_AYAQKIFKI_CMV	0
	M1-2	TRAJ35	TRBJ1-1	TGTGCAGGGTCCGTTGGGAATGTGCTGCATTGC	TGTGCCTGGACAGAAAACACTGAAGCTTTCTTT		CAGSVGNVLHC		CAWTENTEAFF		TRUE	None	TRUE	None	TRAV27		TRBV30		run1	single pair	69	33	normal	hashtag2-run1	normal	A2402_AYAQKIFKI_CMV	0
	M1-2	TRAJ49	TRBJ1-1	TGTGCAGGAGCGACCGGTAACCAGTTCTATTTT	TGTGTATGTTCACCGAACACTGAAGCTTTCTTT		CAGATGNQFYF		CVCSPNTEAFF		TRUE	None	TRUE	None	TRAV27		TRBV30		run1	single pair	12	288	normal	hashtag2-run1	normal	A2402_AYAQKIFKI_CMV	3
	M1-2	TRAJ49	TRBJ1-2	TGTGCAGGAGCAACCGGTAACCAGTTCTATTTT	TGTGCCCTGGAAGGGTATGGACAGGGGTCCTATGGCTACACCTTC		CAGATGNQFYF		CALEGYGQGSYGYTF		TRUE	None	TRUE	None	TRAV27		TRBV30		run1	single pair	0	1044	normal	hashtag2-run1	normal	A2402_AYAQKIFKI_CMV	0
	M1-2	TRAJ49	TRBJ1-2	TGTGCAGGAGCAACCGGTAACCAGTTCTATTTT	TGTGCCCTGGAAGGGTATGGACAGGGGTCCTATGGCTACACCTTC		CAGATGNQFYF		CALEGYGQGSYGYTF		TRUE	None	TRUE	None	TRAV27		TRBV30		run1	single pair	0	1044	normal	hashtag2-run1	normal	A2402_AYAQKIFKI_CMV	0
	M1-2	TRAJ49	TRBJ1-2	TGTGCAGGAGCAACCGGTAACCAGTTCTATTTT	TGTGCCCTGGAAGGGTATGGACAGGGGTCCTATGGCTACACCTTC		CAGATGNQFYF		CALEGYGQGSYGYTF		TRUE	None	TRUE	None	TRAV27		TRBV30		run1	single pair	0	1044	normal	hashtag2-run1	normal	A2402_AYAQKIFKI_CMV	0
	M1-2	TRAJ49	TRBJ1-2	TGTGCAGGAGCAACCGGTAACCAGTTCTATTTT	TGTGCCCTGGAAGGGTATGGACAGGGGTCCTATGGCTACACCTTC		CAGATGNQFYF		CALEGYGQGSYGYTF		TRUE	None	TRUE	None	TRAV27		TRBV30		run1	single pair	0	1044	normal	hashtag2-run1	normal	A2402_AYAQKIFKI_CMV	0
	M1-2	TRAJ49	TRBJ1-2	TGTGCAGGAGCAACCGGTAACCAGTTCTATTTT	TGTGCCCTGGAAGGGTATGGACAGGGGTCCTATGGCTACACCTTC		CAGATGNQFYF		CALEGYGQGSYGYTF		TRUE	None	TRUE	None	TRAV27		TRBV30		run1	single pair	0	1044	normal	hashtag2-run1	normal	A2402_AYAQKIFKI_CMV	0
	M1-2	TRAJ49	TRBJ1-2	TGTGCAGGAGCAACCGGTAACCAGTTCTATTTT	TGTGCCCTGGAAGGGTATGGACAGGGGTCCTATGGCTACACCTTC		CAGATGNQFYF		CALEGYGQGSYGYTF		TRUE	None	TRUE	None	TRAV27		TRBV30		run1	single pair	0	1044	normal	hashtag2-run1	normal	A2402_AYAQKIFKI_CMV	0
	M1-2	TRAJ47	TRBJ1-1	TGTGCAGGAGCTCTCGGAAACAAGCTGGTCTTT	TGTGCCTGGACAGAGAACACTGAAGCTTTCTTT		CAGALGNKLVF		CAWTENTEAFF		TRUE	None	TRUE	None	TRAV27		TRBV30		run1	single pair	39	174	normal	hashtag2-run1	normal	A2402_AYAQKIFKI_CMV	0
	M1-2	TRAJ49	TRBJ1-1	TGTGCAGGAGCGACCGGTAACCAGTTCTATTTT	TGTGTATGTTCACCGAACACTGAAGCTTTCTTT		CAGATGNQFYF		CVCSPNTEAFF		TRUE	None	TRUE	None	TRAV27		TRBV30		run1	single pair	12	288	normal	hashtag2-run1	normal	A2402_AYAQKIFKI_CMV	0
	M1-2	TRAJ49	TRBJ1-1	TGTGCAGGAGCGACCGGTAACCAGTTCTATTTT	TGTGTATGTTCACCGAACACTGAAGCTTTCTTT		CAGATGNQFYF		CVCSPNTEAFF		TRUE	None	TRUE	None	TRAV27		TRBV30		run1	single pair	12	288	normal	hashtag2-run1	normal	A2402_AYAQKIFKI_CMV	0
	M1-2	TRAJ49	TRBJ1-2	TGTGCAGGAGCAACCGGTAACCAGTTCTATTTT	TGTGCCCTGGAAGGGTATGGACAGGGGTCCTATGGCTACACCTTC		CAGATGNQFYF		CALEGYGQGSYGYTF		TRUE	None	TRUE	None	TRAV27		TRBV30		run1	single pair	0	1044	normal	hashtag2-run1	normal	A2402_AYAQKIFKI_CMV	1
	M1-2	TRAJ49	TRBJ1-1	TGTGCAGGAGGCACCGGTAACCAGTTCTATTTT	TGTGCCTGGGACCCGGGACAGACTGAAGCTTTCTTT		CAGGTGNQFYF		CAWDPGQTEAFF		TRUE	None	TRUE	None	TRAV27		TRBV30		run1	single pair	127	5	normal	hashtag2-run1	normal	A2402_AYAQKIFKI_CMV	1
	M1-2	TRAJ49	TRBJ1-2	TGTGCAGGAGCAACCGGTAACCAGTTCTATTTT	TGTGCCCTGGAAGGGTATGGACAGGGGTCCTATGGCTACACCTTC		CAGATGNQFYF		CALEGYGQGSYGYTF		TRUE	None	TRUE	None	TRAV27		TRBV30		run1	single pair	0	1044	normal	hashtag2-run1	normal	A2402_AYAQKIFKI_CMV	2
	M1-2	TRAJ35	TRBJ1-1	TGTGCAGGGTCCGTTGGGAATGTGCTGCATTGC	TGTGCCTGGACAGAAAACACTGAAGCTTTCTTT		CAGSVGNVLHC		CAWTENTEAFF		TRUE	None	TRUE	None	TRAV27		TRBV30		run1	single pair	69	33	normal	hashtag2-run1	normal	A2402_AYAQKIFKI_CMV	0
	M1-2	TRAJ39	TRBJ1-1	TGTGCAGGAAGTTTAGGCAACATGCTCACCTTT	TGTGCCTGGACGATGAACACTGAAGCTTTCTTT		CAGSLGNMLTF		CAWTMNTEAFF		TRUE	None	TRUE	None	TRAV27		TRBV30		run1	single pair	3	130	normal	hashtag2-run1	normal	A2402_AYAQKIFKI_CMV	0
	M1-2	TRAJ49	TRBJ1-1	TGTGCCGGGAACACCGGTAACCAGTTCTATTTT	TGTGCCTATACAGAGAACACTGAAGCTTTCTTT		CAGNTGNQFYF		CAYTENTEAFF		TRUE	None	TRUE	None	TRAV27		TRBV30		run1	single pair	128	21	normal	hashtag2-run1	normal	A2402_AYAQKIFKI_CMV	0
	M1-2	TRAJ49	TRBJ1-2	TGTGCAGGAGCAACCGGTAACCAGTTCTATTTT	TGTGCCCTGGAAGGGTATGGACAGGGGTCCTATGGCTACACCTTC		CAGATGNQFYF		CALEGYGQGSYGYTF		TRUE	None	TRUE	None	TRAV27		TRBV30		run1	single pair	0	1044	normal	hashtag2-run1	normal	A2402_AYAQKIFKI_CMV	0
	M1-2	TRAJ49	TRBJ1-1	TGTGCAGGAGCGACCGGTAACCAGTTCTATTTT	TGTGTATGTTCACCGAACACTGAAGCTTTCTTT		CAGATGNQFYF		CVCSPNTEAFF		TRUE	None	TRUE	None	TRAV27		TRBV30		run1	single pair	12	288	normal	hashtag2-run1	normal	A2402_AYAQKIFKI_CMV	0
	M1-2	TRAJ47	TRBJ1-1	TGTGCAGGAGCTCTCGGAAACAAGCTGGTCTTT	TGTGCCTGGACAGAGAACACTGAAGCTTTCTTT		CAGALGNKLVF		CAWTENTEAFF		TRUE	None	TRUE	None	TRAV27		TRBV30		run1	single pair	39	174	normal	hashtag2-run1	normal	A2402_AYAQKIFKI_CMV	0
	M1-2	TRAJ49	TRBJ1-1	TGTGCAGGAGCGACCGGTAACCAGTTCTATTTT	TGTGTATGTTCACCGAACACTGAAGCTTTCTTT		CAGATGNQFYF		CVCSPNTEAFF		TRUE	None	TRUE	None	TRAV27		TRBV30		run1	single pair	12	288	normal	hashtag2-run1	normal	A2402_AYAQKIFKI_CMV	0
	M1-2	TRAJ49	TRBJ1-2	TGTGCAGGAGCAACCGGTAACCAGTTCTATTTT	TGTGCCCTGGAAGGGTATGGACAGGGGTCCTATGGCTACACCTTC		CAGATGNQFYF		CALEGYGQGSYGYTF		TRUE	None	TRUE	None	TRAV27		TRBV30		run1	single pair	0	1044	normal	hashtag2-run1	normal	A2402_AYAQKIFKI_CMV	0
	M1-2	TRAJ49	TRBJ1-2	TGTGCAGGAGCAACCGGTAACCAGTTCTATTTT	TGTGCCCTGGAAGGGTATGGACAGGGGTCCTATGGCTACACCTTC		CAGATGNQFYF		CALEGYGQGSYGYTF		TRUE	None	TRUE	None	TRAV27		TRBV30		run1	single pair	0	1044	normal	hashtag2-run1	normal	A2402_AYAQKIFKI_CMV	0
	M1-2	TRAJ49	TRBJ1-2	TGTGCAGGAGCAACCGGTAACCAGTTCTATTTT	TGTGCCCTGGAAGGGTATGGACAGGGGTCCTATGGCTACACCTTC		CAGATGNQFYF		CALEGYGQGSYGYTF		TRUE	None	TRUE	None	TRAV27		TRBV30		run1	single pair	0	1044	normal	hashtag2-run1	normal	A2402_AYAQKIFKI_CMV	0
	M1-2	TRAJ39	TRBJ1-1	TGTGCAGGAAGTTTAGGCAACATGCTCACCTTT	TGTGCCTGGACGATGAACACTGAAGCTTTCTTT		CAGSLGNMLTF		CAWTMNTEAFF		TRUE	None	TRUE	None	TRAV27		TRBV30		run1	single pair	3	130	normal	hashtag2-run1	normal	A2402_AYAQKIFKI_CMV	0
	M1-2	TRAJ49	TRBJ1-2	TGTGCAGGAGCAACCGGTAACCAGTTCTATTTT	TGTGCCCTGGAAGGGTATGGACAGGGGTCCTATGGCTACACCTTC		CAGATGNQFYF		CALEGYGQGSYGYTF		TRUE	None	TRUE	None	TRAV27		TRBV30		run1	single pair	0	1044	normal	hashtag2-run1	normal	A2402_AYAQKIFKI_CMV	0
	M1-2	TRAJ49	TRBJ1-2	TGTGCAGGAGCAACCGGTAACCAGTTCTATTTT	TGTGCCCTGGAAGGGTATGGACAGGGGTCCTATGGCTACACCTTC		CAGATGNQFYF		CALEGYGQGSYGYTF		TRUE	None	TRUE	None	TRAV27		TRBV30		run1	single pair	0	1044	normal	hashtag2-run1	normal	A2402_AYAQKIFKI_CMV	0
	M1-2	TRAJ39	TRBJ1-1	TGTGCAGGAGCATTGGGCAACATGCTCACCTTT	TGTGCCTGGACAGAGAACACTGAAGCTTTCTTT		CAGALGNMLTF		CAWTENTEAFF		TRUE	None	TRUE	None	TRAV27		TRBV30		run1	single pair	27	65	normal	hashtag2-run1	normal	A2402_AYAQKIFKI_CMV	0
	M1-2	TRAJ39	TRBJ1-1	TGTGCAGGAAGCTTGGGCAACATGCTCACCTTT	TGTGCCTGGAGTGAGGGCACTGAAGCTTTCTTT		CAGSLGNMLTF		CAWSEGTEAFF		TRUE	None	TRUE	None	TRAV27		TRBV30		run1	single pair	4	194	normal	hashtag2-run1	normal	A2402_AYAQKIFKI_CMV	0
	M1-2	TRAJ49	TRBJ1-1	TGTGCAGGGGCAACCGGTAACCAGTTCTATTTT	TGTGCCTGGAGCCCCTTTCAAACTGAAGCTTTCTTT		CAGATGNQFYF		CAWSPFQTEAFF		TRUE	None	TRUE	None	TRAV27		TRBV30		run1	single pair	35	53	normal	hashtag2-run1	normal	A2402_AYAQKIFKI_CMV	0
	M1-2	TRAJ49	TRBJ1-1	TGTGCAGGAGCCATCGGTAACCAGTTCTATTTT	TGTGCCTGGAGTGGGGGGACTGAAGCTTTCTTT		CAGAIGNQFYF		CAWSGGTEAFF		TRUE	None	TRUE	None	TRAV27		TRBV30		run1	single pair	16	20	normal	hashtag2-run1	normal	A2402_AYAQKIFKI_CMV	0
	M1-2	TRAJ49	TRBJ1-2	TGTGCAGGAGCAACCGGTAACCAGTTCTATTTT	TGTGCCCTGGAAGGGTATGGACAGGGGTCCTATGGCTACACCTTC		CAGATGNQFYF		CALEGYGQGSYGYTF		TRUE	None	TRUE	None	TRAV27		TRBV30		run1	single pair	0	1044	normal	hashtag2-run1	normal	A2402_AYAQKIFKI_CMV	0
	M1-2	TRAJ47	TRBJ1-1	TGTGCAGGAGCGGTAGGAAACAAACTGGTCTTT	TGTGCCTGGAGCGGGAACACTGAAGCTTTCTTT		CAGAVGNKLVF		CAWSGNTEAFF		TRUE	None	TRUE	None	TRAV27		TRBV30		run1	single pair	78	52	normal	hashtag2-run1	normal	A2402_AYAQKIFKI_CMV	0
	M1-2	TRAJ49	TRBJ1-2	TGTGCAGGAGCAACCGGTAACCAGTTCTATTTT	TGTGCCCTGGAAGGGTATGGACAGGGGTCCTATGGCTACACCTTC		CAGATGNQFYF		CALEGYGQGSYGYTF		TRUE	None	TRUE	None	TRAV27		TRBV30		run1	single pair	0	1044	normal	hashtag2-run1	normal	A2402_AYAQKIFKI_CMV	0
	M1-2	TRAJ49	TRBJ1-2	TGTGCAGGAGCAACCGGTAACCAGTTCTATTTT	TGTGCCCTGGAAGGGTATGGACAGGGGTCCTATGGCTACACCTTC		CAGATGNQFYF		CALEGYGQGSYGYTF		TRUE	None	TRUE	None	TRAV27		TRBV30		run1	single pair	0	1044	normal	hashtag2-run1	normal	A2402_AYAQKIFKI_CMV	0
	M1-2	TRAJ49	TRBJ1-2	TGTGCAGGAGCAACCGGTAACCAGTTCTATTTT	TGTGCCCTGGAAGGGTATGGACAGGGGTCCTATGGCTACACCTTC		CAGATGNQFYF		CALEGYGQGSYGYTF		TRUE	None	TRUE	None	TRAV27		TRBV30		run1	single pair	0	1044	normal	hashtag2-run1	normal	A2402_AYAQKIFKI_CMV	0
	M1-2	TRAJ49	TRBJ1-1	TGTGCAGGAGCGACCGGTAACCAGTTCTATTTT	TGTGTATGTTCACCGAACACTGAAGCTTTCTTT		CAGATGNQFYF		CVCSPNTEAFF		TRUE	None	TRUE	None	TRAV27		TRBV30		run1	single pair	12	288	normal	hashtag2-run1	normal	A2402_AYAQKIFKI_CMV	0
	M1-2	TRAJ49	TRBJ1-1	TGTGCAGGAGCGATCGGTAACCAGTTCTATTTT	TGTGCCTGGAGTGGGGGAACTGAAGCTTTCTTT		CAGAIGNQFYF		CAWSGGTEAFF		TRUE	None	TRUE	None	TRAV27		TRBV30		run1	single pair	143	7	normal	hashtag2-run1	normal	A2402_AYAQKIFKI_CMV	0
	M1-2	TRAJ47	TRBJ1-1	TGTGCAGGAGCTCTCGGAAACAAGCTGGTCTTT	TGTGCCTGGACAGAGAACACTGAAGCTTTCTTT		CAGALGNKLVF		CAWTENTEAFF		TRUE	None	TRUE	None	TRAV27		TRBV30		run1	single pair	39	174	normal	hashtag2-run1	normal	A2402_AYAQKIFKI_CMV	0
	M1-2	TRAJ49	TRBJ1-2	TGTGCAGGAGCAACCGGTAACCAGTTCTATTTT	TGTGCCCTGGAAGGGTATGGACAGGGGTCCTATGGCTACACCTTC		CAGATGNQFYF		CALEGYGQGSYGYTF		TRUE	None	TRUE	None	TRAV27		TRBV30		run1	single pair	0	1044	normal	hashtag2-run1	normal	A2402_AYAQKIFKI_CMV	0
	M1-2	TRAJ49	TRBJ1-2	TGTGCAGGAGCAACCGGTAACCAGTTCTATTTT	TGTGCCCTGGAAGGGTATGGACAGGGGTCCTATGGCTACACCTTC		CAGATGNQFYF		CALEGYGQGSYGYTF		TRUE	None	TRUE	None	TRAV27		TRBV30		run1	single pair	0	1044	normal	hashtag2-run1	normal	A2402_AYAQKIFKI_CMV	0
	M1-2	TRAJ39	TRBJ1-1	TGTGCAGGAAGCTTGGGCAACATGCTCACCTTT	TGTGCCTGGAGTGAGGGCACTGAAGCTTTCTTT		CAGSLGNMLTF		CAWSEGTEAFF		TRUE	None	TRUE	None	TRAV27		TRBV30		run1	single pair	4	194	normal	hashtag2-run1	normal	A2402_AYAQKIFKI_CMV	3
	M1-2	TRAJ39	TRBJ1-1	TGTGCAGGAAGCTTGGGCAACATGCTCACCTTT	TGTGCCTGGAGTGAGGGCACTGAAGCTTTCTTT		CAGSLGNMLTF		CAWSEGTEAFF		TRUE	None	TRUE	None	TRAV27		TRBV30		run1	single pair	4	194	normal	hashtag2-run1	normal	A2402_AYAQKIFKI_CMV	0
	M1-2	TRAJ49	TRBJ1-2	TGTGCAGGAGCAACCGGTAACCAGTTCTATTTT	TGTGCCCTGGAAGGGTATGGACAGGGGTCCTATGGCTACACCTTC		CAGATGNQFYF		CALEGYGQGSYGYTF		TRUE	None	TRUE	None	TRAV27		TRBV30		run1	single pair	0	1044	normal	hashtag2-run1	normal	A2402_AYAQKIFKI_CMV	0
	M1-2	TRAJ49	TRBJ1-2	TGTGCAGGAGCAACCGGTAACCAGTTCTATTTT	TGTGCCCTGGAAGGGTATGGACAGGGGTCCTATGGCTACACCTTC		CAGATGNQFYF		CALEGYGQGSYGYTF		TRUE	None	TRUE	None	TRAV27		TRBV30		run1	single pair	0	1044	normal	hashtag2-run1	normal	A2402_AYAQKIFKI_CMV	0
	M1-2	TRAJ49	TRBJ1-2	TGTGCAGGAGCAACCGGTAACCAGTTCTATTTT	TGTGCCCTGGAAGGGTATGGACAGGGGTCCTATGGCTACACCTTC		CAGATGNQFYF		CALEGYGQGSYGYTF		TRUE	None	TRUE	None	TRAV27		TRBV30		run1	single pair	0	1044	normal	hashtag2-run1	normal	A2402_AYAQKIFKI_CMV	0
	M1-2	TRAJ49	TRBJ1-1	TGTGCAGGAGCGACCGGTAACCAGTTCTATTTT	TGTGTATGTTCACCGAACACTGAAGCTTTCTTT		CAGATGNQFYF		CVCSPNTEAFF		TRUE	None	TRUE	None	TRAV27		TRBV30		run1	single pair	12	288	normal	hashtag2-run1	normal	A2402_AYAQKIFKI_CMV	0
	M1-2	TRAJ49	TRBJ1-1	TGTGCAGGAGCGACCGGTAACCAGTTCTATTTT	TGTGTATGTTCACCGAACACTGAAGCTTTCTTT		CAGATGNQFYF		CVCSPNTEAFF		TRUE	None	TRUE	None	TRAV27		TRBV30		run1	single pair	12	288	normal	hashtag2-run1	normal	A2402_AYAQKIFKI_CMV	0
	M1-2	TRAJ39	TRBJ1-1	TGTGCAGGAAGTTTAGGCAACATGCTCACCTTT	TGTGCCTGGACGATGAACACTGAAGCTTTCTTT		CAGSLGNMLTF		CAWTMNTEAFF		TRUE	None	TRUE	None	TRAV27		TRBV30		run1	single pair	3	130	normal	hashtag2-run1	normal	A2402_AYAQKIFKI_CMV	0
	M1-2	TRAJ49	TRBJ1-2	TGTGCAGGAGCAACCGGTAACCAGTTCTATTTT	TGTGCCCTGGAAGGGTATGGACAGGGGTCCTATGGCTACACCTTC		CAGATGNQFYF		CALEGYGQGSYGYTF		TRUE	None	TRUE	None	TRAV27		TRBV30		run1	single pair	0	1044	normal	hashtag2-run1	normal	A2402_AYAQKIFKI_CMV	0
	M1-2	TRAJ49	TRBJ1-1	TGTGCAGGAGCGACCGGTAACCAGTTCTATTTT	TGTGTATGTTCACCGAACACTGAAGCTTTCTTT		CAGATGNQFYF		CVCSPNTEAFF		TRUE	None	TRUE	None	TRAV27		TRBV30		run1	single pair	12	288	normal	hashtag2-run1	normal	A2402_AYAQKIFKI_CMV	0
	M1-2	TRAJ49	TRBJ1-1	TGTGCAGGAGCTATCGGTAACCAGTTCTATTTT	TGTGCCTGGAGTGGGGGCACTGAAGCTTTCTTT		CAGAIGNQFYF		CAWSGGTEAFF		TRUE	None	TRUE	None	TRAV27		TRBV30		run1	single pair	53	33	normal	hashtag2-run1	normal	A2402_AYAQKIFKI_CMV	0
	M1-2	TRAJ49	TRBJ1-1	TGTGCAGGAGCTACCGGTAACCAGTTCTATTTT	TGTGCCTTCTCCGGGGGGACTGAAGCTTTCTTT		CAGATGNQFYF		CAFSGGTEAFF		TRUE	None	TRUE	None	TRAV27		TRBV30		run1	single pair	140	15	normal	hashtag2-run1	normal	A2402_AYAQKIFKI_CMV	0
	M1-2	TRAJ49	TRBJ1-1	TGTGCAGGAGCGACCGGTAACCAGTTCTATTTT	TGTGTATGTTCACCGAACACTGAAGCTTTCTTT		CAGATGNQFYF		CVCSPNTEAFF		TRUE	None	TRUE	None	TRAV27		TRBV30		run1	single pair	12	288	normal	hashtag2-run1	normal	A2402_AYAQKIFKI_CMV	0
	M1-2	TRAJ49	TRBJ1-2	TGTGCAGGAGCAACCGGTAACCAGTTCTATTTT	TGTGCCCTGGAAGGGTATGGACAGGGGTCCTATGGCTACACCTTC		CAGATGNQFYF		CALEGYGQGSYGYTF		TRUE	None	TRUE	None	TRAV27		TRBV30		run1	single pair	0	1044	normal	hashtag2-run1	normal	A2402_AYAQKIFKI_CMV	0
	M1-2	TRAJ49	TRBJ1-2	TGTGCAGGAGCAACCGGTAACCAGTTCTATTTT	TGTGCCCTGGAAGGGTATGGACAGGGGTCCTATGGCTACACCTTC		CAGATGNQFYF		CALEGYGQGSYGYTF		TRUE	None	TRUE	None	TRAV27		TRBV30		run1	single pair	0	1044	normal	hashtag2-run1	normal	A2402_AYAQKIFKI_CMV	0
	M1-2	TRAJ39	TRBJ1-1	TGTGCAGGAAGCTTGGGCAACATGCTCACCTTT	TGTGCCTGGAGTGAGGGCACTGAAGCTTTCTTT		CAGSLGNMLTF		CAWSEGTEAFF		TRUE	None	TRUE	None	TRAV27		TRBV30		run1	single pair	4	194	normal	hashtag2-run1	normal	A2402_AYAQKIFKI_CMV	0
	M1-2	TRAJ49	TRBJ1-1	TGTGCAGGAGGAACCGGTAACCAGTTCTATTTT	TGTGCCTGGGACAGGGGGCAAACTGAAGCTTTCTTT		CAGGTGNQFYF		CAWDRGQTEAFF		TRUE	None	TRUE	None	TRAV27		TRBV30		run1	single pair	49	43	normal	hashtag2-run1	normal	A2402_AYAQKIFKI_CMV	0
	M1-2	TRAJ49	TRBJ1-1	TGTGCAGGAGCGACCGGTAACCAGTTCTATTTT	TGTGTATGTTCACCGAACACTGAAGCTTTCTTT		CAGATGNQFYF		CVCSPNTEAFF		TRUE	None	TRUE	None	TRAV27		TRBV30		run1	single pair	12	288	normal	hashtag2-run1	normal	A2402_AYAQKIFKI_CMV	0
	M1-2	TRAJ39	TRBJ1-1	TGTGCAGGAAGCTTGGGCAACATGCTCACCTTT	TGTGCCTGGAGTGAGGGCACTGAAGCTTTCTTT		CAGSLGNMLTF		CAWSEGTEAFF		TRUE	None	TRUE	None	TRAV27		TRBV30		run1	single pair	4	194	normal	hashtag2-run1	normal	A2402_AYAQKIFKI_CMV	0
	M1-2	TRAJ49	TRBJ2-7	TGTGCAGGCGTCACCGGTAACCAGTTCTATTTT	TGTGCCTGGGGCGAATACGAGCAGTACTTC		CAGVTGNQFYF		CAWGEYEQYF		TRUE	None	TRUE	None	TRAV27		TRBV30		run1	single pair	7	142	normal	hashtag2-run1	normal	A2402_AYAQKIFKI_CMV	0
	M1-2	TRAJ49	TRBJ1-1	TGTGCAGGAGCTACCGGTAACCAGTTCTATTTT	TGTGCCTTCTCCGGGGGGACTGAAGCTTTCTTT		CAGATGNQFYF		CAFSGGTEAFF		TRUE	None	TRUE	None	TRAV27		TRBV30		run1	single pair	140	15	normal	hashtag2-run1	normal	A2402_AYAQKIFKI_CMV	1
	M1-2	TRAJ49	TRBJ1-1	TGTGCAGGACTCACCGGTAACCAGTTCTATTTT	TGTGCCTGGGGCGGGGGGCATACGACTGAAGCTTTCTTT		CAGLTGNQFYF		CAWGGGHTTEAFF		TRUE	None	TRUE	None	TRAV27		TRBV30		run1	single pair	23	76	normal	hashtag2-run1	normal	A2402_AYAQKIFKI_CMV	2
	M1-2	TRAJ49	TRBJ1-2	TGTGCAGGAGCAACCGGTAACCAGTTCTATTTT	TGTGCCCTGGAAGGGTATGGACAGGGGTCCTATGGCTACACCTTC		CAGATGNQFYF		CALEGYGQGSYGYTF		TRUE	None	TRUE	None	TRAV27		TRBV30		run1	single pair	0	1044	normal	hashtag2-run1	normal	A2402_AYAQKIFKI_CMV	0
	M1-2	TRAJ49	TRBJ1-2	TGTGCAGGAGCAACCGGTAACCAGTTCTATTTT	TGTGCCCTGGAAGGGTATGGACAGGGGTCCTATGGCTACACCTTC		CAGATGNQFYF		CALEGYGQGSYGYTF		TRUE	None	TRUE	None	TRAV27		TRBV30		run1	single pair	0	1044	normal	hashtag2-run1	normal	A2402_AYAQKIFKI_CMV	0
	M1-2	TRAJ47	TRBJ1-1	TGTGCAGGAGCTCTCGGAAACAAGCTGGTCTTT	TGTGCCTGGACAGAGAACACTGAAGCTTTCTTT		CAGALGNKLVF		CAWTENTEAFF		TRUE	None	TRUE	None	TRAV27		TRBV30		run1	single pair	39	174	normal	hashtag2-run1	normal	A2402_AYAQKIFKI_CMV	0
	M1-2	TRAJ39	TRBJ1-1	TGTGCAGGAAGCTTGGGCAACATGCTCACCTTT	TGTGCCTGGAGTGAGGGCACTGAAGCTTTCTTT		CAGSLGNMLTF		CAWSEGTEAFF		TRUE	None	TRUE	None	TRAV27		TRBV30		run1	single pair	4	194	normal	hashtag2-run1	normal	A2402_AYAQKIFKI_CMV	2
	M1-2	TRAJ49	TRBJ1-2	TGTGCAGGAGCAACCGGTAACCAGTTCTATTTT	TGTGCCCTGGAAGGGTATGGACAGGGGTCCTATGGCTACACCTTC		CAGATGNQFYF		CALEGYGQGSYGYTF		TRUE	None	TRUE	None	TRAV27		TRBV30		run1	single pair	0	1044	normal	hashtag2-run1	normal	A2402_AYAQKIFKI_CMV	0
	M1-2	TRAJ49	TRBJ1-1	TGTGCAGGAGCGACCGGTAACCAGTTCTATTTT	TGTGTATGTTCACCGAACACTGAAGCTTTCTTT		CAGATGNQFYF		CVCSPNTEAFF		TRUE	None	TRUE	None	TRAV27		TRBV30		run1	single pair	12	288	normal	hashtag2-run1	normal	A2402_AYAQKIFKI_CMV	0
	M1-2	TRAJ49	TRBJ1-1	TGTGCAGGAGGAGTTGGTAACCAGTTCTATTTT	TGTGCCTGGAGTGAGAACACTGAAGCTTTCTTT		CAGGVGNQFYF		CAWSENTEAFF		TRUE	None	TRUE	None	TRAV27		TRBV30		run1	single pair	63	44	normal	hashtag2-run1	normal	A2402_AYAQKIFKI_CMV	0
	M1-2	TRAJ47	TRBJ1-1	TGTGCAGGAGCTCTCGGAAACAAGCTGGTCTTT	TGTGCCTGGACAGAGAACACTGAAGCTTTCTTT		CAGALGNKLVF		CAWTENTEAFF		TRUE	None	TRUE	None	TRAV27		TRBV30		run1	single pair	39	174	normal	hashtag2-run1	normal	A2402_AYAQKIFKI_CMV	0
	M1-2	TRAJ49	TRBJ1-2	TGTGCAGGAGCAACCGGTAACCAGTTCTATTTT	TGTGCCCTGGAAGGGTATGGACAGGGGTCCTATGGCTACACCTTC		CAGATGNQFYF		CALEGYGQGSYGYTF		TRUE	None	TRUE	None	TRAV27		TRBV30		run1	single pair	0	1044	normal	hashtag2-run1	normal	A2402_AYAQKIFKI_CMV	0
	M1-2	TRAJ49	TRBJ1-1	TGTGCAGGAGCGACCGGTAACCAGTTCTATTTT	TGTGTATGTTCACCGAACACTGAAGCTTTCTTT		CAGATGNQFYF		CVCSPNTEAFF		TRUE	None	TRUE	None	TRAV27		TRBV30		run1	single pair	12	288	normal	hashtag2-run1	normal	A2402_AYAQKIFKI_CMV	2
	M1-2	TRAJ47	TRBJ1-1	TGTGCAGGAGCGGTTGGAAACAAGCTGGTCTTT	TGTGCCTGGACCGAGAACACTGAAGCTTTCTTT		CAGAVGNKLVF		CAWTENTEAFF		TRUE	None	TRUE	None	TRAV27		TRBV30		run1	single pair	168	6	normal	hashtag2-run1	normal	A2402_AYAQKIFKI_CMV	0
	M1-2	TRAJ49	TRBJ1-2	TGTGCAGGAGCAACCGGTAACCAGTTCTATTTT	TGTGCCCTGGAAGGGTATGGACAGGGGTCCTATGGCTACACCTTC		CAGATGNQFYF		CALEGYGQGSYGYTF		TRUE	None	TRUE	None	TRAV27		TRBV30		run1	single pair	0	1044	normal	hashtag2-run1	normal	A2402_AYAQKIFKI_CMV	0
	M1-2	TRAJ39	TRBJ1-1	TGTGCAGGAAGCTTGGGCAACATGCTCACCTTT	TGTGCCTGGAGTGAGGGCACTGAAGCTTTCTTT		CAGSLGNMLTF		CAWSEGTEAFF		TRUE	None	TRUE	None	TRAV27		TRBV30		run1	single pair	4	194	normal	hashtag2-run1	normal	A2402_AYAQKIFKI_CMV	0
	M1-2	TRAJ39	TRBJ1-1	TGTGCAGGAAGCTTGGGCAACATGCTCACCTTT	TGTGCCTGGAGTGAGGGCACTGAAGCTTTCTTT		CAGSLGNMLTF		CAWSEGTEAFF		TRUE	None	TRUE	None	TRAV27		TRBV30		run1	single pair	4	194	normal	hashtag2-run1	normal	A2402_AYAQKIFKI_CMV	0
	M1-2	TRAJ49	TRBJ1-2	TGTGCAGGAGCAACCGGTAACCAGTTCTATTTT	TGTGCCCTGGAAGGGTATGGACAGGGGTCCTATGGCTACACCTTC		CAGATGNQFYF		CALEGYGQGSYGYTF		TRUE	None	TRUE	None	TRAV27		TRBV30		run1	single pair	0	1044	normal	hashtag2-run1	normal	A2402_AYAQKIFKI_CMV	0
	M1-2	TRAJ49	TRBJ1-2	TGTGCAGGAGCAACCGGTAACCAGTTCTATTTT	TGTGCCCTGGAAGGGTATGGACAGGGGTCCTATGGCTACACCTTC		CAGATGNQFYF		CALEGYGQGSYGYTF		TRUE	None	TRUE	None	TRAV27		TRBV30		run1	single pair	0	1044	normal	hashtag2-run1	normal	A2402_AYAQKIFKI_CMV	0
	M1-2	TRAJ49	TRBJ1-1	TGTGCAGGAGCGACCGGTAACCAGTTCTATTTT	TGTGTATGTTCACCGAACACTGAAGCTTTCTTT		CAGATGNQFYF		CVCSPNTEAFF		TRUE	None	TRUE	None	TRAV27		TRBV30		run1	single pair	12	288	normal	hashtag2-run1	normal	A2402_AYAQKIFKI_CMV	0
	M1-2	TRAJ49	TRBJ1-2	TGTGCAGGAGCAACCGGTAACCAGTTCTATTTT	TGTGCCCTGGAAGGGTATGGACAGGGGTCCTATGGCTACACCTTC		CAGATGNQFYF		CALEGYGQGSYGYTF		TRUE	None	TRUE	None	TRAV27		TRBV30		run1	single pair	0	1044	normal	hashtag2-run1	normal	A2402_AYAQKIFKI_CMV	3
	M1-2	TRAJ49	TRBJ1-2	TGTGCAGGAGCAACCGGTAACCAGTTCTATTTT	TGTGCCCTGGAAGGGTATGGACAGGGGTCCTATGGCTACACCTTC		CAGATGNQFYF		CALEGYGQGSYGYTF		TRUE	None	TRUE	None	TRAV27		TRBV30		run1	single pair	0	1044	normal	hashtag2-run1	normal	A2402_AYAQKIFKI_CMV	0
	M1-2	TRAJ49	TRBJ1-2	TGTGCAGGAGCAACCGGTAACCAGTTCTATTTT	TGTGCCCTGGAAGGGTATGGACAGGGGTCCTATGGCTACACCTTC		CAGATGNQFYF		CALEGYGQGSYGYTF		TRUE	None	TRUE	None	TRAV27		TRBV30		run1	single pair	0	1044	normal	hashtag2-run1	normal	A2402_AYAQKIFKI_CMV	0
	M1-2	TRAJ49	TRBJ1-1	TGTGCAGGAGCAATCGGTAACCAGTTCTATTTT	TGTGCCTTCACAGGGAACACTGAAGCTTTCTTT		CAGAIGNQFYF		CAFTGNTEAFF		TRUE	None	TRUE	None	TRAV27		TRBV30		run1	single pair	172	8	normal	hashtag2-run1	normal	A2402_AYAQKIFKI_CMV	0
	M1-2	TRAJ39	TRBJ1-1	TGTGCAGGAAGCTTGGGCAACATGCTCACCTTT	TGTGCCTGGAGTGAGGGCACTGAAGCTTTCTTT		CAGSLGNMLTF		CAWSEGTEAFF		TRUE	None	TRUE	None	TRAV27		TRBV30		run1	single pair	4	194	normal	hashtag2-run1	normal	A2402_AYAQKIFKI_CMV	0
	M1-2	TRAJ49	TRBJ1-2	TGTGCAGGAGCAACCGGTAACCAGTTCTATTTT	TGTGCCCTGGAAGGGTATGGACAGGGGTCCTATGGCTACACCTTC		CAGATGNQFYF		CALEGYGQGSYGYTF		TRUE	None	TRUE	None	TRAV27		TRBV30		run1	single pair	0	1044	normal	hashtag2-run1	normal	A2402_AYAQKIFKI_CMV	0
	M1-2	TRAJ39	TRBJ1-1	TGTGCAGGAAGTTTAGGCAACATGCTCACCTTT	TGTGCCTGGACGATGAACACTGAAGCTTTCTTT		CAGSLGNMLTF		CAWTMNTEAFF		TRUE	None	TRUE	None	TRAV27		TRBV30		run1	single pair	3	130	normal	hashtag2-run1	normal	A2402_AYAQKIFKI_CMV	0
	M1-2	TRAJ39	TRBJ1-1	TGTGCAGGAAGTTTAGGCAACATGCTCACCTTT	TGTGCCTGGACGATGAACACTGAAGCTTTCTTT		CAGSLGNMLTF		CAWTMNTEAFF		TRUE	None	TRUE	None	TRAV27		TRBV30		run1	single pair	3	130	normal	hashtag2-run1	normal	A2402_AYAQKIFKI_CMV	0
	M1-2	TRAJ49	TRBJ1-2	TGTGCAGGAGCAACCGGTAACCAGTTCTATTTT	TGTGCCCTGGAAGGGTATGGACAGGGGTCCTATGGCTACACCTTC		CAGATGNQFYF		CALEGYGQGSYGYTF		TRUE	None	TRUE	None	TRAV27		TRBV30		run1	single pair	0	1044	normal	hashtag2-run1	normal	A2402_AYAQKIFKI_CMV	0
	M1-2	TRAJ49	TRBJ1-1	TGTGCAGGAGCCATCGGTAACCAGTTCTATTTT	TGTGCCTGGAGTGGGGGGACTGAAGCTTTCTTT		CAGAIGNQFYF		CAWSGGTEAFF		TRUE	None	TRUE	None	TRAV27		TRBV30		run1	single pair	16	20	normal	hashtag2-run1	normal	A2402_AYAQKIFKI_CMV	0
	M1-2	TRAJ49	TRBJ2-1	TGTGCAGGAGGGATAGGTAACCAGTTCTATTTT	TGTGCCAGCAGTCGTGAGCAGTTCTTC		CAGGIGNQFYF		CASSREQFF		TRUE	None	TRUE	None	TRAV27		TRBV9		run1	single pair	174	9	normal	hashtag2-run1	normal	A2402_AYAQKIFKI_CMV	0
	M1-2	TRAJ49	TRBJ1-1	TGTGCAGGGGCAACCGGTAACCAGTTCTATTTT	TGTGCCTGGAGCCCCTTTCAAACTGAAGCTTTCTTT		CAGATGNQFYF		CAWSPFQTEAFF		TRUE	None	TRUE	None	TRAV27		TRBV30		run1	single pair	35	53	normal	hashtag2-run1	normal	A2402_AYAQKIFKI_CMV	0
	M1-2	TRAJ49	TRBJ1-2	TGTGCAGGAGCAACCGGTAACCAGTTCTATTTT	TGTGCCCTGGAAGGGTATGGACAGGGGTCCTATGGCTACACCTTC		CAGATGNQFYF		CALEGYGQGSYGYTF		TRUE	None	TRUE	None	TRAV27		TRBV30		run1	single pair	0	1044	normal	hashtag2-run1	normal	A2402_AYAQKIFKI_CMV	0
	M1-2	TRAJ39	TRBJ1-1	TGTGCAGGAGCATTGGGCAACATGCTCACCTTT	TGTGCCTGGACAGAGAACACTGAAGCTTTCTTT		CAGALGNMLTF		CAWTENTEAFF		TRUE	None	TRUE	None	TRAV27		TRBV30		run1	single pair	27	65	normal	hashtag2-run1	normal	A2402_AYAQKIFKI_CMV	0
	M1-2	TRAJ49	TRBJ1-6	TGTGCAGGAGCAACCGGTAACCAGTTCTATTTT	TGTGCCTGCGAAGGGGCGGGACCCCTCCACTTT		CAGATGNQFYF		CACEGAGPLHF		TRUE	None	TRUE	None	TRAV27		TRBV30		run1	single pair	183	14	normal	hashtag2-run1	normal	A2402_AYAQKIFKI_CMV	0
	M1-2	TRAJ49	TRBJ1-1	TGTGCAGGAGGGACCGGTAACCAGTTCTATTTT	TGTGCCTGGAGTGAAAACACTGAAGCTTTCTTT		CAGGTGNQFYF		CAWSENTEAFF		TRUE	None	TRUE	None	TRAV27		TRBV30		run1	single pair	186	2	normal	hashtag2-run1	normal	A2402_AYAQKIFKI_CMV	0
	M1-2	TRAJ49	TRBJ1-1	TGTGCAGGAGCCCTAGGTAACCAGTTCTATTTT	TGTGCCTCTGAAGCTTTCTTT		CAGALGNQFYF		CASEAFF		TRUE	None	TRUE	None	TRAV27		TRBV30		run1	single pair	187	3	normal	hashtag2-run1	normal	A2402_AYAQKIFKI_CMV	0
	M1-2	TRAJ49	TRBJ1-1	TGTGCAGGAGCTGTCGGTAACCAGTTCTATTTT	TGTGCCTGGGGGTACACTGAAGCTTTCTTT		CAGAVGNQFYF		CAWGYTEAFF		TRUE	None	TRUE	None	TRAV27		TRBV30		run1	single pair	101	9	normal	hashtag2-run1	normal	A2402_AYAQKIFKI_CMV	0
	M1-2	TRAJ39	TRBJ1-1	TGTGCAGGAAGTTTAGGCAACATGCTCACCTTT	TGTGCCTGGACGATGAACACTGAAGCTTTCTTT		CAGSLGNMLTF		CAWTMNTEAFF		TRUE	None	TRUE	None	TRAV27		TRBV30		run1	single pair	3	130	normal	hashtag2-run1	normal	A2402_AYAQKIFKI_CMV	2
	M1-2	TRAJ49	TRBJ1-1	TGTGCAGGAGGAGTTGGTAACCAGTTCTATTTT	TGTGCCTGGAGTGAGAACACTGAAGCTTTCTTT		CAGGVGNQFYF		CAWSENTEAFF		TRUE	None	TRUE	None	TRAV27		TRBV30		run1	single pair	63	44	normal	hashtag2-run1	normal	A2402_AYAQKIFKI_CMV	0
	M1-2	TRAJ49	TRBJ1-1	TGTGCAGGAGCTACCGGTAACCAGTTCTATTTT	TGTGCCTGGAGTCCGGACACTGAAGCTTTCTTT		CAGATGNQFYF		CAWSPDTEAFF		TRUE	None	TRUE	None	TRAV27		TRBV30		run1	single pair	188	12	normal	hashtag2-run1	normal	A2402_AYAQKIFKI_CMV	0
	M1-2	TRAJ49	TRBJ1-1	TGTGCAGGAGCTACCGGTAACCAGTTCTATTTT	TGTGCCTGGAGTCCGGACACTGAAGCTTTCTTT		CAGATGNQFYF		CAWSPDTEAFF		TRUE	None	TRUE	None	TRAV27		TRBV30		run1	single pair	188	12	normal	hashtag2-run1	normal	A2402_AYAQKIFKI_CMV	0
	M1-2	TRAJ49	TRBJ1-1	TGTGCAGGAGCTATCGGTAACCAGTTCTATTTT	TGTGCCTGGAGTGGGGGCACTGAAGCTTTCTTT		CAGAIGNQFYF		CAWSGGTEAFF		TRUE	None	TRUE	None	TRAV27		TRBV30		run1	single pair	53	33	normal	hashtag2-run1	normal	A2402_AYAQKIFKI_CMV	0
	M1-2	TRAJ49	TRBJ1-1	TGTGCAGGAGCGATCGGTAACCAGTTCTATTTT	TGTGCCTGGACAGGGAACACTGAAGCTTTCTTT		CAGAIGNQFYF		CAWTGNTEAFF		TRUE	None	TRUE	None	TRAV27		TRBV30		run1	single pair	37	19	normal	hashtag2-run1	normal	A2402_AYAQKIFKI_CMV	0
	M1-2	TRAJ49	TRBJ1-2	TGTGCAGGAGCAACCGGTAACCAGTTCTATTTT	TGTGCCCTGGAAGGGTATGGACAGGGGTCCTATGGCTACACCTTC		CAGATGNQFYF		CALEGYGQGSYGYTF		TRUE	None	TRUE	None	TRAV27		TRBV30		run1	single pair	0	1044	normal	hashtag2-run1	normal	A2402_AYAQKIFKI_CMV	0
	M1-2	TRAJ49	TRBJ1-2	TGTGCAGGAGCAACCGGTAACCAGTTCTATTTT	TGTGCCCTGGAAGGGTATGGACAGGGGTCCTATGGCTACACCTTC		CAGATGNQFYF		CALEGYGQGSYGYTF		TRUE	None	TRUE	None	TRAV27		TRBV30		run1	single pair	0	1044	normal	hashtag2-run1	normal	A2402_AYAQKIFKI_CMV	0
	M1-2	TRAJ49	TRBJ1-1	TGTGCAGGAGGAACCGGTAACCAGTTCTATTTT	TGTGCCTGGGACAGGGGGCAAACTGAAGCTTTCTTT		CAGGTGNQFYF		CAWDRGQTEAFF		TRUE	None	TRUE	None	TRAV27		TRBV30		run1	single pair	49	43	normal	hashtag2-run1	normal	A2402_AYAQKIFKI_CMV	0
	M1-2	TRAJ49	TRBJ2-7	TGTGCAGGAGCGGTCGGTAACCAGTTCTATTTT	TGTGCCTGGAGTGTAGGAACCGAGCAGTACTTC		CAGAVGNQFYF		CAWSVGTEQYF		TRUE	None	TRUE	None	TRAV27		TRBV30		run1	single pair	192	2	normal	hashtag2-run1	normal	A2402_AYAQKIFKI_CMV	0
	M1-2	TRAJ49	TRBJ1-1	TGTGCAGGAGCGACCGGTAACCAGTTCTATTTT	TGTGTATGTTCACCGAACACTGAAGCTTTCTTT		CAGATGNQFYF		CVCSPNTEAFF		TRUE	None	TRUE	None	TRAV27		TRBV30		run1	single pair	12	288	normal	hashtag2-run1	normal	A2402_AYAQKIFKI_CMV	0
	M1-2	TRAJ49	TRBJ1-2	TGTGCAGGAGCAACCGGTAACCAGTTCTATTTT	TGTGCCCTGGAAGGGTATGGACAGGGGTCCTATGGCTACACCTTC		CAGATGNQFYF		CALEGYGQGSYGYTF		TRUE	None	TRUE	None	TRAV27		TRBV30		run1	single pair	0	1044	normal	hashtag2-run1	normal	A2402_AYAQKIFKI_CMV	0
	M1-2	TRAJ49	TRBJ1-2	TGTGCAGGAGCAACCGGTAACCAGTTCTATTTT	TGTGCCCTGGAAGGGTATGGACAGGGGTCCTATGGCTACACCTTC		CAGATGNQFYF		CALEGYGQGSYGYTF		TRUE	None	TRUE	None	TRAV27		TRBV30		run1	single pair	0	1044	normal	hashtag2-run1	normal	A2402_AYAQKIFKI_CMV	2
	M1-2	TRAJ49	TRBJ1-1	TGTGCAGGAGCGACCGGTAACCAGTTCTATTTT	TGTGTATGTTCACCGAACACTGAAGCTTTCTTT		CAGATGNQFYF		CVCSPNTEAFF		TRUE	None	TRUE	None	TRAV27		TRBV30		run1	single pair	12	288	normal	hashtag2-run1	normal	A2402_AYAQKIFKI_CMV	0
	M1-2	TRAJ49	TRBJ1-4	TGTGCAGGAGCTACCGGTAACCAGTTCTATTTT	TGTGCCTGGAGCGGCGGCCAATTCCAGGAAAAACTGTTTTTT		CAGATGNQFYF		CAWSGGQFQEKLFF		TRUE	None	TRUE	None	TRAV27		TRBV30		run1	single pair	194	3	normal	hashtag2-run1	normal	A2402_AYAQKIFKI_CMV	0
	M1-2	TRAJ47	TRBJ1-1	TGTGCAGGAGCTCTCGGAAACAAGCTGGTCTTT	TGTGCCTGGACAGAGAACACTGAAGCTTTCTTT		CAGALGNKLVF		CAWTENTEAFF		TRUE	None	TRUE	None	TRAV27		TRBV30		run1	single pair	39	174	normal	hashtag2-run1	normal	A2402_AYAQKIFKI_CMV	0
	M1-2	TRAJ49	TRBJ1-2	TGTGCAGGAGCAACCGGTAACCAGTTCTATTTT	TGTGCCCTGGAAGGGTATGGACAGGGGTCCTATGGCTACACCTTC		CAGATGNQFYF		CALEGYGQGSYGYTF		TRUE	None	TRUE	None	TRAV27		TRBV30		run1	single pair	0	1044	normal	hashtag2-run1	normal	A2402_AYAQKIFKI_CMV	0
	M1-2	TRAJ49	TRBJ1-1	TGTGCAGGAGCGACCGGTAACCAGTTCTATTTT	TGTGTATGTTCACCGAACACTGAAGCTTTCTTT		CAGATGNQFYF		CVCSPNTEAFF		TRUE	None	TRUE	None	TRAV27		TRBV30		run1	single pair	12	288	normal	hashtag2-run1	normal	A2402_AYAQKIFKI_CMV	0
	M1-2	TRAJ49	TRBJ1-2	TGTGCAGGAGCAACCGGTAACCAGTTCTATTTT	TGTGCCCTGGAAGGGTATGGACAGGGGTCCTATGGCTACACCTTC		CAGATGNQFYF		CALEGYGQGSYGYTF		TRUE	None	TRUE	None	TRAV27		TRBV30		run1	single pair	0	1044	normal	hashtag2-run1	normal	A2402_AYAQKIFKI_CMV	0
	M1-2	TRAJ49	TRBJ1-1	TGTGCAGGAGCTACCGGTAACCAGTTCTATTTT	TGTGCCTGGAGTCCGGACACTGAAGCTTTCTTT		CAGATGNQFYF		CAWSPDTEAFF		TRUE	None	TRUE	None	TRAV27		TRBV30		run1	single pair	188	12	normal	hashtag2-run1	normal	A2402_AYAQKIFKI_CMV	0
	M1-2	TRAJ49	TRBJ1-1	TGTGCAGGACTCACCGGTAACCAGTTCTATTTT	TGTGCCTGGGGCGGGGGGCATACGACTGAAGCTTTCTTT		CAGLTGNQFYF		CAWGGGHTTEAFF		TRUE	None	TRUE	None	TRAV27		TRBV30		run1	single pair	23	76	normal	hashtag2-run1	normal	A2402_AYAQKIFKI_CMV	0
	M1-2	TRAJ49	TRBJ1-2	TGTGCAGGAGCAACCGGTAACCAGTTCTATTTT	TGTGCCCTGGAAGGGTATGGACAGGGGTCCTATGGCTACACCTTC		CAGATGNQFYF		CALEGYGQGSYGYTF		TRUE	None	TRUE	None	TRAV27		TRBV30		run1	single pair	0	1044	normal	hashtag2-run1	normal	A2402_AYAQKIFKI_CMV	0
	M1-2	TRAJ35	TRBJ1-1	TGTGCAGGGTCCGTTGGGAATGTGCTGCATTGC	TGTGCCTGGACAGAAAACACTGAAGCTTTCTTT		CAGSVGNVLHC		CAWTENTEAFF		TRUE	None	TRUE	None	TRAV27		TRBV30		run1	single pair	69	33	normal	hashtag2-run1	normal	A2402_AYAQKIFKI_CMV	0
	M1-2	TRAJ49	TRBJ1-2	TGTGCAGGAGCAACCGGTAACCAGTTCTATTTT	TGTGCCCTGGAAGGGTATGGACAGGGGTCCTATGGCTACACCTTC		CAGATGNQFYF		CALEGYGQGSYGYTF		TRUE	None	TRUE	None	TRAV27		TRBV30		run1	single pair	0	1044	normal	hashtag2-run1	normal	A2402_AYAQKIFKI_CMV	0
	M1-2	TRAJ49	TRBJ1-2	TGTGCAGGAGCAACCGGTAACCAGTTCTATTTT	TGTGCCCTGGAAGGGTATGGACAGGGGTCCTATGGCTACACCTTC		CAGATGNQFYF		CALEGYGQGSYGYTF		TRUE	None	TRUE	None	TRAV27		TRBV30		run1	single pair	0	1044	normal	hashtag2-run1	normal	A2402_AYAQKIFKI_CMV	3
	M1-2	TRAJ39	TRBJ1-1	TGTGCAGGAAGTTTAGGCAACATGCTCACCTTT	TGTGCCTGGACGATGAACACTGAAGCTTTCTTT		CAGSLGNMLTF		CAWTMNTEAFF		TRUE	None	TRUE	None	TRAV27		TRBV30		run1	single pair	3	130	normal	hashtag2-run1	normal	A2402_AYAQKIFKI_CMV	2
	M1-2	TRAJ49	TRBJ2-7	TGTGCAGGCGTCACCGGTAACCAGTTCTATTTT	TGTGCCTGGGGCGAATACGAGCAGTACTTC		CAGVTGNQFYF		CAWGEYEQYF		TRUE	None	TRUE	None	TRAV27		TRBV30		run1	single pair	7	142	normal	hashtag2-run1	normal	A2402_AYAQKIFKI_CMV	3
	M1-2	TRAJ47	TRBJ1-1	TGTGCAGGAGCTCTCGGAAACAAGCTGGTCTTT	TGTGCCTGGACAGAGAACACTGAAGCTTTCTTT		CAGALGNKLVF		CAWTENTEAFF		TRUE	None	TRUE	None	TRAV27		TRBV30		run1	single pair	39	174	normal	hashtag2-run1	normal	A2402_AYAQKIFKI_CMV	3
	M1-2	TRAJ49	TRBJ1-1	TGTGCAGGAGCGACCGGTAACCAGTTCTATTTT	TGTGTATGTTCACCGAACACTGAAGCTTTCTTT		CAGATGNQFYF		CVCSPNTEAFF		TRUE	None	TRUE	None	TRAV27		TRBV30		run1	single pair	12	288	normal	hashtag2-run1	normal	A2402_AYAQKIFKI_CMV	0
	M1-2	TRAJ39	TRBJ1-1	TGTGCAGGAAGCTTGGGCAACATGCTCACCTTT	TGTGCCTGGAGTGAGGGCACTGAAGCTTTCTTT		CAGSLGNMLTF		CAWSEGTEAFF		TRUE	None	TRUE	None	TRAV27		TRBV30		run1	single pair	4	194	normal	hashtag2-run1	normal	A2402_AYAQKIFKI_CMV	0
	M1-2	TRAJ49	TRBJ2-7	TGTGCAGGCGTCACCGGTAACCAGTTCTATTTT	TGTGCCTGGGGCGAATACGAGCAGTACTTC		CAGVTGNQFYF		CAWGEYEQYF		TRUE	None	TRUE	None	TRAV27		TRBV30		run1	single pair	7	142	normal	hashtag2-run1	normal	A2402_AYAQKIFKI_CMV	0
	M1-2	TRAJ49	TRBJ1-2	TGTGCAGGAGCAACCGGTAACCAGTTCTATTTT	TGTGCCCTGGAAGGGTATGGACAGGGGTCCTATGGCTACACCTTC		CAGATGNQFYF		CALEGYGQGSYGYTF		TRUE	None	TRUE	None	TRAV27		TRBV30		run1	single pair	0	1044	normal	hashtag2-run1	normal	A2402_AYAQKIFKI_CMV	0
	M1-2	TRAJ49	TRBJ1-2	TGTGCAGGAGCAACCGGTAACCAGTTCTATTTT	TGTGCCCTGGAAGGGTATGGACAGGGGTCCTATGGCTACACCTTC		CAGATGNQFYF		CALEGYGQGSYGYTF		TRUE	None	TRUE	None	TRAV27		TRBV30		run1	single pair	0	1044	normal	hashtag2-run1	normal	A2402_AYAQKIFKI_CMV	0
	M1-2	TRAJ49	TRBJ1-2	TGTGCAGGAGCAACCGGTAACCAGTTCTATTTT	TGTGCCCTGGAAGGGTATGGACAGGGGTCCTATGGCTACACCTTC		CAGATGNQFYF		CALEGYGQGSYGYTF		TRUE	None	TRUE	None	TRAV27		TRBV30		run1	single pair	0	1044	normal	hashtag2-run1	normal	A2402_AYAQKIFKI_CMV	0
	M1-2	TRAJ49	TRBJ2-7	TGTGCAGGCGTCACCGGTAACCAGTTCTATTTT	TGTGCCTGGGGCGAATACGAGCAGTACTTC		CAGVTGNQFYF		CAWGEYEQYF		TRUE	None	TRUE	None	TRAV27		TRBV30		run1	single pair	7	142	normal	hashtag2-run1	normal	A2402_AYAQKIFKI_CMV	0
	M1-2	TRAJ49	TRBJ1-2	TGTGCAGGAGCAACCGGTAACCAGTTCTATTTT	TGTGCCCTGGAAGGGTATGGACAGGGGTCCTATGGCTACACCTTC		CAGATGNQFYF		CALEGYGQGSYGYTF		TRUE	None	TRUE	None	TRAV27		TRBV30		run1	single pair	0	1044	normal	hashtag2-run1	normal	A2402_AYAQKIFKI_CMV	0
	M1-2	TRAJ49	TRBJ1-2	TGTGCAGGAGCAACCGGTAACCAGTTCTATTTT	TGTGCCCTGGAAGGGTATGGACAGGGGTCCTATGGCTACACCTTC		CAGATGNQFYF		CALEGYGQGSYGYTF		TRUE	None	TRUE	None	TRAV27		TRBV30		run1	single pair	0	1044	normal	hashtag2-run1	normal	A2402_AYAQKIFKI_CMV	0
	M1-2	TRAJ47	TRBJ1-1	TGTGCAGGATTGACCGGAAACAAGCTGGTCTTT	TGTGCCTGGAGTCCTCTAGAGTATGAAGCTTTCTTT		CAGLTGNKLVF		CAWSPLEYEAFF		TRUE	None	TRUE	None	TRAV27		TRBV30		run1	single pair	211	5	normal	hashtag2-run1	normal	A2402_AYAQKIFKI_CMV	0
	M1-2	TRAJ49	TRBJ1-1	TGTGCAGGAGCTATCGGTAACCAGTTCTATTTT	TGTGCCTGGAGCAGTGCGACTGAAGCTTTCTTT		CAGAIGNQFYF		CAWSSATEAFF		TRUE	None	TRUE	None	TRAV27		TRBV30		run1	single pair	96	10	normal	hashtag2-run1	normal	A2402_AYAQKIFKI_CMV	0
	M1-2	TRAJ39	TRBJ1-1	TGTGCAGGAAGCTTGGGCAACATGCTCACCTTT	TGTGCCTGGAGTGAGGGCACTGAAGCTTTCTTT		CAGSLGNMLTF		CAWSEGTEAFF		TRUE	None	TRUE	None	TRAV27		TRBV30		run1	single pair	4	194	normal	hashtag2-run1	normal	A2402_AYAQKIFKI_CMV	0
	M1-2	TRAJ49	TRBJ1-2	TGTGCAGGAGCAACCGGTAACCAGTTCTATTTT	TGTGCCCTGGAAGGGTATGGACAGGGGTCCTATGGCTACACCTTC		CAGATGNQFYF		CALEGYGQGSYGYTF		TRUE	None	TRUE	None	TRAV27		TRBV30		run1	single pair	0	1044	normal	hashtag2-run1	normal	A2402_AYAQKIFKI_CMV	0
	M1-2	TRAJ39	TRBJ1-1	TGTGCAGGAAGTTTAGGCAACATGCTCACCTTT	TGTGCCTGGACGATGAACACTGAAGCTTTCTTT		CAGSLGNMLTF		CAWTMNTEAFF		TRUE	None	TRUE	None	TRAV27		TRBV30		run1	single pair	3	130	normal	hashtag2-run1	normal	A2402_AYAQKIFKI_CMV	0
	M1-2	TRAJ49	TRBJ2-7	TGTGCAGGCGTCACCGGTAACCAGTTCTATTTT	TGTGCCTGGGGCGAATACGAGCAGTACTTC		CAGVTGNQFYF		CAWGEYEQYF		TRUE	None	TRUE	None	TRAV27		TRBV30		run1	single pair	7	142	normal	hashtag2-run1	normal	A2402_AYAQKIFKI_CMV	0
	M1-2	TRAJ39	TRBJ1-1	TGTGCAGGAGCCGCAGGCAACATGCTCACCTTT	TGTGCCTGGACCGAGAACACTGAAGCTTTCTTT		CAGAAGNMLTF		CAWTENTEAFF		TRUE	None	TRUE	None	TRAV27		TRBV30		run1	single pair	133	13	normal	hashtag2-run1	normal	A2402_AYAQKIFKI_CMV	0
	M1-2	TRAJ49	TRBJ2-1	TGTGCAGGAGCAACCGGTAACCAGTTCTATTTT	TGTGCCAGCGACCGGGACCAGAAGGCGGTGTTCTTC		CAGATGNQFYF		CASDRDQKAVFF		TRUE	None	TRUE	None	TRAV27		TRBV30		run1	single pair	84	15	normal	hashtag2-run1	normal	A2402_AYAQKIFKI_CMV	0
	M1-2	TRAJ49	TRBJ1-1	TGTGCAGGGGCAACCGGTAACCAGTTCTATTTT	TGTGCCTGGAGCCCCTTTCAAACTGAAGCTTTCTTT		CAGATGNQFYF		CAWSPFQTEAFF		TRUE	None	TRUE	None	TRAV27		TRBV30		run1	single pair	35	53	normal	hashtag2-run1	normal	A2402_AYAQKIFKI_CMV	0
	M1-2	TRAJ49	TRBJ2-7	TGTGCAGGCGTCACCGGTAACCAGTTCTATTTT	TGTGCCTGGGGCGAATACGAGCAGTACTTC		CAGVTGNQFYF		CAWGEYEQYF		TRUE	None	TRUE	None	TRAV27		TRBV30		run1	single pair	7	142	normal	hashtag2-run1	normal	A2402_AYAQKIFKI_CMV	0
	M1-2	TRAJ49	TRBJ2-7	TGTGCAGGCGTCACCGGTAACCAGTTCTATTTT	TGTGCCTGGGGCGAATACGAGCAGTACTTC		CAGVTGNQFYF		CAWGEYEQYF		TRUE	None	TRUE	None	TRAV27		TRBV30		run1	single pair	7	142	normal	hashtag2-run1	normal	A2402_AYAQKIFKI_CMV	0
	M1-2	TRAJ47	TRBJ1-1	TGTGCAGGAGCTCTCGGAAACAAGCTGGTCTTT	TGTGCCTGGACAGAGAACACTGAAGCTTTCTTT		CAGALGNKLVF		CAWTENTEAFF		TRUE	None	TRUE	None	TRAV27		TRBV30		run1	single pair	39	174	normal	hashtag2-run1	normal	A2402_AYAQKIFKI_CMV	0
	M1-2	TRAJ49	TRBJ1-1	TGTGCAGGAGGCACCGGTAACCAGTTCTATTTT	TGTGCCTCCTCCCCCAACACTGAAGCTTTCTTT		CAGGTGNQFYF		CASSPNTEAFF		TRUE	None	TRUE	None	TRAV27		TRBV30		run1	single pair	106	3	normal	hashtag2-run1	normal	A2402_AYAQKIFKI_CMV	0
	M1-2	TRAJ49	TRBJ1-2	TGTGCAGGAGCAACCGGTAACCAGTTCTATTTT	TGTGCCCTGGAAGGGTATGGACAGGGGTCCTATGGCTACACCTTC		CAGATGNQFYF		CALEGYGQGSYGYTF		TRUE	None	TRUE	None	TRAV27		TRBV30		run1	single pair	0	1044	normal	hashtag2-run1	normal	A2402_AYAQKIFKI_CMV	0
	M1-2	TRAJ49	TRBJ1-6	TGTGCAGGAGCAACCGGTAACCAGTTCTATTTT	TGTGCCTGCGAAGGGGCGGGACCCCTCCACTTT		CAGATGNQFYF		CACEGAGPLHF		TRUE	None	TRUE	None	TRAV27		TRBV30		run1	single pair	183	14	normal	hashtag2-run1	normal	A2402_AYAQKIFKI_CMV	0
	M1-2	TRAJ49	TRBJ1-1	TGTGCAGGAGGAACCGGTAACCAGTTCTATTTT	TGTGCCTGGGACAGGGGGCAAACTGAAGCTTTCTTT		CAGGTGNQFYF		CAWDRGQTEAFF		TRUE	None	TRUE	None	TRAV27		TRBV30		run1	single pair	49	43	normal	hashtag2-run1	normal	A2402_AYAQKIFKI_CMV	0
	M1-2	TRAJ49	TRBJ1-2	TGTGCAGGAGCAACCGGTAACCAGTTCTATTTT	TGTGCCCTGGAAGGGTATGGACAGGGGTCCTATGGCTACACCTTC		CAGATGNQFYF		CALEGYGQGSYGYTF		TRUE	None	TRUE	None	TRAV27		TRBV30		run1	single pair	0	1044	normal	hashtag2-run1	normal	A2402_AYAQKIFKI_CMV	0
	M1-2	TRAJ49	TRBJ1-1	TGTGCAGGAGCGACCGGTAACCAGTTCTATTTT	TGTGTATGTTCACCGAACACTGAAGCTTTCTTT		CAGATGNQFYF		CVCSPNTEAFF		TRUE	None	TRUE	None	TRAV27		TRBV30		run1	single pair	12	288	normal	hashtag2-run1	normal	A2402_AYAQKIFKI_CMV	0
	M1-2	TRAJ49	TRBJ2-1	TGTGCAGGTGGCACCGGTAACCAGTTCTATTTT	TGTGCCTGGAGTGGTGGGGAGTGGCAACATGAGCAGTTCTTC		CAGGTGNQFYF		CAWSGGEWQHEQFF		TRUE	None	TRUE	None	TRAV27		TRBV30		run1	single pair	21	57	normal	hashtag2-run1	normal	A2402_AYAQKIFKI_CMV	0
	M1-2	TRAJ49	TRBJ1-2	TGTGCAGGAGCAACCGGTAACCAGTTCTATTTT	TGTGCCCTGGAAGGGTATGGACAGGGGTCCTATGGCTACACCTTC		CAGATGNQFYF		CALEGYGQGSYGYTF		TRUE	None	TRUE	None	TRAV27		TRBV30		run1	single pair	0	1044	normal	hashtag2-run1	normal	A2402_AYAQKIFKI_CMV	1
	M1-2	TRAJ49	TRBJ1-2	TGTGCAGGAGCAACCGGTAACCAGTTCTATTTT	TGTGCCCTGGAAGGGTATGGACAGGGGTCCTATGGCTACACCTTC		CAGATGNQFYF		CALEGYGQGSYGYTF		TRUE	None	TRUE	None	TRAV27		TRBV30		run1	single pair	0	1044	normal	hashtag2-run1	normal	A2402_AYAQKIFKI_CMV	0
	M1-2	TRAJ49	TRBJ1-2	TGTGCAGGAGCAACCGGTAACCAGTTCTATTTT	TGTGCCCTGGAAGGGTATGGACAGGGGTCCTATGGCTACACCTTC		CAGATGNQFYF		CALEGYGQGSYGYTF		TRUE	None	TRUE	None	TRAV27		TRBV30		run1	single pair	0	1044	normal	hashtag2-run1	normal	A2402_AYAQKIFKI_CMV	0
	M1-2	TRAJ49	TRBJ2-1	TGTGCAGGTGGCACCGGTAACCAGTTCTATTTT	TGTGCCTGGAGTGGTGGGGAGTGGCAACATGAGCAGTTCTTC		CAGGTGNQFYF		CAWSGGEWQHEQFF		TRUE	None	TRUE	None	TRAV27		TRBV30		run1	single pair	21	57	normal	hashtag2-run1	normal	A2402_AYAQKIFKI_CMV	0
	M1-2	TRAJ49	TRBJ1-2	TGTGCAGGAGCAACCGGTAACCAGTTCTATTTT	TGTGCCCTGGAAGGGTATGGACAGGGGTCCTATGGCTACACCTTC		CAGATGNQFYF		CALEGYGQGSYGYTF		TRUE	None	TRUE	None	TRAV27		TRBV30		run1	single pair	0	1044	normal	hashtag2-run1	normal	A2402_AYAQKIFKI_CMV	2
	M1-2	TRAJ49	TRBJ1-1	TGTGCAGGAGCGACCGGTAACCAGTTCTATTTT	TGTGTATGTTCACCGAACACTGAAGCTTTCTTT		CAGATGNQFYF		CVCSPNTEAFF		TRUE	None	TRUE	None	TRAV27		TRBV30		run1	single pair	12	288	normal	hashtag2-run1	normal	A2402_AYAQKIFKI_CMV	0
	M1-2	TRAJ49	TRBJ1-2	TGTGCAGGAGCAACCGGTAACCAGTTCTATTTT	TGTGCCCTGGAAGGGTATGGACAGGGGTCCTATGGCTACACCTTC		CAGATGNQFYF		CALEGYGQGSYGYTF		TRUE	None	TRUE	None	TRAV27		TRBV30		run1	single pair	0	1044	normal	hashtag2-run1	normal	A2402_AYAQKIFKI_CMV	0
	M1-2	TRAJ47	TRBJ1-1	TGTGCAGGAGCTCTCGGAAACAAGCTGGTCTTT	TGTGCCTGGACAGAGAACACTGAAGCTTTCTTT		CAGALGNKLVF		CAWTENTEAFF		TRUE	None	TRUE	None	TRAV27		TRBV30		run1	single pair	39	174	normal	hashtag2-run1	normal	A2402_AYAQKIFKI_CMV	0
	M1-2	TRAJ47	TRBJ1-1	TGTGCAGGAGCTCTCGGAAACAAGCTGGTCTTT	TGTGCCTGGACAGAGAACACTGAAGCTTTCTTT		CAGALGNKLVF		CAWTENTEAFF		TRUE	None	TRUE	None	TRAV27		TRBV30		run1	single pair	39	174	normal	hashtag2-run1	normal	A2402_AYAQKIFKI_CMV	0
	M1-2	TRAJ49	TRBJ1-2	TGTGCAGGAGCAACCGGTAACCAGTTCTATTTT	TGTGCCCTGGAAGGGTATGGACAGGGGTCCTATGGCTACACCTTC		CAGATGNQFYF		CALEGYGQGSYGYTF		TRUE	None	TRUE	None	TRAV27		TRBV30		run1	single pair	0	1044	normal	hashtag2-run1	normal	A2402_AYAQKIFKI_CMV	0
	M1-2	TRAJ49	TRBJ1-2	TGTGCAGGAGCAACCGGTAACCAGTTCTATTTT	TGTGCCCTGGAAGGGTATGGACAGGGGTCCTATGGCTACACCTTC		CAGATGNQFYF		CALEGYGQGSYGYTF		TRUE	None	TRUE	None	TRAV27		TRBV30		run1	single pair	0	1044	normal	hashtag2-run1	normal	A2402_AYAQKIFKI_CMV	0
	M1-2	TRAJ49	TRBJ1-1	TGTGCAGGAGCGACCGGTAACCAGTTCTATTTT	TGTGTATGTTCACCGAACACTGAAGCTTTCTTT		CAGATGNQFYF		CVCSPNTEAFF		TRUE	None	TRUE	None	TRAV27		TRBV30		run1	single pair	12	288	normal	hashtag2-run1	normal	A2402_AYAQKIFKI_CMV	0
	M1-2	TRAJ39	TRBJ1-1	TGTGCAGGAAGCTTGGGCAACATGCTCACCTTT	TGTGCCTGGAGTGAGGGCACTGAAGCTTTCTTT		CAGSLGNMLTF		CAWSEGTEAFF		TRUE	None	TRUE	None	TRAV27		TRBV30		run1	single pair	4	194	normal	hashtag2-run1	normal	A2402_AYAQKIFKI_CMV	0
	M1-2	TRAJ49	TRBJ1-1	TGTGCAGGAGCGACCGGTAACCAGTTCTATTTT	TGTGTATGTTCACCGAACACTGAAGCTTTCTTT		CAGATGNQFYF		CVCSPNTEAFF		TRUE	None	TRUE	None	TRAV27		TRBV30		run1	single pair	12	288	normal	hashtag2-run1	normal	A2402_AYAQKIFKI_CMV	0
	M1-2	TRAJ39	TRBJ1-1	TGTGCAGGAGCATTGGGCAACATGCTCACCTTT	TGTGCCTGGACAGAGAACACTGAAGCTTTCTTT		CAGALGNMLTF		CAWTENTEAFF		TRUE	None	TRUE	None	TRAV27		TRBV30		run1	single pair	27	65	normal	hashtag2-run1	normal	A2402_AYAQKIFKI_CMV	0
	M1-2	TRAJ49	TRBJ1-2	TGTGCAGGAGCAACCGGTAACCAGTTCTATTTT	TGTGCCCTGGAAGGGTATGGACAGGGGTCCTATGGCTACACCTTC		CAGATGNQFYF		CALEGYGQGSYGYTF		TRUE	None	TRUE	None	TRAV27		TRBV30		run1	single pair	0	1044	normal	hashtag2-run1	normal	A2402_AYAQKIFKI_CMV	0
	M1-2	TRAJ49	TRBJ1-2	TGTGCAGGAGCAACCGGTAACCAGTTCTATTTT	TGTGCCCTGGAAGGGTATGGACAGGGGTCCTATGGCTACACCTTC		CAGATGNQFYF		CALEGYGQGSYGYTF		TRUE	None	TRUE	None	TRAV27		TRBV30		run1	single pair	0	1044	normal	hashtag2-run1	normal	A2402_AYAQKIFKI_CMV	0
	M1-2	TRAJ49	TRBJ1-2	TGTGCAGGAGCAACCGGTAACCAGTTCTATTTT	TGTGCCCTGGAAGGGTATGGACAGGGGTCCTATGGCTACACCTTC		CAGATGNQFYF		CALEGYGQGSYGYTF		TRUE	None	TRUE	None	TRAV27		TRBV30		run1	single pair	0	1044	normal	hashtag2-run1	normal	A2402_AYAQKIFKI_CMV	0
	M1-2	TRAJ47	TRBJ1-1	TGTGCAGGAGCTCTCGGAAACAAGCTGGTCTTT	TGTGCCTGGACAGAGAACACTGAAGCTTTCTTT		CAGALGNKLVF		CAWTENTEAFF		TRUE	None	TRUE	None	TRAV27		TRBV30		run1	single pair	39	174	normal	hashtag2-run1	normal	A2402_AYAQKIFKI_CMV	0
	M1-2	TRAJ49	TRBJ1-1	TGTGCAGGGGCAACCGGTAACCAGTTCTATTTT	TGTGCCTGGAGCCCCTTTCAAACTGAAGCTTTCTTT		CAGATGNQFYF		CAWSPFQTEAFF		TRUE	None	TRUE	None	TRAV27		TRBV30		run1	single pair	35	53	normal	hashtag2-run1	normal	A2402_AYAQKIFKI_CMV	0
	M1-2	TRAJ49	TRBJ1-1	TGTGCAGGAGGGACCGGTAACCAGTTCTATTTT	TGTGCCGGAAGTCCGAACACTGAAGCTTTCTTT		CAGGTGNQFYF		CAGSPNTEAFF		TRUE	None	TRUE	None	TRAV27		TRBV30		run1	single pair	130	3	normal	hashtag2-run1	normal	A2402_AYAQKIFKI_CMV	0
	M1-2	TRAJ39	TRBJ1-1	TGTGCAGGAAGCTTGGGCAACATGCTCACCTTT	TGTGCCTGGAGTGAGGGCACTGAAGCTTTCTTT		CAGSLGNMLTF		CAWSEGTEAFF		TRUE	None	TRUE	None	TRAV27		TRBV30		run1	single pair	4	194	normal	hashtag2-run1	normal	A2402_AYAQKIFKI_CMV	0
	M1-2	TRAJ49	TRBJ1-1	TGTGCAGGAGCGACCGGTAACCAGTTCTATTTT	TGTGTATGTTCACCGAACACTGAAGCTTTCTTT		CAGATGNQFYF		CVCSPNTEAFF		TRUE	None	TRUE	None	TRAV27		TRBV30		run1	single pair	12	288	normal	hashtag2-run1	normal	A2402_AYAQKIFKI_CMV	0
	M1-2	TRAJ49	TRBJ2-1	TGTGCAGGAGCAACCGGTAACCAGTTCTATTTT	TGTGCCAGCGACCGGGACCAGAAGGCGGTGTTCTTC		CAGATGNQFYF		CASDRDQKAVFF		TRUE	None	TRUE	None	TRAV27		TRBV30		run1	single pair	84	15	normal	hashtag2-run1	normal	A2402_AYAQKIFKI_CMV	0
	M1-2	TRAJ49	TRBJ1-1	TGTGCAGGAGCGACCGGTAACCAGTTCTATTTT	TGTGTATGTTCACCGAACACTGAAGCTTTCTTT		CAGATGNQFYF		CVCSPNTEAFF		TRUE	None	TRUE	None	TRAV27		TRBV30		run1	single pair	12	288	normal	hashtag2-run1	normal	A2402_AYAQKIFKI_CMV	0
	M1-2	TRAJ49	TRBJ1-2	TGTGCAGGAGCAACCGGTAACCAGTTCTATTTT	TGTGCCCTGGAAGGGTATGGACAGGGGTCCTATGGCTACACCTTC		CAGATGNQFYF		CALEGYGQGSYGYTF		TRUE	None	TRUE	None	TRAV27		TRBV30		run1	single pair	0	1044	normal	hashtag2-run1	normal	A2402_AYAQKIFKI_CMV	0
	M1-2	TRAJ49	TRBJ1-1	TGTGCAGGGGGCACCGGTAACCAGTTCTATTTT	TGTGCCTTTGACAGGGTACTCACTGAAGCTTTCTTT		CAGGTGNQFYF		CAFDRVLTEAFF		TRUE	None	TRUE	None	TRAV27		TRBV30		run1	single pair	1	17	normal	hashtag2-run1	normal	A2402_AYAQKIFKI_CMV	3
	M1-2	TRAJ49	TRBJ2-7	TGTGCAGGAGCCCTGGGTAACCAGTTCTATTTT	TGTGCCTGGGACGGACAGGGGAACGAGCAGTACTTC		CAGALGNQFYF		CAWDGQGNEQYF		TRUE	None	TRUE	None	TRAV27		TRBV30		run1	single pair	171	17	normal	hashtag2-run1	normal	A2402_AYAQKIFKI_CMV	0
	M1-2	TRAJ49	TRBJ1-4	TGTGCAGGCCTTACCGGTAACCAGTTCTATTTT	TGTGCCTGGAGTCCCACGGAGGAAAAACTGTTTTTT		CAGLTGNQFYF		CAWSPTEEKLFF		TRUE	None	TRUE	None	TRAV27		TRBV30		run1	single pair	40	69	normal	hashtag2-run1	normal	A2402_AYAQKIFKI_CMV	0
	M1-2	TRAJ49	TRBJ2-7	TGTGCAGGAGCTCTCGGTAACCAGTTCTATTTT	TGTGCCTCCGAGCAGTACTTC		CAGALGNQFYF		CASEQYF		TRUE	None	TRUE	None	TRAV27		TRBV30		run1	single pair	20	118	normal	hashtag2-run1	normal	A2402_AYAQKIFKI_CMV	0
	M1-2	TRAJ49	TRBJ1-2	TGTGCAGGAGCAACCGGTAACCAGTTCTATTTT	TGTGCCCTGGAAGGGTATGGACAGGGGTCCTATGGCTACACCTTC		CAGATGNQFYF		CALEGYGQGSYGYTF		TRUE	None	TRUE	None	TRAV27		TRBV30		run1	single pair	0	1044	normal	hashtag2-run1	normal	A2402_AYAQKIFKI_CMV	0
	M1-2	TRAJ49	TRBJ1-1	TGTGCAGGAGCGACCGGTAACCAGTTCTATTTT	TGTGTATGTTCACCGAACACTGAAGCTTTCTTT		CAGATGNQFYF		CVCSPNTEAFF		TRUE	None	TRUE	None	TRAV27		TRBV30		run1	single pair	12	288	normal	hashtag2-run1	normal	A2402_AYAQKIFKI_CMV	0
	M1-2	TRAJ49	TRBJ2-7	TGTGCAGGAGCTCTCGGTAACCAGTTCTATTTT	TGTGCCTCCGAGCAGTACTTC		CAGALGNQFYF		CASEQYF		TRUE	None	TRUE	None	TRAV27		TRBV30		run1	single pair	20	118	normal	hashtag2-run1	normal	A2402_AYAQKIFKI_CMV	0
	M1-2	TRAJ39	TRBJ1-1	TGTGCAGGAAGTTTAGGCAACATGCTCACCTTT	TGTGCCTGGACGATGAACACTGAAGCTTTCTTT		CAGSLGNMLTF		CAWTMNTEAFF		TRUE	None	TRUE	None	TRAV27		TRBV30		run1	single pair	3	130	normal	hashtag2-run1	normal	A2402_AYAQKIFKI_CMV	0
	M1-2	TRAJ49	TRBJ2-7	TGTGCAGGCGTCACCGGTAACCAGTTCTATTTT	TGTGCCTGGGGCGAATACGAGCAGTACTTC		CAGVTGNQFYF		CAWGEYEQYF		TRUE	None	TRUE	None	TRAV27		TRBV30		run1	single pair	7	142	normal	hashtag2-run1	normal	A2402_AYAQKIFKI_CMV	0
	M1-2	TRAJ49	TRBJ2-1	TGTGCAGGAGCTATCGGTAACCAGTTCTATTTT	TGTGCCTGGAGTCCTAACAATGAGCAGTTCTTC		CAGAIGNQFYF		CAWSPNNEQFF		TRUE	None	TRUE	None	TRAV27		TRBV30		run1	single pair	231	2	normal	hashtag2-run1	normal	A2402_AYAQKIFKI_CMV	0
	M1-2	TRAJ39	TRBJ1-1	TGTGCAGGAGCATTGGGCAACATGCTCACCTTT	TGTGCCTGGACAGAGAACACTGAAGCTTTCTTT		CAGALGNMLTF		CAWTENTEAFF		TRUE	None	TRUE	None	TRAV27		TRBV30		run1	single pair	27	65	normal	hashtag2-run1	normal	A2402_AYAQKIFKI_CMV	0
	M1-2	TRAJ35	TRBJ1-1	TGTGCAGGGTCCGTTGGGAATGTGCTGCATTGC	TGTGCCTGGACAGAAAACACTGAAGCTTTCTTT		CAGSVGNVLHC		CAWTENTEAFF		TRUE	None	TRUE	None	TRAV27		TRBV30		run1	single pair	69	33	normal	hashtag2-run1	normal	A2402_AYAQKIFKI_CMV	0
	M1-2	TRAJ49	TRBJ2-1	TGTGCAGGAGCAACCGGTAACCAGTTCTATTTT	TGTGCCAGCGACCGGGACCAGAAGGCGGTGTTCTTC		CAGATGNQFYF		CASDRDQKAVFF		TRUE	None	TRUE	None	TRAV27		TRBV30		run1	single pair	84	15	normal	hashtag2-run1	normal	A2402_AYAQKIFKI_CMV	0
	M1-2	TRAJ49	TRBJ2-1	TGTGCAGGAGCAACCGGTAACCAGTTCTATTTT	TGTGCCAGCGACCGGGACCAGAAGGCGGTGTTCTTC		CAGATGNQFYF		CASDRDQKAVFF		TRUE	None	TRUE	None	TRAV27		TRBV30		run1	single pair	84	15	normal	hashtag2-run1	normal	A2402_AYAQKIFKI_CMV	0
	M1-2	TRAJ49	TRBJ1-2	TGTGCAGGAGCAACCGGTAACCAGTTCTATTTT	TGTGCCCTGGAAGGGTATGGACAGGGGTCCTATGGCTACACCTTC		CAGATGNQFYF		CALEGYGQGSYGYTF		TRUE	None	TRUE	None	TRAV27		TRBV30		run1	single pair	0	1044	normal	hashtag2-run1	normal	A2402_AYAQKIFKI_CMV	0
	M1-2	TRAJ47	TRBJ1-1	TGTGCAGGAGCGGTAGGAAACAAACTGGTCTTT	TGTGCCTGGAGCGGGAACACTGAAGCTTTCTTT		CAGAVGNKLVF		CAWSGNTEAFF		TRUE	None	TRUE	None	TRAV27		TRBV30		run1	single pair	78	52	normal	hashtag2-run1	normal	A2402_AYAQKIFKI_CMV	0
	M1-2	TRAJ49	TRBJ1-2	TGTGCAGGAGCAACCGGTAACCAGTTCTATTTT	TGTGCCCTGGAAGGGTATGGACAGGGGTCCTATGGCTACACCTTC		CAGATGNQFYF		CALEGYGQGSYGYTF		TRUE	None	TRUE	None	TRAV27		TRBV30		run1	single pair	0	1044	normal	hashtag2-run1	normal	A2402_AYAQKIFKI_CMV	1
	M1-2	TRAJ49	TRBJ1-4	TGTGCAGGCCTTACCGGTAACCAGTTCTATTTT	TGTGCCTGGAGTCCCACGGAGGAAAAACTGTTTTTT		CAGLTGNQFYF		CAWSPTEEKLFF		TRUE	None	TRUE	None	TRAV27		TRBV30		run1	single pair	40	69	normal	hashtag2-run1	normal	A2402_AYAQKIFKI_CMV	0
	M1-2	TRAJ49	TRBJ1-1	TGTGCAGGAGCGACCGGTAACCAGTTCTATTTT	TGTGTATGTTCACCGAACACTGAAGCTTTCTTT		CAGATGNQFYF		CVCSPNTEAFF		TRUE	None	TRUE	None	TRAV27		TRBV30		run1	single pair	12	288	normal	hashtag2-run1	normal	A2402_AYAQKIFKI_CMV	0
	M1-2	TRAJ49	TRBJ1-2	TGTGCAGGAGCAACCGGTAACCAGTTCTATTTT	TGTGCCCTGGAAGGGTATGGACAGGGGTCCTATGGCTACACCTTC		CAGATGNQFYF		CALEGYGQGSYGYTF		TRUE	None	TRUE	None	TRAV27		TRBV30		run1	single pair	0	1044	normal	hashtag2-run1	normal	A2402_AYAQKIFKI_CMV	0
	M1-2	TRAJ49	TRBJ2-7	TGTGCAGGCGTCACCGGTAACCAGTTCTATTTT	TGTGCCTGGGGCGAATACGAGCAGTACTTC		CAGVTGNQFYF		CAWGEYEQYF		TRUE	None	TRUE	None	TRAV27		TRBV30		run1	single pair	7	142	normal	hashtag2-run1	normal	A2402_AYAQKIFKI_CMV	0
	M1-2	TRAJ39	TRBJ1-1	TGTGCAGGAAGCTTGGGCAACATGCTCACCTTT	TGTGCCTGGAGTGAGGGCACTGAAGCTTTCTTT		CAGSLGNMLTF		CAWSEGTEAFF		TRUE	None	TRUE	None	TRAV27		TRBV30		run1	single pair	4	194	normal	hashtag2-run1	normal	A2402_AYAQKIFKI_CMV	0
	M1-2	TRAJ49	TRBJ1-2	TGTGCAGGAGCAACCGGTAACCAGTTCTATTTT	TGTGCCCTGGAAGGGTATGGACAGGGGTCCTATGGCTACACCTTC		CAGATGNQFYF		CALEGYGQGSYGYTF		TRUE	None	TRUE	None	TRAV27		TRBV30		run1	single pair	0	1044	normal	hashtag2-run1	normal	A2402_AYAQKIFKI_CMV	0
	M1-2	TRAJ47	TRBJ1-1	TGTGCAGGAGCTCTCGGAAACAAGCTGGTCTTT	TGTGCCTGGACAGAGAACACTGAAGCTTTCTTT		CAGALGNKLVF		CAWTENTEAFF		TRUE	None	TRUE	None	TRAV27		TRBV30		run1	single pair	39	174	normal	hashtag2-run1	normal	A2402_AYAQKIFKI_CMV	1
	M1-2	TRAJ49	TRBJ2-1	TGTGCAGGAGGGATAGGTAACCAGTTCTATTTT	TGTGCCAGCAGTCGTGAGCAGTTCTTC		CAGGIGNQFYF		CASSREQFF		TRUE	None	TRUE	None	TRAV27		TRBV9		run1	single pair	174	9	normal	hashtag2-run1	normal	A2402_AYAQKIFKI_CMV	0
	M1-2	TRAJ39	TRBJ1-1	TGTGCAGGAGCATTGGGCAACATGCTCACCTTT	TGTGCCTGGACAGAGAACACTGAAGCTTTCTTT		CAGALGNMLTF		CAWTENTEAFF		TRUE	None	TRUE	None	TRAV27		TRBV30		run1	single pair	27	65	normal	hashtag2-run1	normal	A2402_AYAQKIFKI_CMV	0
	M1-2	TRAJ49	TRBJ2-7	TGTGCAGGCGTCACCGGTAACCAGTTCTATTTT	TGTGCCTGGGGCGAATACGAGCAGTACTTC		CAGVTGNQFYF		CAWGEYEQYF		TRUE	None	TRUE	None	TRAV27		TRBV30		run1	single pair	7	142	normal	hashtag2-run1	normal	A2402_AYAQKIFKI_CMV	2
	M1-2	TRAJ49	TRBJ1-2	TGTGCAGGAGCAACCGGTAACCAGTTCTATTTT	TGTGCCCTGGAAGGGTATGGACAGGGGTCCTATGGCTACACCTTC		CAGATGNQFYF		CALEGYGQGSYGYTF		TRUE	None	TRUE	None	TRAV27		TRBV30		run1	single pair	0	1044	normal	hashtag2-run1	normal	A2402_AYAQKIFKI_CMV	0
	M1-2	TRAJ49	TRBJ1-6	TGTGCAGGAGCAACCGGTAACCAGTTCTATTTT	TGTGCCTGCGAAGGGGCGGGACCCCTCCACTTT		CAGATGNQFYF		CACEGAGPLHF		TRUE	None	TRUE	None	TRAV27		TRBV30		run1	single pair	183	14	normal	hashtag2-run1	normal	A2402_AYAQKIFKI_CMV	3
	M1-2	TRAJ49	TRBJ1-2	TGTGCAGGAGCAACCGGTAACCAGTTCTATTTT	TGTGCCCTGGAAGGGTATGGACAGGGGTCCTATGGCTACACCTTC		CAGATGNQFYF		CALEGYGQGSYGYTF		TRUE	None	TRUE	None	TRAV27		TRBV30		run1	single pair	0	1044	normal	hashtag2-run1	normal	A2402_AYAQKIFKI_CMV	2
	M1-2	TRAJ49	TRBJ1-2	TGTGCAGGAGCAACCGGTAACCAGTTCTATTTT	TGTGCCCTGGAAGGGTATGGACAGGGGTCCTATGGCTACACCTTC		CAGATGNQFYF		CALEGYGQGSYGYTF		TRUE	None	TRUE	None	TRAV27		TRBV30		run1	single pair	0	1044	normal	hashtag2-run1	normal	A2402_AYAQKIFKI_CMV	0
	M1-2	TRAJ49	TRBJ1-2	TGTGCAGGAGCAACCGGTAACCAGTTCTATTTT	TGTGCCCTGGAAGGGTATGGACAGGGGTCCTATGGCTACACCTTC		CAGATGNQFYF		CALEGYGQGSYGYTF		TRUE	None	TRUE	None	TRAV27		TRBV30		run1	single pair	0	1044	normal	hashtag2-run1	normal	A2402_AYAQKIFKI_CMV	0
	M1-2	TRAJ49	TRBJ1-2	TGTGCAGGAGCAACCGGTAACCAGTTCTATTTT	TGTGCCCTGGAAGGGTATGGACAGGGGTCCTATGGCTACACCTTC		CAGATGNQFYF		CALEGYGQGSYGYTF		TRUE	None	TRUE	None	TRAV27		TRBV30		run1	single pair	0	1044	normal	hashtag2-run1	normal	A2402_AYAQKIFKI_CMV	0
	M1-2	TRAJ49	TRBJ2-7	TGTGCAGGCGTCACCGGTAACCAGTTCTATTTT	TGTGCCTGGGGCGAATACGAGCAGTACTTC		CAGVTGNQFYF		CAWGEYEQYF		TRUE	None	TRUE	None	TRAV27		TRBV30		run1	single pair	7	142	normal	hashtag2-run1	normal	A2402_AYAQKIFKI_CMV	0
	M1-2	TRAJ49	TRBJ1-1	TGTGCAGGAGCTATCGGTAACCAGTTCTATTTT	TGTGCCTGGAGTGGGGGCACTGAAGCTTTCTTT		CAGAIGNQFYF		CAWSGGTEAFF		TRUE	None	TRUE	None	TRAV27		TRBV30		run1	single pair	53	33	normal	hashtag2-run1	normal	A2402_AYAQKIFKI_CMV	0
	M1-2	TRAJ49	TRBJ1-2	TGTGCAGGAGCAACCGGTAACCAGTTCTATTTT	TGTGCCCTGGAAGGGTATGGACAGGGGTCCTATGGCTACACCTTC		CAGATGNQFYF		CALEGYGQGSYGYTF		TRUE	None	TRUE	None	TRAV27		TRBV30		run1	single pair	0	1044	normal	hashtag2-run1	normal	A2402_AYAQKIFKI_CMV	0
	M1-2	TRAJ49	TRBJ1-1	TGTGCAGGAGGAACCGGTAACCAGTTCTATTTT	TGTGCCTGGGACAGGGGGCAAACTGAAGCTTTCTTT		CAGGTGNQFYF		CAWDRGQTEAFF		TRUE	None	TRUE	None	TRAV27		TRBV30		run1	single pair	49	43	normal	hashtag2-run1	normal	A2402_AYAQKIFKI_CMV	0
	M1-2	TRAJ49	TRBJ1-1	TGTGCAGGAGCGACCGGTAACCAGTTCTATTTT	TGTGTATGTTCACCGAACACTGAAGCTTTCTTT		CAGATGNQFYF		CVCSPNTEAFF		TRUE	None	TRUE	None	TRAV27		TRBV30		run1	single pair	12	288	normal	hashtag2-run1	normal	A2402_AYAQKIFKI_CMV	0
	M1-2	TRAJ49	TRBJ1-2	TGTGCAGGAGCAACCGGTAACCAGTTCTATTTT	TGTGCCCTGGAAGGGTATGGACAGGGGTCCTATGGCTACACCTTC		CAGATGNQFYF		CALEGYGQGSYGYTF		TRUE	None	TRUE	None	TRAV27		TRBV30		run1	single pair	0	1044	normal	hashtag2-run1	normal	A2402_AYAQKIFKI_CMV	0
	M1-2	TRAJ49	TRBJ1-1	TGTGCAGGGAACACCGGTAACCAGTTCTATTTT	TGTGCCTGGACGGAGAACACTGAAGCTTTCTTT		CAGNTGNQFYF		CAWTENTEAFF		TRUE	None	TRUE	None	TRAV27		TRBV30		run1	single pair	51	5	normal	hashtag2-run1	normal	A2402_AYAQKIFKI_CMV	2
	M1-2	TRAJ49	TRBJ1-2	TGTGCAGGAGCAACCGGTAACCAGTTCTATTTT	TGTGCCCTGGAAGGGTATGGACAGGGGTCCTATGGCTACACCTTC		CAGATGNQFYF		CALEGYGQGSYGYTF		TRUE	None	TRUE	None	TRAV27		TRBV30		run1	single pair	0	1044	normal	hashtag2-run1	normal	A2402_AYAQKIFKI_CMV	3
	M1-2	TRAJ49	TRBJ1-2	TGTGCAGGAGCAACCGGTAACCAGTTCTATTTT	TGTGCCCTGGAAGGGTATGGACAGGGGTCCTATGGCTACACCTTC		CAGATGNQFYF		CALEGYGQGSYGYTF		TRUE	None	TRUE	None	TRAV27		TRBV30		run1	single pair	0	1044	normal	hashtag2-run1	normal	A2402_AYAQKIFKI_CMV	0
	M1-2	TRAJ49	TRBJ1-2	TGTGCAGGAGCAACCGGTAACCAGTTCTATTTT	TGTGCCCTGGAAGGGTATGGACAGGGGTCCTATGGCTACACCTTC		CAGATGNQFYF		CALEGYGQGSYGYTF		TRUE	None	TRUE	None	TRAV27		TRBV30		run1	single pair	0	1044	normal	hashtag2-run1	normal	A2402_AYAQKIFKI_CMV	0
	M1-2	TRAJ49	TRBJ1-1	TGTGCAGGAGCGACCGGTAACCAGTTCTATTTT	TGTGTATGTTCACCGAACACTGAAGCTTTCTTT		CAGATGNQFYF		CVCSPNTEAFF		TRUE	None	TRUE	None	TRAV27		TRBV30		run1	single pair	12	288	normal	hashtag2-run1	normal	A2402_AYAQKIFKI_CMV	0
	M1-2	TRAJ49	TRBJ1-1	TGTGCAGGAGCTACCGGTAACCAGTTCTATTTT	TGTGCCTGGAGTCCGGACACTGAAGCTTTCTTT		CAGATGNQFYF		CAWSPDTEAFF		TRUE	None	TRUE	None	TRAV27		TRBV30		run1	single pair	188	12	normal	hashtag2-run1	normal	A2402_AYAQKIFKI_CMV	0
	M1-2	TRAJ49	TRBJ1-2	TGTGCAGGAGCAACCGGTAACCAGTTCTATTTT	TGTGCCCTGGAAGGGTATGGACAGGGGTCCTATGGCTACACCTTC		CAGATGNQFYF		CALEGYGQGSYGYTF		TRUE	None	TRUE	None	TRAV27		TRBV30		run1	single pair	0	1044	normal	hashtag2-run1	normal	A2402_AYAQKIFKI_CMV	0
	M1-2	TRAJ49	TRBJ1-1	TGTGCAGGTAACACCGGTAACCAGTTCTATTTT	TGTGCCTGGACTGAGAACACTGAAGCTTTCTTT		CAGNTGNQFYF		CAWTENTEAFF		TRUE	None	TRUE	None	TRAV27		TRBV30		run1	single pair	236	1	normal	hashtag2-run1	normal	A2402_AYAQKIFKI_CMV	0
	M1-2	TRAJ49	TRBJ2-3	TGTGCAGGAGCGGCCGGTAACCAGTTCTATTTT	TGTGCCTGGAGCGGAGGGGGGTTTCAAGATACGCAGTATTTT		CAGAAGNQFYF		CAWSGGGFQDTQYF		TRUE	None	TRUE	None	TRAV27		TRBV30		run1	single pair	237	10	normal	hashtag2-run1	normal	A2402_AYAQKIFKI_CMV	0
	M1-2	TRAJ39	TRBJ1-1	TGTGCAGGAAGCTTGGGCAACATGCTCACCTTT	TGTGCCTGGAGTGAGGGCACTGAAGCTTTCTTT		CAGSLGNMLTF		CAWSEGTEAFF		TRUE	None	TRUE	None	TRAV27		TRBV30		run1	single pair	4	194	normal	hashtag2-run1	normal	A2402_AYAQKIFKI_CMV	0
	M1-2	TRAJ49	TRBJ2-7	TGTGCAGGCGTCACCGGTAACCAGTTCTATTTT	TGTGCCTGGGGCGAATACGAGCAGTACTTC		CAGVTGNQFYF		CAWGEYEQYF		TRUE	None	TRUE	None	TRAV27		TRBV30		run1	single pair	7	142	normal	hashtag2-run1	normal	A2402_AYAQKIFKI_CMV	0
	M1-2	TRAJ47	TRBJ1-1	TGTGCAGGATTGACCGGAAACAAGCTGGTCTTT	TGTGCCTGGAGTCCTCTAGAGTATGAAGCTTTCTTT		CAGLTGNKLVF		CAWSPLEYEAFF		TRUE	None	TRUE	None	TRAV27		TRBV30		run1	single pair	211	5	normal	hashtag2-run1	normal	A2402_AYAQKIFKI_CMV	3
	M1-2	TRAJ47	TRBJ1-1	TGTGCAGGAGCTCTCGGAAACAAGCTGGTCTTT	TGTGCCTGGACAGAGAACACTGAAGCTTTCTTT		CAGALGNKLVF		CAWTENTEAFF		TRUE	None	TRUE	None	TRAV27		TRBV30		run1	single pair	39	174	normal	hashtag2-run1	normal	A2402_AYAQKIFKI_CMV	0
	M1-2	TRAJ49	TRBJ1-1	TGTGCAGGAGCGACCGGTAACCAGTTCTATTTT	TGTGTATGTTCACCGAACACTGAAGCTTTCTTT		CAGATGNQFYF		CVCSPNTEAFF		TRUE	None	TRUE	None	TRAV27		TRBV30		run1	single pair	12	288	normal	hashtag2-run1	normal	A2402_AYAQKIFKI_CMV	0
	M1-2	TRAJ39	TRBJ1-1	TGTGCAGGAAGCTTGGGCAACATGCTCACCTTT	TGTGCCTGGAGTGAGGGCACTGAAGCTTTCTTT		CAGSLGNMLTF		CAWSEGTEAFF		TRUE	None	TRUE	None	TRAV27		TRBV30		run1	single pair	4	194	normal	hashtag2-run1	normal	A2402_AYAQKIFKI_CMV	0
	M1-2	TRAJ47	TRBJ1-1	TGTGCAGGAGCTCTCGGAAACAAGCTGGTCTTT	TGTGCCTGGACAGAGAACACTGAAGCTTTCTTT		CAGALGNKLVF		CAWTENTEAFF		TRUE	None	TRUE	None	TRAV27		TRBV30		run1	single pair	39	174	normal	hashtag2-run1	normal	A2402_AYAQKIFKI_CMV	0
	M1-2	TRAJ49	TRBJ1-2	TGTGCAGGAGCAACCGGTAACCAGTTCTATTTT	TGTGCCCTGGAAGGGTATGGACAGGGGTCCTATGGCTACACCTTC		CAGATGNQFYF		CALEGYGQGSYGYTF		TRUE	None	TRUE	None	TRAV27		TRBV30		run1	single pair	0	1044	normal	hashtag2-run1	normal	A2402_AYAQKIFKI_CMV	0
	M1-2	TRAJ49	TRBJ2-1	TGTGCAGGAGCAACCGGTAACCAGTTCTATTTT	TGTGCCAGCGACCGGGACCAGAAGGCGGTGTTCTTC		CAGATGNQFYF		CASDRDQKAVFF		TRUE	None	TRUE	None	TRAV27		TRBV30		run1	single pair	84	15	normal	hashtag2-run1	normal	A2402_AYAQKIFKI_CMV	2
	M1-2	TRAJ49	TRBJ2-7	TGTGCAGGAGCTCTCGGTAACCAGTTCTATTTT	TGTGCCTCCGAGCAGTACTTC		CAGALGNQFYF		CASEQYF		TRUE	None	TRUE	None	TRAV27		TRBV30		run1	single pair	20	118	normal	hashtag2-run1	normal	A2402_AYAQKIFKI_CMV	0
	M1-2	TRAJ49	TRBJ1-1	TGTGCAGGGGGCACCGGTAACCAGTTCTATTTT	TGTGCCTGCGAGCAAGGGCACCCTAAGGCTGAAGCTTTCTTT		CAGGTGNQFYF		CACEQGHPKAEAFF		TRUE	None	TRUE	None	TRAV27		TRBV30		run1	single pair	14	30	normal	hashtag2-run1	normal	A2402_AYAQKIFKI_CMV	0
	M1-2	TRAJ49	TRBJ1-2	TGTGCAGGAGCAACCGGTAACCAGTTCTATTTT	TGTGCCCTGGAAGGGTATGGACAGGGGTCCTATGGCTACACCTTC		CAGATGNQFYF		CALEGYGQGSYGYTF		TRUE	None	TRUE	None	TRAV27		TRBV30		run1	single pair	0	1044	normal	hashtag2-run1	normal	A2402_AYAQKIFKI_CMV	0
	M1-2	TRAJ49	TRBJ1-2	TGTGCAGGAGCAACCGGTAACCAGTTCTATTTT	TGTGCCCTGGAAGGGTATGGACAGGGGTCCTATGGCTACACCTTC		CAGATGNQFYF		CALEGYGQGSYGYTF		TRUE	None	TRUE	None	TRAV27		TRBV30		run1	single pair	0	1044	normal	hashtag2-run1	normal	A2402_AYAQKIFKI_CMV	0
	M1-2	TRAJ47	TRBJ1-1	TGTGCAGGAGCGGTAGGAAACAAACTGGTCTTT	TGTGCCTGGAGCGGGAACACTGAAGCTTTCTTT		CAGAVGNKLVF		CAWSGNTEAFF		TRUE	None	TRUE	None	TRAV27		TRBV30		run1	single pair	78	52	normal	hashtag2-run1	normal	A2402_AYAQKIFKI_CMV	0
	M1-2	TRAJ39	TRBJ1-1	TGTGCAGGAAGCTTGGGCAACATGCTCACCTTT	TGTGCCTGGAGTGAGGGCACTGAAGCTTTCTTT		CAGSLGNMLTF		CAWSEGTEAFF		TRUE	None	TRUE	None	TRAV27		TRBV30		run1	single pair	4	194	normal	hashtag2-run1	normal	A2402_AYAQKIFKI_CMV	0
	M1-2	TRAJ49	TRBJ1-1	TGTGCAGGAGCTATCGGTAACCAGTTCTATTTT	TGTGCCTGGAGCAGTGCGACTGAAGCTTTCTTT		CAGAIGNQFYF		CAWSSATEAFF		TRUE	None	TRUE	None	TRAV27		TRBV30		run1	single pair	96	10	normal	hashtag2-run1	normal	A2402_AYAQKIFKI_CMV	2
	M1-2	TRAJ49	TRBJ1-2	TGTGCAGGAGCAACCGGTAACCAGTTCTATTTT	TGTGCCCTGGAAGGGTATGGACAGGGGTCCTATGGCTACACCTTC		CAGATGNQFYF		CALEGYGQGSYGYTF		TRUE	None	TRUE	None	TRAV27		TRBV30		run1	single pair	0	1044	normal	hashtag2-run1	normal	A2402_AYAQKIFKI_CMV	0
	M1-2	TRAJ47	TRBJ1-1	TGTGCAGGAGCTCTCGGAAACAAGCTGGTCTTT	TGTGCCTGGACAGAGAACACTGAAGCTTTCTTT		CAGALGNKLVF		CAWTENTEAFF		TRUE	None	TRUE	None	TRAV27		TRBV30		run1	single pair	39	174	normal	hashtag2-run1	normal	A2402_AYAQKIFKI_CMV	0
	M1-2	TRAJ49	TRBJ1-2	TGTGCAGGAGCAACCGGTAACCAGTTCTATTTT	TGTGCCCTGGAAGGGTATGGACAGGGGTCCTATGGCTACACCTTC		CAGATGNQFYF		CALEGYGQGSYGYTF		TRUE	None	TRUE	None	TRAV27		TRBV30		run1	single pair	0	1044	normal	hashtag2-run1	normal	A2402_AYAQKIFKI_CMV	0
	M1-2	TRAJ49	TRBJ1-2	TGTGCAGGAGCAACCGGTAACCAGTTCTATTTT	TGTGCCCTGGAAGGGTATGGACAGGGGTCCTATGGCTACACCTTC		CAGATGNQFYF		CALEGYGQGSYGYTF		TRUE	None	TRUE	None	TRAV27		TRBV30		run1	single pair	0	1044	normal	hashtag2-run1	normal	A2402_AYAQKIFKI_CMV	0
	M1-2	TRAJ49	TRBJ1-1	TGTGCAGGAGCGACCGGTAACCAGTTCTATTTT	TGTGTATGTTCACCGAACACTGAAGCTTTCTTT		CAGATGNQFYF		CVCSPNTEAFF		TRUE	None	TRUE	None	TRAV27		TRBV30		run1	single pair	12	288	normal	hashtag2-run1	normal	A2402_AYAQKIFKI_CMV	0
	M1-2	TRAJ17	TRBJ1-5	TGTGCAGGATCATTAGGCAACAAGCTAACTTTT	TGTGCCAGCTGTCACGGGCCAGCCCAGCATTTT		CAGSLGNKLTF		CASCHGPAQHF		TRUE	None	TRUE	None	TRAV27		TRBV12-3		run1	single pair	244	1	normal	hashtag2-run1	normal	A2402_AYAQKIFKI_CMV	0
	M1-2	TRAJ49	TRBJ1-2	TGTGCAGGAGCAACCGGTAACCAGTTCTATTTT	TGTGCCCTGGAAGGGTATGGACAGGGGTCCTATGGCTACACCTTC		CAGATGNQFYF		CALEGYGQGSYGYTF		TRUE	None	TRUE	None	TRAV27		TRBV30		run1	single pair	0	1044	normal	hashtag2-run1	normal	A2402_AYAQKIFKI_CMV	0
	M1-2	TRAJ49	TRBJ1-1	TGTGCAGGGGGCACCGGTAACCAGTTCTATTTT	TGTGCCTTTGACAGGGTACTCACTGAAGCTTTCTTT		CAGGTGNQFYF		CAFDRVLTEAFF		TRUE	None	TRUE	None	TRAV27		TRBV30		run1	single pair	1	17	normal	hashtag2-run1	normal	A2402_AYAQKIFKI_CMV	0
	M1-2	TRAJ49	TRBJ1-2	TGTGCAGGAGCAACCGGTAACCAGTTCTATTTT	TGTGCCCTGGAAGGGTATGGACAGGGGTCCTATGGCTACACCTTC		CAGATGNQFYF		CALEGYGQGSYGYTF		TRUE	None	TRUE	None	TRAV27		TRBV30		run1	single pair	0	1044	normal	hashtag2-run1	normal	A2402_AYAQKIFKI_CMV	0
	M1-2	TRAJ47	TRBJ1-1	TGTGCAGGAGCTCTCGGAAACAAGCTGGTCTTT	TGTGCCTGGACAGAGAACACTGAAGCTTTCTTT		CAGALGNKLVF		CAWTENTEAFF		TRUE	None	TRUE	None	TRAV27		TRBV30		run1	single pair	39	174	normal	hashtag2-run1	normal	A2402_AYAQKIFKI_CMV	3
	M1-2	TRAJ49	TRBJ2-1	TGTGCAGGTGGCACCGGTAACCAGTTCTATTTT	TGTGCCTGGAGTGGTGGGGAGTGGCAACATGAGCAGTTCTTC		CAGGTGNQFYF		CAWSGGEWQHEQFF		TRUE	None	TRUE	None	TRAV27		TRBV30		run1	single pair	21	57	normal	hashtag2-run1	normal	A2402_AYAQKIFKI_CMV	0
	M1-2	TRAJ49	TRBJ1-2	TGTGCAGGAGCAACCGGTAACCAGTTCTATTTT	TGTGCCCTGGAAGGGTATGGACAGGGGTCCTATGGCTACACCTTC		CAGATGNQFYF		CALEGYGQGSYGYTF		TRUE	None	TRUE	None	TRAV27		TRBV30		run1	single pair	0	1044	normal	hashtag2-run1	normal	A2402_AYAQKIFKI_CMV	0
	M1-2	TRAJ49	TRBJ2-7	TGTGCAGGAGCCCTGGGTAACCAGTTCTATTTT	TGTGCCTGGGACGGACAGGGGAACGAGCAGTACTTC		CAGALGNQFYF		CAWDGQGNEQYF		TRUE	None	TRUE	None	TRAV27		TRBV30		run1	single pair	171	17	normal	hashtag2-run1	normal	A2402_AYAQKIFKI_CMV	0
	M1-2	TRAJ49	TRBJ2-7	TGTGCAGGCGTCACCGGTAACCAGTTCTATTTT	TGTGCCTGGGGCGAATACGAGCAGTACTTC		CAGVTGNQFYF		CAWGEYEQYF		TRUE	None	TRUE	None	TRAV27		TRBV30		run1	single pair	7	142	normal	hashtag2-run1	normal	A2402_AYAQKIFKI_CMV	3
	M1-2	TRAJ47	TRBJ1-1	TGTGCAGGATTGACCGGAAACAAGCTGGTCTTT	TGTGCCTGGAGTCCTCTAGAGTATGAAGCTTTCTTT		CAGLTGNKLVF		CAWSPLEYEAFF		TRUE	None	TRUE	None	TRAV27		TRBV30		run1	single pair	211	5	normal	hashtag2-run1	normal	A2402_AYAQKIFKI_CMV	0
	M1-2	TRAJ49	TRBJ2-7	TGTGCAGGAGCCACCGGTAACCAGTTCTATTTT	TGTGCCTGGAGTGGGGGGACCGAGCAGTACTTC		CAGATGNQFYF		CAWSGGTEQYF		TRUE	None	TRUE	None	TRAV27		TRBV30		run1	single pair	115	25	normal	hashtag2-run1	normal	A2402_AYAQKIFKI_CMV	0
	M1-2	TRAJ49	TRBJ1-1	TGTGCAGGAGCGACCGGTAACCAGTTCTATTTT	TGTGTATGTTCACCGAACACTGAAGCTTTCTTT		CAGATGNQFYF		CVCSPNTEAFF		TRUE	None	TRUE	None	TRAV27		TRBV30		run1	single pair	12	288	normal	hashtag2-run1	normal	A2402_AYAQKIFKI_CMV	0
	M1-2	TRAJ49	TRBJ2-1	TGTGCAGGTGGCACCGGTAACCAGTTCTATTTT	TGTGCCTGGAGTGGTGGGGAGTGGCAACATGAGCAGTTCTTC		CAGGTGNQFYF		CAWSGGEWQHEQFF		TRUE	None	TRUE	None	TRAV27		TRBV30		run1	single pair	21	57	normal	hashtag2-run1	normal	A2402_AYAQKIFKI_CMV	0
	M1-2	TRAJ47	TRBJ1-1	TGTGCAGGAGCTCTCGGAAACAAGCTGGTCTTT	TGTGCCTGGACAGAGAACACTGAAGCTTTCTTT		CAGALGNKLVF		CAWTENTEAFF		TRUE	None	TRUE	None	TRAV27		TRBV30		run1	single pair	39	174	normal	hashtag2-run1	normal	A2402_AYAQKIFKI_CMV	0
	M1-2	TRAJ49	TRBJ1-1	TGTGCAGGGAACACCGGTAACCAGTTCTATTTT	TGTGCCTGGACGGAGAACACTGAAGCTTTCTTT		CAGNTGNQFYF		CAWTENTEAFF		TRUE	None	TRUE	None	TRAV27		TRBV30		run1	single pair	51	5	normal	hashtag2-run1	normal	A2402_AYAQKIFKI_CMV	1
	M1-2	TRAJ49	TRBJ1-1	TGTGCAGGAGCGACCGGTAACCAGTTCTATTTT	TGTGTATGTTCACCGAACACTGAAGCTTTCTTT		CAGATGNQFYF		CVCSPNTEAFF		TRUE	None	TRUE	None	TRAV27		TRBV30		run1	single pair	12	288	normal	hashtag2-run1	normal	A2402_AYAQKIFKI_CMV	0
	M1-2	TRAJ39	TRBJ1-1	TGTGCAGGAGCCGCAGGCAACATGCTCACCTTT	TGTGCCTGGACCGAGAACACTGAAGCTTTCTTT		CAGAAGNMLTF		CAWTENTEAFF		TRUE	None	TRUE	None	TRAV27		TRBV30		run1	single pair	133	13	normal	hashtag2-run1	normal	A2402_AYAQKIFKI_CMV	0
	M1-2	TRAJ49	TRBJ1-2	TGTGCAGGAGCAACCGGTAACCAGTTCTATTTT	TGTGCCCTGGAAGGGTATGGACAGGGGTCCTATGGCTACACCTTC		CAGATGNQFYF		CALEGYGQGSYGYTF		TRUE	None	TRUE	None	TRAV27		TRBV30		run1	single pair	0	1044	normal	hashtag2-run1	normal	A2402_AYAQKIFKI_CMV	0
	M1-2	TRAJ49	TRBJ1-2	TGTGCAGGAGCAACCGGTAACCAGTTCTATTTT	TGTGCCCTGGAAGGGTATGGACAGGGGTCCTATGGCTACACCTTC		CAGATGNQFYF		CALEGYGQGSYGYTF		TRUE	None	TRUE	None	TRAV27		TRBV30		run1	single pair	0	1044	normal	hashtag2-run1	normal	A2402_AYAQKIFKI_CMV	0
	M1-2	TRAJ47	TRBJ1-1	TGTGCAGGAGCTCTCGGAAACAAGCTGGTCTTT	TGTGCCTGGACAGAGAACACTGAAGCTTTCTTT		CAGALGNKLVF		CAWTENTEAFF		TRUE	None	TRUE	None	TRAV27		TRBV30		run1	single pair	39	174	normal	hashtag2-run1	normal	A2402_AYAQKIFKI_CMV	2
	M1-2	TRAJ49	TRBJ1-1	TGTGCAGGAGCTGTCGGTAACCAGTTCTATTTT	TGTGCCTGGAGTGGGAACACTGAAGCTTTCTTT		CAGAVGNQFYF		CAWSGNTEAFF		TRUE	None	TRUE	None	TRAV27		TRBV30		run1	single pair	24	16	normal	hashtag2-run1	normal	A2402_AYAQKIFKI_CMV	1
	M1-2	TRAJ49	TRBJ1-1	TGTGCAGGAGGAGTTGGTAACCAGTTCTATTTT	TGTGCCTGGAGTGAGAACACTGAAGCTTTCTTT		CAGGVGNQFYF		CAWSENTEAFF		TRUE	None	TRUE	None	TRAV27		TRBV30		run1	single pair	63	44	normal	hashtag2-run1	normal	A2402_AYAQKIFKI_CMV	0
	M1-2	TRAJ49	TRBJ1-1	TGTGCAGGAGCGACCGGTAACCAGTTCTATTTT	TGTGTATGTTCACCGAACACTGAAGCTTTCTTT		CAGATGNQFYF		CVCSPNTEAFF		TRUE	None	TRUE	None	TRAV27		TRBV30		run1	single pair	12	288	normal	hashtag2-run1	normal	A2402_AYAQKIFKI_CMV	0
	M1-2	TRAJ49	TRBJ1-1	TGTGCAGGGGCAACCGGTAACCAGTTCTATTTT	TGTGCCTGGAGCCCCTTTCAAACTGAAGCTTTCTTT		CAGATGNQFYF		CAWSPFQTEAFF		TRUE	None	TRUE	None	TRAV27		TRBV30		run1	single pair	35	53	normal	hashtag2-run1	normal	A2402_AYAQKIFKI_CMV	0
	M1-2	TRAJ39	TRBJ1-1	TGTGCAGGAAGCTTGGGCAACATGCTCACCTTT	TGTGCCTGGAGTGAGGGCACTGAAGCTTTCTTT		CAGSLGNMLTF		CAWSEGTEAFF		TRUE	None	TRUE	None	TRAV27		TRBV30		run1	single pair	4	194	normal	hashtag2-run1	normal	A2402_AYAQKIFKI_CMV	0
	M1-2	TRAJ39	TRBJ1-1	TGTGCAGGAAGTTTAGGCAACATGCTCACCTTT	TGTGCCTGGACGATGAACACTGAAGCTTTCTTT		CAGSLGNMLTF		CAWTMNTEAFF		TRUE	None	TRUE	None	TRAV27		TRBV30		run1	single pair	3	130	normal	hashtag2-run1	normal	A2402_AYAQKIFKI_CMV	0
	M1-2	TRAJ49	TRBJ2-7	TGTGCAGGAGCTCTCGGTAACCAGTTCTATTTT	TGTGCCTCCGAGCAGTACTTC		CAGALGNQFYF		CASEQYF		TRUE	None	TRUE	None	TRAV27		TRBV30		run1	single pair	20	118	normal	hashtag2-run1	normal	A2402_AYAQKIFKI_CMV	0
	M1-2	TRAJ49	TRBJ2-7	TGTGCAGGAGCTCTCGGTAACCAGTTCTATTTT	TGTGCCTCCGAGCAGTACTTC		CAGALGNQFYF		CASEQYF		TRUE	None	TRUE	None	TRAV27		TRBV30		run1	single pair	20	118	normal	hashtag2-run1	normal	A2402_AYAQKIFKI_CMV	0
	M1-2	TRAJ49	TRBJ1-4	TGTGCAGGCCTTACCGGTAACCAGTTCTATTTT	TGTGCCTGGAGTCCCACGGAGGAAAAACTGTTTTTT		CAGLTGNQFYF		CAWSPTEEKLFF		TRUE	None	TRUE	None	TRAV27		TRBV30		run1	single pair	40	69	normal	hashtag2-run1	normal	A2402_AYAQKIFKI_CMV	0
	M1-2	TRAJ49	TRBJ1-2	TGTGCAGGAGCAACCGGTAACCAGTTCTATTTT	TGTGCCCTGGAAGGGTATGGACAGGGGTCCTATGGCTACACCTTC		CAGATGNQFYF		CALEGYGQGSYGYTF		TRUE	None	TRUE	None	TRAV27		TRBV30		run1	single pair	0	1044	normal	hashtag2-run1	normal	A2402_AYAQKIFKI_CMV	0
	M1-2	TRAJ49	TRBJ1-1	TGTGCAGGAGCTATCGGTAACCAGTTCTATTTT	TGTGCCTGGAGTGGGGGCACTGAAGCTTTCTTT		CAGAIGNQFYF		CAWSGGTEAFF		TRUE	None	TRUE	None	TRAV27		TRBV30		run1	single pair	53	33	normal	hashtag2-run1	normal	A2402_AYAQKIFKI_CMV	0
	M1-2	TRAJ49	TRBJ1-2	TGTGCAGGAGCAACCGGTAACCAGTTCTATTTT	TGTGCCCTGGAAGGGTATGGACAGGGGTCCTATGGCTACACCTTC		CAGATGNQFYF		CALEGYGQGSYGYTF		TRUE	None	TRUE	None	TRAV27		TRBV30		run1	single pair	0	1044	normal	hashtag2-run1	normal	A2402_AYAQKIFKI_CMV	0
	M1-2	TRAJ47	TRBJ1-1	TGTGCAGGAGCGTTGGGAAACAAGCTGGTCTTT	TGTGCCTGGAGTGGGGGGACTGAAGCTTTCTTT		CAGALGNKLVF		CAWSGGTEAFF		TRUE	None	TRUE	None	TRAV27		TRBV30		run1	single pair	250	1	normal	hashtag2-run1	normal	A2402_AYAQKIFKI_CMV	0
	M1-2	TRAJ49	TRBJ1-1	TGTGCAGGAGCTATCGGTAACCAGTTCTATTTT	TGTGCCTGGAGTGGGGGCACTGAAGCTTTCTTT		CAGAIGNQFYF		CAWSGGTEAFF		TRUE	None	TRUE	None	TRAV27		TRBV30		run1	single pair	53	33	normal	hashtag2-run1	normal	A2402_AYAQKIFKI_CMV	0
	M1-2	TRAJ49	TRBJ1-1	TGTGCAGGAGCTATCGGTAACCAGTTCTATTTT	TGTGCCTGGAGCAGTGCGACTGAAGCTTTCTTT		CAGAIGNQFYF		CAWSSATEAFF		TRUE	None	TRUE	None	TRAV27		TRBV30		run1	single pair	96	10	normal	hashtag2-run1	normal	A2402_AYAQKIFKI_CMV	0
	M1-2	TRAJ49	TRBJ1-2	TGTGCAGGAGCAACCGGTAACCAGTTCTATTTT	TGTGCCCTGGAAGGGTATGGACAGGGGTCCTATGGCTACACCTTC		CAGATGNQFYF		CALEGYGQGSYGYTF		TRUE	None	TRUE	None	TRAV27		TRBV30		run1	single pair	0	1044	normal	hashtag2-run1	normal	A2402_AYAQKIFKI_CMV	0
	M1-2	TRAJ49	TRBJ1-2	TGTGCAGGAGCAACCGGTAACCAGTTCTATTTT	TGTGCCCTGGAAGGGTATGGACAGGGGTCCTATGGCTACACCTTC		CAGATGNQFYF		CALEGYGQGSYGYTF		TRUE	None	TRUE	None	TRAV27		TRBV30		run1	single pair	0	1044	normal	hashtag2-run1	normal	A2402_AYAQKIFKI_CMV	0
	M1-2	TRAJ39	TRBJ1-1	TGTGCAGGAAGCTTGGGCAACATGCTCACCTTT	TGTGCCTGGAGTGAGGGCACTGAAGCTTTCTTT		CAGSLGNMLTF		CAWSEGTEAFF		TRUE	None	TRUE	None	TRAV27		TRBV30		run1	single pair	4	194	normal	hashtag2-run1	normal	A2402_AYAQKIFKI_CMV	0
	M1-2	TRAJ49	TRBJ2-7	TGTGCAGGCGTCACCGGTAACCAGTTCTATTTT	TGTGCCTGGGGCGAATACGAGCAGTACTTC		CAGVTGNQFYF		CAWGEYEQYF		TRUE	None	TRUE	None	TRAV27		TRBV30		run1	single pair	7	142	normal	hashtag2-run1	normal	A2402_AYAQKIFKI_CMV	0
	M1-2	TRAJ39	TRBJ1-1	TGTGCAGGAAGTTTAGGCAACATGCTCACCTTT	TGTGCCTGGACGATGAACACTGAAGCTTTCTTT		CAGSLGNMLTF		CAWTMNTEAFF		TRUE	None	TRUE	None	TRAV27		TRBV30		run1	single pair	3	130	normal	hashtag2-run1	normal	A2402_AYAQKIFKI_CMV	0
	M1-2	TRAJ47	TRBJ1-1	TGTGCAGGAGCTCTCGGAAACAAGCTGGTCTTT	TGTGCCTGGACAGAGAACACTGAAGCTTTCTTT		CAGALGNKLVF		CAWTENTEAFF		TRUE	None	TRUE	None	TRAV27		TRBV30		run1	single pair	39	174	normal	hashtag2-run1	normal	A2402_AYAQKIFKI_CMV	3
	M1-2	TRAJ49	TRBJ1-1	TGTGCAGGAGCAACCGGTAACCAGTTCTATTTT	TGTGCCTGGACCGAGAACACTGAAGCTTTCTTT		CAGATGNQFYF		CAWTENTEAFF		TRUE	None	TRUE	None	TRAV27		TRBV30		run1	single pair	29	3	normal	hashtag2-run1	normal	A2402_AYAQKIFKI_CMV	0
	M1-2	TRAJ47	TRBJ1-1	TGTGCAGGAGCTCTCGGAAACAAGCTGGTCTTT	TGTGCCTGGACAGAGAACACTGAAGCTTTCTTT		CAGALGNKLVF		CAWTENTEAFF		TRUE	None	TRUE	None	TRAV27		TRBV30		run1	single pair	39	174	normal	hashtag2-run1	normal	A2402_AYAQKIFKI_CMV	0
	M1-2	TRAJ49	TRBJ1-1	TGTGCAGGGGCAACCGGTAACCAGTTCTATTTT	TGTGCCTGGAGCCCCTTTCAAACTGAAGCTTTCTTT		CAGATGNQFYF		CAWSPFQTEAFF		TRUE	None	TRUE	None	TRAV27		TRBV30		run1	single pair	35	53	normal	hashtag2-run1	normal	A2402_AYAQKIFKI_CMV	3
	M1-2	TRAJ49	TRBJ2-7	TGTGCAGGAGCTCTCGGTAACCAGTTCTATTTT	TGTGCCTCCGAGCAGTACTTC		CAGALGNQFYF		CASEQYF		TRUE	None	TRUE	None	TRAV27		TRBV30		run1	single pair	20	118	normal	hashtag2-run1	normal	A2402_AYAQKIFKI_CMV	0
	M1-2	TRAJ49	TRBJ1-2	TGTGCAGGAGCAACCGGTAACCAGTTCTATTTT	TGTGCCCTGGAAGGGTATGGACAGGGGTCCTATGGCTACACCTTC		CAGATGNQFYF		CALEGYGQGSYGYTF		TRUE	None	TRUE	None	TRAV27		TRBV30		run1	single pair	0	1044	normal	hashtag2-run1	normal	A2402_AYAQKIFKI_CMV	1
	M1-2	TRAJ47	TRBJ1-1	TGTGCAGGAGCTCTCGGAAACAAGCTGGTCTTT	TGTGCCTGGACAGAGAACACTGAAGCTTTCTTT		CAGALGNKLVF		CAWTENTEAFF		TRUE	None	TRUE	None	TRAV27		TRBV30		run1	single pair	39	174	normal	hashtag2-run1	normal	A2402_AYAQKIFKI_CMV	0
	M1-2	TRAJ49	TRBJ1-2	TGTGCAGGAGCAACCGGTAACCAGTTCTATTTT	TGTGCCCTGGAAGGGTATGGACAGGGGTCCTATGGCTACACCTTC		CAGATGNQFYF		CALEGYGQGSYGYTF		TRUE	None	TRUE	None	TRAV27		TRBV30		run1	single pair	0	1044	normal	hashtag2-run1	normal	A2402_AYAQKIFKI_CMV	0
	M1-2	TRAJ47	TRBJ1-1	TGTGCAGGAGCTCTCGGAAACAAGCTGGTCTTT	TGTGCCTGGACAGAGAACACTGAAGCTTTCTTT		CAGALGNKLVF		CAWTENTEAFF		TRUE	None	TRUE	None	TRAV27		TRBV30		run1	single pair	39	174	normal	hashtag2-run1	normal	A2402_AYAQKIFKI_CMV	0
	M1-2	TRAJ49	TRBJ1-1	TGTGCAGGAGCTGTCGGTAACCAGTTCTATTTT	TGTGCCTGGAGTGGGAACACTGAAGCTTTCTTT		CAGAVGNQFYF		CAWSGNTEAFF		TRUE	None	TRUE	None	TRAV27		TRBV30		run1	single pair	24	16	normal	hashtag2-run1	normal	A2402_AYAQKIFKI_CMV	0
	M1-2	TRAJ49	TRBJ1-1	TGTGCCGGGAACACCGGTAACCAGTTCTATTTT	TGTGCCTATACAGAGAACACTGAAGCTTTCTTT		CAGNTGNQFYF		CAYTENTEAFF		TRUE	None	TRUE	None	TRAV27		TRBV30		run1	single pair	128	21	normal	hashtag2-run1	normal	A2402_AYAQKIFKI_CMV	0
	M1-2	TRAJ49	TRBJ2-7	TGTGCAGGAGCCACCGGTAACCAGTTCTATTTT	TGTGCCTGGAGTGGGGGGACCGAGCAGTACTTC		CAGATGNQFYF		CAWSGGTEQYF		TRUE	None	TRUE	None	TRAV27		TRBV30		run1	single pair	115	25	normal	hashtag2-run1	normal	A2402_AYAQKIFKI_CMV	3
	M1-2	TRAJ49	TRBJ1-4	TGTGCAGGCCTTACCGGTAACCAGTTCTATTTT	TGTGCCTGGAGTCCCACGGAGGAAAAACTGTTTTTT		CAGLTGNQFYF		CAWSPTEEKLFF		TRUE	None	TRUE	None	TRAV27		TRBV30		run1	single pair	40	69	normal	hashtag2-run1	normal	A2402_AYAQKIFKI_CMV	0
	M1-2	TRAJ49	TRBJ1-2	TGTGCAGGAGCAACCGGTAACCAGTTCTATTTT	TGTGCCCTGGAAGGGTATGGACAGGGGTCCTATGGCTACACCTTC		CAGATGNQFYF		CALEGYGQGSYGYTF		TRUE	None	TRUE	None	TRAV27		TRBV30		run1	single pair	0	1044	normal	hashtag2-run1	normal	A2402_AYAQKIFKI_CMV	0
	M1-2	TRAJ47	TRBJ1-1	TGTGCAGGAGCTCTCGGAAACAAGCTGGTCTTT	TGTGCCTGGACAGAGAACACTGAAGCTTTCTTT		CAGALGNKLVF		CAWTENTEAFF		TRUE	None	TRUE	None	TRAV27		TRBV30		run1	single pair	39	174	normal	hashtag2-run1	normal	A2402_AYAQKIFKI_CMV	3
	M1-2	TRAJ49	TRBJ1-2	TGTGCAGGAGCAACCGGTAACCAGTTCTATTTT	TGTGCCCTGGAAGGGTATGGACAGGGGTCCTATGGCTACACCTTC		CAGATGNQFYF		CALEGYGQGSYGYTF		TRUE	None	TRUE	None	TRAV27		TRBV30		run1	single pair	0	1044	normal	hashtag2-run1	normal	A2402_AYAQKIFKI_CMV	0
	M1-2	TRAJ49	TRBJ1-2	TGTGCAGGAGCAACCGGTAACCAGTTCTATTTT	TGTGCCCTGGAAGGGTATGGACAGGGGTCCTATGGCTACACCTTC		CAGATGNQFYF		CALEGYGQGSYGYTF		TRUE	None	TRUE	None	TRAV27		TRBV30		run1	single pair	0	1044	normal	hashtag2-run1	normal	A2402_AYAQKIFKI_CMV	0
	M1-2	TRAJ49	TRBJ1-2	TGTGCAGGAGCAACCGGTAACCAGTTCTATTTT	TGTGCCCTGGAAGGGTATGGACAGGGGTCCTATGGCTACACCTTC		CAGATGNQFYF		CALEGYGQGSYGYTF		TRUE	None	TRUE	None	TRAV27		TRBV30		run1	single pair	0	1044	normal	hashtag2-run1	normal	A2402_AYAQKIFKI_CMV	2
	M1-2	TRAJ49	TRBJ2-1	TGTGCAGGTGGCACCGGTAACCAGTTCTATTTT	TGTGCCTGGAGTGGTGGGGAGTGGCAACATGAGCAGTTCTTC		CAGGTGNQFYF		CAWSGGEWQHEQFF		TRUE	None	TRUE	None	TRAV27		TRBV30		run1	single pair	21	57	normal	hashtag2-run1	normal	A2402_AYAQKIFKI_CMV	0
	M1-2	TRAJ39	TRBJ1-1	TGTGCAGGAGCATTGGGCAACATGCTCACCTTT	TGTGCCTGGACAGAGAACACTGAAGCTTTCTTT		CAGALGNMLTF		CAWTENTEAFF		TRUE	None	TRUE	None	TRAV27		TRBV30		run1	single pair	27	65	normal	hashtag2-run1	normal	A2402_AYAQKIFKI_CMV	3
	M1-2	TRAJ49	TRBJ1-4	TGTGCAGGAGCAACCGGTAACCAGTTCTATTTT	TGTGCTTCGGACCAGGGAAGGGAAAAACTGTTTTTT		CAGATGNQFYF		CASDQGREKLFF		TRUE	None	TRUE	None	TRAV27		TRBV30		run1	single pair	67	2	normal	hashtag2-run1	normal	A2402_AYAQKIFKI_CMV	0
	M1-2	TRAJ49	TRBJ1-1	TGTGCAGGAGCGACCGGTAACCAGTTCTATTTT	TGTGTATGTTCACCGAACACTGAAGCTTTCTTT		CAGATGNQFYF		CVCSPNTEAFF		TRUE	None	TRUE	None	TRAV27		TRBV30		run1	single pair	12	288	normal	hashtag2-run1	normal	A2402_AYAQKIFKI_CMV	2
	M1-2	TRAJ49	TRBJ1-2	TGTGCAGGAGCAACCGGTAACCAGTTCTATTTT	TGTGCCCTGGAAGGGTATGGACAGGGGTCCTATGGCTACACCTTC		CAGATGNQFYF		CALEGYGQGSYGYTF		TRUE	None	TRUE	None	TRAV27		TRBV30		run1	single pair	0	1044	normal	hashtag2-run1	normal	A2402_AYAQKIFKI_CMV	1
	M1-2	TRAJ49	TRBJ1-4	TGTGCAGGCCTTACCGGTAACCAGTTCTATTTT	TGTGCCTGGAGTCCCACGGAGGAAAAACTGTTTTTT		CAGLTGNQFYF		CAWSPTEEKLFF		TRUE	None	TRUE	None	TRAV27		TRBV30		run1	single pair	40	69	normal	hashtag2-run1	normal	A2402_AYAQKIFKI_CMV	0
	M1-2	TRAJ49	TRBJ1-1	TGTGCAGGAGGAACCGGTAACCAGTTCTATTTT	TGTGCCTGGGACAGGGGGCAAACTGAAGCTTTCTTT		CAGGTGNQFYF		CAWDRGQTEAFF		TRUE	None	TRUE	None	TRAV27		TRBV30		run1	single pair	49	43	normal	hashtag2-run1	normal	A2402_AYAQKIFKI_CMV	0
	M1-2	TRAJ49	TRBJ1-2	TGTGCAGGAGCAACCGGTAACCAGTTCTATTTT	TGTGCCCTGGAAGGGTATGGACAGGGGTCCTATGGCTACACCTTC		CAGATGNQFYF		CALEGYGQGSYGYTF		TRUE	None	TRUE	None	TRAV27		TRBV30		run1	single pair	0	1044	normal	hashtag2-run1	normal	A2402_AYAQKIFKI_CMV	0
	M1-2	TRAJ49	TRBJ1-2	TGTGCAGGAGCAACCGGTAACCAGTTCTATTTT	TGTGCCCTGGAAGGGTATGGACAGGGGTCCTATGGCTACACCTTC		CAGATGNQFYF		CALEGYGQGSYGYTF		TRUE	None	TRUE	None	TRAV27		TRBV30		run1	single pair	0	1044	normal	hashtag2-run1	normal	A2402_AYAQKIFKI_CMV	0
	M1-2	TRAJ39	TRBJ1-1	TGTGCAGGAAGTTTAGGCAACATGCTCACCTTT	TGTGCCTGGACGATGAACACTGAAGCTTTCTTT		CAGSLGNMLTF		CAWTMNTEAFF		TRUE	None	TRUE	None	TRAV27		TRBV30		run1	single pair	3	130	normal	hashtag2-run1	normal	A2402_AYAQKIFKI_CMV	0
	M1-2	TRAJ49	TRBJ1-4	TGTGCAGGCCTTACCGGTAACCAGTTCTATTTT	TGTGCCTGGAGTCCCACGGAGGAAAAACTGTTTTTT		CAGLTGNQFYF		CAWSPTEEKLFF		TRUE	None	TRUE	None	TRAV27		TRBV30		run1	single pair	40	69	normal	hashtag2-run1	normal	A2402_AYAQKIFKI_CMV	0
	M1-2	TRAJ49	TRBJ1-2	TGTGCAGGAGCAACCGGTAACCAGTTCTATTTT	TGTGCCCTGGAAGGGTATGGACAGGGGTCCTATGGCTACACCTTC		CAGATGNQFYF		CALEGYGQGSYGYTF		TRUE	None	TRUE	None	TRAV27		TRBV30		run1	single pair	0	1044	normal	hashtag2-run1	normal	A2402_AYAQKIFKI_CMV	0
	M1-2	TRAJ39	TRBJ1-1	TGTGCAGGAAGTTTAGGCAACATGCTCACCTTT	TGTGCCTGGACGATGAACACTGAAGCTTTCTTT		CAGSLGNMLTF		CAWTMNTEAFF		TRUE	None	TRUE	None	TRAV27		TRBV30		run1	single pair	3	130	normal	hashtag2-run1	normal	A2402_AYAQKIFKI_CMV	0
	M1-2	TRAJ49	TRBJ1-2	TGTGCAGGAGCAACCGGTAACCAGTTCTATTTT	TGTGCCCTGGAAGGGTATGGACAGGGGTCCTATGGCTACACCTTC		CAGATGNQFYF		CALEGYGQGSYGYTF		TRUE	None	TRUE	None	TRAV27		TRBV30		run1	single pair	0	1044	normal	hashtag2-run1	normal	A2402_AYAQKIFKI_CMV	0
	M1-2	TRAJ39	TRBJ1-1	TGTGCAGGAAGCTTGGGCAACATGCTCACCTTT	TGTGCCTGGAGTGAGGGCACTGAAGCTTTCTTT		CAGSLGNMLTF		CAWSEGTEAFF		TRUE	None	TRUE	None	TRAV27		TRBV30		run1	single pair	4	194	normal	hashtag2-run1	normal	A2402_AYAQKIFKI_CMV	0
	M1-2	TRAJ47	TRBJ1-1	TGTGCAGGAGCTCTCGGAAACAAGCTGGTCTTT	TGTGCCTGGACAGAGAACACTGAAGCTTTCTTT		CAGALGNKLVF		CAWTENTEAFF		TRUE	None	TRUE	None	TRAV27		TRBV30		run1	single pair	39	174	normal	hashtag2-run1	normal	A2402_AYAQKIFKI_CMV	0
	M1-2	TRAJ39	TRBJ1-1	TGTGCAGGAGCCGCAGGCAACATGCTCACCTTT	TGTGCCTGGACCGAGAACACTGAAGCTTTCTTT		CAGAAGNMLTF		CAWTENTEAFF		TRUE	None	TRUE	None	TRAV27		TRBV30		run1	single pair	133	13	normal	hashtag2-run1	normal	A2402_AYAQKIFKI_CMV	0
	M1-2	TRAJ49	TRBJ1-2	TGTGCAGGAGCAACCGGTAACCAGTTCTATTTT	TGTGCCCTGGAAGGGTATGGACAGGGGTCCTATGGCTACACCTTC		CAGATGNQFYF		CALEGYGQGSYGYTF		TRUE	None	TRUE	None	TRAV27		TRBV30		run1	single pair	0	1044	normal	hashtag2-run1	normal	A2402_AYAQKIFKI_CMV	0
	M1-2	TRAJ49	TRBJ1-4	TGTGCAGGAGCTACCGGTAACCAGTTCTATTTT	TGTGCCTGGAGTGGGGGGACAACACAGGAAAAACTGTTTTTT		CAGATGNQFYF		CAWSGGTTQEKLFF		TRUE	None	TRUE	None	TRAV27		TRBV30		run1	single pair	261	4	normal	hashtag2-run1	normal	A2402_AYAQKIFKI_CMV	0
	M1-2	TRAJ49	TRBJ1-2	TGTGCAGGAGCAACCGGTAACCAGTTCTATTTT	TGTGCCCTGGAAGGGTATGGACAGGGGTCCTATGGCTACACCTTC		CAGATGNQFYF		CALEGYGQGSYGYTF		TRUE	None	TRUE	None	TRAV27		TRBV30		run1	single pair	0	1044	normal	hashtag2-run1	normal	A2402_AYAQKIFKI_CMV	0
	M1-2	TRAJ49	TRBJ1-1	TGTGCAGGAGGCACCGGTAACCAGTTCTATTTT	TGTGCCTGGTCGGAGAACACTGAAGCTTTCTTT		CAGGTGNQFYF		CAWSENTEAFF		TRUE	None	TRUE	None	TRAV27		TRBV30		run1	single pair	103	5	normal	hashtag2-run1	normal	A2402_AYAQKIFKI_CMV	1
	M1-2	TRAJ49	TRBJ1-1	TGTGCAGGAGCGACCGGTAACCAGTTCTATTTT	TGTGTATGTTCACCGAACACTGAAGCTTTCTTT		CAGATGNQFYF		CVCSPNTEAFF		TRUE	None	TRUE	None	TRAV27		TRBV30		run1	single pair	12	288	normal	hashtag2-run1	normal	A2402_AYAQKIFKI_CMV	0
	M1-2	TRAJ49	TRBJ1-1	TGTGCAGGAGCTACCGGTAACCAGTTCTATTTT	TGTGCCTTCTCCGGGGGGACTGAAGCTTTCTTT		CAGATGNQFYF		CAFSGGTEAFF		TRUE	None	TRUE	None	TRAV27		TRBV30		run1	single pair	140	15	normal	hashtag2-run1	normal	A2402_AYAQKIFKI_CMV	0
	M1-2	TRAJ49	TRBJ1-1	TGTGCAGGAGCGACCGGTAACCAGTTCTATTTT	TGTGTATGTTCACCGAACACTGAAGCTTTCTTT		CAGATGNQFYF		CVCSPNTEAFF		TRUE	None	TRUE	None	TRAV27		TRBV30		run1	single pair	12	288	normal	hashtag2-run1	normal	A2402_AYAQKIFKI_CMV	0
	M1-2	TRAJ49	TRBJ1-1	TGTGCAGGAGCTACCGGTAACCAGTTCTATTTT	TGTGCCTTCTCCGGGGGGACTGAAGCTTTCTTT		CAGATGNQFYF		CAFSGGTEAFF		TRUE	None	TRUE	None	TRAV27		TRBV30		run1	single pair	140	15	normal	hashtag2-run1	normal	A2402_AYAQKIFKI_CMV	0
	M1-2	TRAJ49	TRBJ1-1	TGTGCAGGAGCGACCGGTAACCAGTTCTATTTT	TGTGTATGTTCACCGAACACTGAAGCTTTCTTT		CAGATGNQFYF		CVCSPNTEAFF		TRUE	None	TRUE	None	TRAV27		TRBV30		run1	single pair	12	288	normal	hashtag2-run1	normal	A2402_AYAQKIFKI_CMV	0
	M1-2	TRAJ49	TRBJ1-2	TGTGCAGGAGCAACCGGTAACCAGTTCTATTTT	TGTGCCCTGGAAGGGTATGGACAGGGGTCCTATGGCTACACCTTC		CAGATGNQFYF		CALEGYGQGSYGYTF		TRUE	None	TRUE	None	TRAV27		TRBV30		run1	single pair	0	1044	normal	hashtag2-run1	normal	A2402_AYAQKIFKI_CMV	0
	M1-2	TRAJ49	TRBJ1-1	TGTGCAGGAGCGATCGGTAACCAGTTCTATTTT	TGTGCCTGGACAGGGAACACTGAAGCTTTCTTT		CAGAIGNQFYF		CAWTGNTEAFF		TRUE	None	TRUE	None	TRAV27		TRBV30		run1	single pair	37	19	normal	hashtag2-run1	normal	A2402_AYAQKIFKI_CMV	0
	M1-2	TRAJ47	TRBJ1-1	TGTGCAGGAGCTCTCGGAAACAAGCTGGTCTTT	TGTGCCTGGACAGAGAACACTGAAGCTTTCTTT		CAGALGNKLVF		CAWTENTEAFF		TRUE	None	TRUE	None	TRAV27		TRBV30		run1	single pair	39	174	normal	hashtag2-run1	normal	A2402_AYAQKIFKI_CMV	0
	M1-2	TRAJ49	TRBJ1-2	TGTGCAGGAGCAACCGGTAACCAGTTCTATTTT	TGTGCCCTGGAAGGGTATGGACAGGGGTCCTATGGCTACACCTTC		CAGATGNQFYF		CALEGYGQGSYGYTF		TRUE	None	TRUE	None	TRAV27		TRBV30		run1	single pair	0	1044	normal	hashtag2-run1	normal	A2402_AYAQKIFKI_CMV	0
	M1-2	TRAJ49	TRBJ1-2	TGTGCAGGAGCAACCGGTAACCAGTTCTATTTT	TGTGCCCTGGAAGGGTATGGACAGGGGTCCTATGGCTACACCTTC		CAGATGNQFYF		CALEGYGQGSYGYTF		TRUE	None	TRUE	None	TRAV27		TRBV30		run1	single pair	0	1044	normal	hashtag2-run1	normal	A2402_AYAQKIFKI_CMV	0
	M1-2	TRAJ49	TRBJ1-1	TGTGCAGGAGGCACCGGTAACCAGTTCTATTTT	TGTGCCTGGAGTGAGAACACTGAAGCTTTCTTT		CAGGTGNQFYF		CAWSENTEAFF		TRUE	None	TRUE	None	TRAV27		TRBV30		run1	single pair	265	4	normal	hashtag2-run1	normal	A2402_AYAQKIFKI_CMV	0
	M1-2	TRAJ49	TRBJ1-1	TGTGCAGGAGCGACCGGTAACCAGTTCTATTTT	TGTGTATGTTCACCGAACACTGAAGCTTTCTTT		CAGATGNQFYF		CVCSPNTEAFF		TRUE	None	TRUE	None	TRAV27		TRBV30		run1	single pair	12	288	normal	hashtag2-run1	normal	A2402_AYAQKIFKI_CMV	0
	M1-2	TRAJ39	TRBJ1-1	TGTGCAGGAAGTTTAGGCAACATGCTCACCTTT	TGTGCCTGGACGATGAACACTGAAGCTTTCTTT		CAGSLGNMLTF		CAWTMNTEAFF		TRUE	None	TRUE	None	TRAV27		TRBV30		run1	single pair	3	130	normal	hashtag2-run1	normal	A2402_AYAQKIFKI_CMV	2
	M1-2	TRAJ39	TRBJ1-1	TGTGCAGGAAGTTTAGGCAACATGCTCACCTTT	TGTGCCTGGACGATGAACACTGAAGCTTTCTTT		CAGSLGNMLTF		CAWTMNTEAFF		TRUE	None	TRUE	None	TRAV27		TRBV30		run1	single pair	3	130	normal	hashtag2-run1	normal	A2402_AYAQKIFKI_CMV	0
	M1-2	TRAJ49	TRBJ1-2	TGTGCAGGAGCAACCGGTAACCAGTTCTATTTT	TGTGCCCTGGAAGGGTATGGACAGGGGTCCTATGGCTACACCTTC		CAGATGNQFYF		CALEGYGQGSYGYTF		TRUE	None	TRUE	None	TRAV27		TRBV30		run1	single pair	0	1044	normal	hashtag2-run1	normal	A2402_AYAQKIFKI_CMV	0
	M1-2	TRAJ49	TRBJ1-2	TGTGCAGGAGCAACCGGTAACCAGTTCTATTTT	TGTGCCCTGGAAGGGTATGGACAGGGGTCCTATGGCTACACCTTC		CAGATGNQFYF		CALEGYGQGSYGYTF		TRUE	None	TRUE	None	TRAV27		TRBV30		run1	single pair	0	1044	normal	hashtag2-run1	normal	A2402_AYAQKIFKI_CMV	0
	M1-2	TRAJ39	TRBJ1-1	TGTGCAGGAAGTTTAGGCAACATGCTCACCTTT	TGTGCCTGGACGATGAACACTGAAGCTTTCTTT		CAGSLGNMLTF		CAWTMNTEAFF		TRUE	None	TRUE	None	TRAV27		TRBV30		run1	single pair	3	130	normal	hashtag2-run1	normal	A2402_AYAQKIFKI_CMV	0
	M1-2	TRAJ49	TRBJ1-2	TGTGCAGGAGCAACCGGTAACCAGTTCTATTTT	TGTGCCCTGGAAGGGTATGGACAGGGGTCCTATGGCTACACCTTC		CAGATGNQFYF		CALEGYGQGSYGYTF		TRUE	None	TRUE	None	TRAV27		TRBV30		run1	single pair	0	1044	normal	hashtag2-run1	normal	A2402_AYAQKIFKI_CMV	0
	M1-2	TRAJ49	TRBJ1-4	TGTGCAGGCCTTACCGGTAACCAGTTCTATTTT	TGTGCCTGGAGTCCCACGGAGGAAAAACTGTTTTTT		CAGLTGNQFYF		CAWSPTEEKLFF		TRUE	None	TRUE	None	TRAV27		TRBV30		run1	single pair	40	69	normal	hashtag2-run1	normal	A2402_AYAQKIFKI_CMV	0
	M1-2	TRAJ49	TRBJ1-1	TGTGCAGGACTCACCGGTAACCAGTTCTATTTT	TGTGCCTGGGGCGGGGGGCATACGACTGAAGCTTTCTTT		CAGLTGNQFYF		CAWGGGHTTEAFF		TRUE	None	TRUE	None	TRAV27		TRBV30		run1	single pair	23	76	normal	hashtag2-run1	normal	A2402_AYAQKIFKI_CMV	3
	M1-2	TRAJ49	TRBJ1-2	TGTGCAGGAGCAACCGGTAACCAGTTCTATTTT	TGTGCCCTGGAAGGGTATGGACAGGGGTCCTATGGCTACACCTTC		CAGATGNQFYF		CALEGYGQGSYGYTF		TRUE	None	TRUE	None	TRAV27		TRBV30		run1	single pair	0	1044	normal	hashtag2-run1	normal	A2402_AYAQKIFKI_CMV	0
	M1-2	TRAJ49	TRBJ1-2	TGTGCAGGAGCAACCGGTAACCAGTTCTATTTT	TGTGCCCTGGAAGGGTATGGACAGGGGTCCTATGGCTACACCTTC		CAGATGNQFYF		CALEGYGQGSYGYTF		TRUE	None	TRUE	None	TRAV27		TRBV30		run1	single pair	0	1044	normal	hashtag2-run1	normal	A2402_AYAQKIFKI_CMV	0
	M1-2	TRAJ39	TRBJ1-1	TGTGCAGGAAGCTTGGGCAACATGCTCACCTTT	TGTGCCTGGAGTGAGGGCACTGAAGCTTTCTTT		CAGSLGNMLTF		CAWSEGTEAFF		TRUE	None	TRUE	None	TRAV27		TRBV30		run1	single pair	4	194	normal	hashtag2-run1	normal	A2402_AYAQKIFKI_CMV	2
	M1-2	TRAJ49	TRBJ2-1	TGTGCAGGTGGCACCGGTAACCAGTTCTATTTT	TGTGCCTGGAGTGGTGGGGAGTGGCAACATGAGCAGTTCTTC		CAGGTGNQFYF		CAWSGGEWQHEQFF		TRUE	None	TRUE	None	TRAV27		TRBV30		run1	single pair	21	57	normal	hashtag2-run1	normal	A2402_AYAQKIFKI_CMV	2
	M1-2	TRAJ49	TRBJ1-2	TGTGCAGGAGCAACCGGTAACCAGTTCTATTTT	TGTGCCCTGGAAGGGTATGGACAGGGGTCCTATGGCTACACCTTC		CAGATGNQFYF		CALEGYGQGSYGYTF		TRUE	None	TRUE	None	TRAV27		TRBV30		run1	single pair	0	1044	normal	hashtag2-run1	normal	A2402_AYAQKIFKI_CMV	3
	M1-2	TRAJ49	TRBJ1-1	TGTGCAGGAGCTATCGGTAACCAGTTCTATTTT	TGTGCCTGGAGTGGGGGCACTGAAGCTTTCTTT		CAGAIGNQFYF		CAWSGGTEAFF		TRUE	None	TRUE	None	TRAV27		TRBV30		run1	single pair	53	33	normal	hashtag2-run1	normal	A2402_AYAQKIFKI_CMV	0
	M1-2	TRAJ49	TRBJ1-2	TGTGCAGGAGCAACCGGTAACCAGTTCTATTTT	TGTGCCCTGGAAGGGTATGGACAGGGGTCCTATGGCTACACCTTC		CAGATGNQFYF		CALEGYGQGSYGYTF		TRUE	None	TRUE	None	TRAV27		TRBV30		run1	single pair	0	1044	normal	hashtag2-run1	normal	A2402_AYAQKIFKI_CMV	0
	M1-2	TRAJ49	TRBJ1-2	TGTGCAGGAGCAACCGGTAACCAGTTCTATTTT	TGTGCCCTGGAAGGGTATGGACAGGGGTCCTATGGCTACACCTTC		CAGATGNQFYF		CALEGYGQGSYGYTF		TRUE	None	TRUE	None	TRAV27		TRBV30		run1	single pair	0	1044	normal	hashtag2-run1	normal	A2402_AYAQKIFKI_CMV	2
	M1-2	TRAJ49	TRBJ1-2	TGTGCAGGAGCAACCGGTAACCAGTTCTATTTT	TGTGCCCTGGAAGGGTATGGACAGGGGTCCTATGGCTACACCTTC		CAGATGNQFYF		CALEGYGQGSYGYTF		TRUE	None	TRUE	None	TRAV27		TRBV30		run1	single pair	0	1044	normal	hashtag2-run1	normal	A2402_AYAQKIFKI_CMV	0
	M1-2	TRAJ39	TRBJ1-1	TGTGCAGGAAGCTTGGGCAACATGCTCACCTTT	TGTGCCTGGAGTGAGGGCACTGAAGCTTTCTTT		CAGSLGNMLTF		CAWSEGTEAFF		TRUE	None	TRUE	None	TRAV27		TRBV30		run1	single pair	4	194	normal	hashtag2-run1	normal	A2402_AYAQKIFKI_CMV	0
	M1-2	TRAJ49	TRBJ1-2	TGTGCAGGAGCAACCGGTAACCAGTTCTATTTT	TGTGCCCTGGAAGGGTATGGACAGGGGTCCTATGGCTACACCTTC		CAGATGNQFYF		CALEGYGQGSYGYTF		TRUE	None	TRUE	None	TRAV27		TRBV30		run1	single pair	0	1044	normal	hashtag2-run1	normal	A2402_AYAQKIFKI_CMV	1
	M1-2	TRAJ49	TRBJ1-2	TGTGCAGGAGCAACCGGTAACCAGTTCTATTTT	TGTGCCCTGGAAGGGTATGGACAGGGGTCCTATGGCTACACCTTC		CAGATGNQFYF		CALEGYGQGSYGYTF		TRUE	None	TRUE	None	TRAV27		TRBV30		run1	single pair	0	1044	normal	hashtag2-run1	normal	A2402_AYAQKIFKI_CMV	0
	M1-2	TRAJ49	TRBJ1-2	TGTGCAGGAGCAACCGGTAACCAGTTCTATTTT	TGTGCCCTGGAAGGGTATGGACAGGGGTCCTATGGCTACACCTTC		CAGATGNQFYF		CALEGYGQGSYGYTF		TRUE	None	TRUE	None	TRAV27		TRBV30		run1	single pair	0	1044	normal	hashtag2-run1	normal	A2402_AYAQKIFKI_CMV	0
	M1-2	TRAJ49	TRBJ1-4	TGTGCAGGCCTTACCGGTAACCAGTTCTATTTT	TGTGCCTGGAGTCCCACGGAGGAAAAACTGTTTTTT		CAGLTGNQFYF		CAWSPTEEKLFF		TRUE	None	TRUE	None	TRAV27		TRBV30		run1	single pair	40	69	normal	hashtag2-run1	normal	A2402_AYAQKIFKI_CMV	0
	M1-2	TRAJ49	TRBJ1-2	TGTGCAGGAGCAACCGGTAACCAGTTCTATTTT	TGTGCCCTGGAAGGGTATGGACAGGGGTCCTATGGCTACACCTTC		CAGATGNQFYF		CALEGYGQGSYGYTF		TRUE	None	TRUE	None	TRAV27		TRBV30		run1	single pair	0	1044	normal	hashtag2-run1	normal	A2402_AYAQKIFKI_CMV	2
	M1-2	TRAJ47	TRBJ1-1	TGTGCAGGAGCTCTCGGAAACAAGCTGGTCTTT	TGTGCCTGGACAGAGAACACTGAAGCTTTCTTT		CAGALGNKLVF		CAWTENTEAFF		TRUE	None	TRUE	None	TRAV27		TRBV30		run1	single pair	39	174	normal	hashtag2-run1	normal	A2402_AYAQKIFKI_CMV	0
	M1-2	TRAJ47	TRBJ1-1	TGTGCAGGAGCTCTCGGAAACAAGCTGGTCTTT	TGTGCCTGGACAGAGAACACTGAAGCTTTCTTT		CAGALGNKLVF		CAWTENTEAFF		TRUE	None	TRUE	None	TRAV27		TRBV30		run1	single pair	39	174	normal	hashtag2-run1	normal	A2402_AYAQKIFKI_CMV	2
	M1-2	TRAJ49	TRBJ1-1	TGTGCAGGAGGAACCGGTAACCAGTTCTATTTT	TGTGCCTGGGACAGGGGGCAAACTGAAGCTTTCTTT		CAGGTGNQFYF		CAWDRGQTEAFF		TRUE	None	TRUE	None	TRAV27		TRBV30		run1	single pair	49	43	normal	hashtag2-run1	normal	A2402_AYAQKIFKI_CMV	0
	M1-2	TRAJ49	TRBJ1-2	TGTGCAGGAGCAACCGGTAACCAGTTCTATTTT	TGTGCCCTGGAAGGGTATGGACAGGGGTCCTATGGCTACACCTTC		CAGATGNQFYF		CALEGYGQGSYGYTF		TRUE	None	TRUE	None	TRAV27		TRBV30		run1	single pair	0	1044	normal	hashtag2-run1	normal	A2402_AYAQKIFKI_CMV	0
	M1-2	TRAJ49	TRBJ2-1	TGTGCAGGTGGCACCGGTAACCAGTTCTATTTT	TGTGCCTGGAGTGGTGGGGAGTGGCAACATGAGCAGTTCTTC		CAGGTGNQFYF		CAWSGGEWQHEQFF		TRUE	None	TRUE	None	TRAV27		TRBV30		run1	single pair	21	57	normal	hashtag2-run1	normal	A2402_AYAQKIFKI_CMV	0
	M1-2	TRAJ47	TRBJ1-1	TGTGCAGGAGCTCTCGGAAACAAGCTGGTCTTT	TGTGCCTGGACAGAGAACACTGAAGCTTTCTTT		CAGALGNKLVF		CAWTENTEAFF		TRUE	None	TRUE	None	TRAV27		TRBV30		run1	single pair	39	174	normal	hashtag2-run1	normal	A2402_AYAQKIFKI_CMV	0
	M1-2	TRAJ49	TRBJ1-2	TGTGCAGGAGCAACCGGTAACCAGTTCTATTTT	TGTGCCCTGGAAGGGTATGGACAGGGGTCCTATGGCTACACCTTC		CAGATGNQFYF		CALEGYGQGSYGYTF		TRUE	None	TRUE	None	TRAV27		TRBV30		run1	single pair	0	1044	normal	hashtag2-run1	normal	A2402_AYAQKIFKI_CMV	0
	M1-2	TRAJ35	TRBJ1-1	TGTGTGGGGTCCGGAGGCTTTGGGAATGTGCTGCATTGC	TGTGCCTGGAGTCCGAACACTGAAGCTTTCTTT		CVGSGGFGNVLHC		CAWSPNTEAFF		TRUE	None	TRUE	None	TRAV10		TRBV30		run1	single pair	50	9	normal	hashtag2-run1	normal	A2402_AYAQKIFKI_CMV	0
	M1-2	TRAJ49	TRBJ1-2	TGTGCAGGAGCAACCGGTAACCAGTTCTATTTT	TGTGCCCTGGAAGGGTATGGACAGGGGTCCTATGGCTACACCTTC		CAGATGNQFYF		CALEGYGQGSYGYTF		TRUE	None	TRUE	None	TRAV27		TRBV30		run1	single pair	0	1044	normal	hashtag2-run1	normal	A2402_AYAQKIFKI_CMV	0
	M1-2	TRAJ49	TRBJ1-1	TGTGCAGGAGCGGTCGGTAACCAGTTCTATTTT	TGTGCCTGGGGGATGACAGAAGCTTTCTTT		CAGAVGNQFYF		CAWGMTEAFF		TRUE	None	TRUE	None	TRAV27		TRBV30		run1	single pair	104	4	normal	hashtag2-run1	normal	A2402_AYAQKIFKI_CMV	0
	M1-2	TRAJ49	TRBJ1-1	TGTGCAGGAGCCCTGGGTAACCAGTTCTATTTT	TGTGCCTATGAAGCTTTCTTT		CAGALGNQFYF		CAYEAFF		TRUE	None	TRUE	None	TRAV27		TRBV30		run1	single pair	277	5	normal	hashtag2-run1	normal	A2402_AYAQKIFKI_CMV	0
	M1-2	TRAJ49	TRBJ2-7	TGTGCAGGCGTCACCGGTAACCAGTTCTATTTT	TGTGCCTGGGGCGAATACGAGCAGTACTTC		CAGVTGNQFYF		CAWGEYEQYF		TRUE	None	TRUE	None	TRAV27		TRBV30		run1	single pair	7	142	normal	hashtag2-run1	normal	A2402_AYAQKIFKI_CMV	0
	M1-2	TRAJ39	TRBJ1-1	TGTGCAGGAGCATTGGGCAACATGCTCACCTTT	TGTGCCTGGACAGAGAACACTGAAGCTTTCTTT		CAGALGNMLTF		CAWTENTEAFF		TRUE	None	TRUE	None	TRAV27		TRBV30		run1	single pair	27	65	normal	hashtag2-run1	normal	A2402_AYAQKIFKI_CMV	3
	M1-2	TRAJ47	TRBJ1-1	TGTGCAGGAGCTCTCGGAAACAAGCTGGTCTTT	TGTGCCTGGACAGAGAACACTGAAGCTTTCTTT		CAGALGNKLVF		CAWTENTEAFF		TRUE	None	TRUE	None	TRAV27		TRBV30		run1	single pair	39	174	normal	hashtag2-run1	normal	A2402_AYAQKIFKI_CMV	0
	M1-2	TRAJ49	TRBJ2-3	TGTGCAGGAGCGGCCGGTAACCAGTTCTATTTT	TGTGCCTGGAGCGGAGGGGGGTTTCAAGATACGCAGTATTTT		CAGAAGNQFYF		CAWSGGGFQDTQYF		TRUE	None	TRUE	None	TRAV27		TRBV30		run1	single pair	237	10	normal	hashtag2-run1	normal	A2402_AYAQKIFKI_CMV	0
	M1-2	TRAJ49	TRBJ1-4	TGTGCAGGCCTTACCGGTAACCAGTTCTATTTT	TGTGCCTGGAGTCCCACGGAGGAAAAACTGTTTTTT		CAGLTGNQFYF		CAWSPTEEKLFF		TRUE	None	TRUE	None	TRAV27		TRBV30		run1	single pair	40	69	normal	hashtag2-run1	normal	A2402_AYAQKIFKI_CMV	0
	M1-2	TRAJ35	TRBJ1-1	TGTGCAGGGTCCGTTGGGAATGTGCTGCATTGC	TGTGCCTGGACAGAAAACACTGAAGCTTTCTTT		CAGSVGNVLHC		CAWTENTEAFF		TRUE	None	TRUE	None	TRAV27		TRBV30		run1	single pair	69	33	normal	hashtag2-run1	normal	A2402_AYAQKIFKI_CMV	0
	M1-2	TRAJ49	TRBJ1-1	TGTGCCGGGAACACCGGTAACCAGTTCTATTTT	TGTGCCTATACAGAGAACACTGAAGCTTTCTTT		CAGNTGNQFYF		CAYTENTEAFF		TRUE	None	TRUE	None	TRAV27		TRBV30		run1	single pair	128	21	normal	hashtag2-run1	normal	A2402_AYAQKIFKI_CMV	0
	M1-2	TRAJ49	TRBJ1-2	TGTGCAGGAGCAACCGGTAACCAGTTCTATTTT	TGTGCCCTGGAAGGGTATGGACAGGGGTCCTATGGCTACACCTTC		CAGATGNQFYF		CALEGYGQGSYGYTF		TRUE	None	TRUE	None	TRAV27		TRBV30		run1	single pair	0	1044	normal	hashtag2-run1	normal	A2402_AYAQKIFKI_CMV	1
	M1-2	TRAJ49	TRBJ2-7	TGTGCAGGAGCCACCGGTAACCAGTTCTATTTT	TGTGCCTGGAGTGGGGGGACCGAGCAGTACTTC		CAGATGNQFYF		CAWSGGTEQYF		TRUE	None	TRUE	None	TRAV27		TRBV30		run1	single pair	115	25	normal	hashtag2-run1	normal	A2402_AYAQKIFKI_CMV	0
	M1-2	TRAJ49	TRBJ1-2	TGTGCAGGAGCAACCGGTAACCAGTTCTATTTT	TGTGCCCTGGAAGGGTATGGACAGGGGTCCTATGGCTACACCTTC		CAGATGNQFYF		CALEGYGQGSYGYTF		TRUE	None	TRUE	None	TRAV27		TRBV30		run1	single pair	0	1044	normal	hashtag2-run1	normal	A2402_AYAQKIFKI_CMV	3
	M1-2	TRAJ47	TRBJ1-1	TGTGCAGGAGCGGTAGGAAACAAACTGGTCTTT	TGTGCCTGGAGCGGGAACACTGAAGCTTTCTTT		CAGAVGNKLVF		CAWSGNTEAFF		TRUE	None	TRUE	None	TRAV27		TRBV30		run1	single pair	78	52	normal	hashtag2-run1	normal	A2402_AYAQKIFKI_CMV	3
	M1-2	TRAJ49	TRBJ1-1	TGTGCAGGAGGAACCGGTAACCAGTTCTATTTT	TGTGCCTGGGACAGGGGGCAAACTGAAGCTTTCTTT		CAGGTGNQFYF		CAWDRGQTEAFF		TRUE	None	TRUE	None	TRAV27		TRBV30		run1	single pair	49	43	normal	hashtag2-run1	normal	A2402_AYAQKIFKI_CMV	0
	M1-2	TRAJ35	TRBJ1-1	TGTGCAGGGTCCGTTGGGAATGTGCTGCATTGC	TGTGCCTGGACAGAAAACACTGAAGCTTTCTTT		CAGSVGNVLHC		CAWTENTEAFF		TRUE	None	TRUE	None	TRAV27		TRBV30		run1	single pair	69	33	normal	hashtag2-run1	normal	A2402_AYAQKIFKI_CMV	0
	M1-2	TRAJ49	TRBJ2-1	TGTGCAGGTGGCACCGGTAACCAGTTCTATTTT	TGTGCCTGGAGTGGTGGGGAGTGGCAACATGAGCAGTTCTTC		CAGGTGNQFYF		CAWSGGEWQHEQFF		TRUE	None	TRUE	None	TRAV27		TRBV30		run1	single pair	21	57	normal	hashtag2-run1	normal	A2402_AYAQKIFKI_CMV	0
	M1-2	TRAJ49	TRBJ1-2	TGTGCAGGAGCAACCGGTAACCAGTTCTATTTT	TGTGCCCTGGAAGGGTATGGACAGGGGTCCTATGGCTACACCTTC		CAGATGNQFYF		CALEGYGQGSYGYTF		TRUE	None	TRUE	None	TRAV27		TRBV30		run1	single pair	0	1044	normal	hashtag2-run1	normal	A2402_AYAQKIFKI_CMV	0
	M1-2	TRAJ49	TRBJ1-1	TGTGCAGGAGCGACCGGTAACCAGTTCTATTTT	TGTGTATGTTCACCGAACACTGAAGCTTTCTTT		CAGATGNQFYF		CVCSPNTEAFF		TRUE	None	TRUE	None	TRAV27		TRBV30		run1	single pair	12	288	normal	hashtag2-run1	normal	A2402_AYAQKIFKI_CMV	0
	M1-2	TRAJ39	TRBJ1-1	TGTGCAGGAAGCTTGGGCAACATGCTCACCTTT	TGTGCCTGGAGTGAGGGCACTGAAGCTTTCTTT		CAGSLGNMLTF		CAWSEGTEAFF		TRUE	None	TRUE	None	TRAV27		TRBV30		run1	single pair	4	194	normal	hashtag2-run1	normal	A2402_AYAQKIFKI_CMV	0
	M1-2	TRAJ49	TRBJ1-2	TGTGCAGGAGCAACCGGTAACCAGTTCTATTTT	TGTGCCCTGGAAGGGTATGGACAGGGGTCCTATGGCTACACCTTC		CAGATGNQFYF		CALEGYGQGSYGYTF		TRUE	None	TRUE	None	TRAV27		TRBV30		run1	single pair	0	1044	normal	hashtag2-run1	normal	A2402_AYAQKIFKI_CMV	0
	M1-2	TRAJ47	TRBJ1-1	TGTGCAGGAGCGGTAGGAAACAAACTGGTCTTT	TGTGCCTGGAGCGGGAACACTGAAGCTTTCTTT		CAGAVGNKLVF		CAWSGNTEAFF		TRUE	None	TRUE	None	TRAV27		TRBV30		run1	single pair	78	52	normal	hashtag2-run1	normal	A2402_AYAQKIFKI_CMV	0
	M1-2	TRAJ49	TRBJ1-6	TGTGCAGGAGCAACCGGTAACCAGTTCTATTTT	TGTGCCTGCGAAGGGGCGGGACCCCTCCACTTT		CAGATGNQFYF		CACEGAGPLHF		TRUE	None	TRUE	None	TRAV27		TRBV30		run1	single pair	183	14	normal	hashtag2-run1	normal	A2402_AYAQKIFKI_CMV	0
	M1-2	TRAJ49	TRBJ1-2	TGTGCAGGAGCAACCGGTAACCAGTTCTATTTT	TGTGCCCTGGAAGGGTATGGACAGGGGTCCTATGGCTACACCTTC		CAGATGNQFYF		CALEGYGQGSYGYTF		TRUE	None	TRUE	None	TRAV27		TRBV30		run1	single pair	0	1044	normal	hashtag2-run1	normal	A2402_AYAQKIFKI_CMV	0
	M1-2	TRAJ49	TRBJ1-1	TGTGCAGGAGCTGTCGGTAACCAGTTCTATTTT	TGTGCCTGGGGGTACACTGAAGCTTTCTTT		CAGAVGNQFYF		CAWGYTEAFF		TRUE	None	TRUE	None	TRAV27		TRBV30		run1	single pair	101	9	normal	hashtag2-run1	normal	A2402_AYAQKIFKI_CMV	0
	M1-2	TRAJ49	TRBJ1-1	TGTGCAGGAGCGACCGGTAACCAGTTCTATTTT	TGTGTATGTTCACCGAACACTGAAGCTTTCTTT		CAGATGNQFYF		CVCSPNTEAFF		TRUE	None	TRUE	None	TRAV27		TRBV30		run1	single pair	12	288	normal	hashtag2-run1	normal	A2402_AYAQKIFKI_CMV	0
	M1-2	TRAJ49	TRBJ1-1	TGTGCAGGAGCGACCGGTAACCAGTTCTATTTT	TGTGTATGTTCACCGAACACTGAAGCTTTCTTT		CAGATGNQFYF		CVCSPNTEAFF		TRUE	None	TRUE	None	TRAV27		TRBV30		run1	single pair	12	288	normal	hashtag2-run1	normal	A2402_AYAQKIFKI_CMV	2
	M1-2	TRAJ47	TRBJ1-1	TGTGCAGGAGCGGTAGGAAACAAACTGGTCTTT	TGTGCCTGGAGCGGGAACACTGAAGCTTTCTTT		CAGAVGNKLVF		CAWSGNTEAFF		TRUE	None	TRUE	None	TRAV27		TRBV30		run1	single pair	78	52	normal	hashtag2-run1	normal	A2402_AYAQKIFKI_CMV	0
	M1-2	TRAJ49	TRBJ1-2	TGTGCAGGAGCAACCGGTAACCAGTTCTATTTT	TGTGCCCTGGAAGGGTATGGACAGGGGTCCTATGGCTACACCTTC		CAGATGNQFYF		CALEGYGQGSYGYTF		TRUE	None	TRUE	None	TRAV27		TRBV30		run1	single pair	0	1044	normal	hashtag2-run1	normal	A2402_AYAQKIFKI_CMV	0
	M1-2	TRAJ39	TRBJ1-1	TGTGCAGGAAGCTTGGGCAACATGCTCACCTTT	TGTGCCTGGAGTGAGGGCACTGAAGCTTTCTTT		CAGSLGNMLTF		CAWSEGTEAFF		TRUE	None	TRUE	None	TRAV27		TRBV30		run1	single pair	4	194	normal	hashtag2-run1	normal	A2402_AYAQKIFKI_CMV	0
	M1-2	TRAJ49	TRBJ1-2	TGTGCAGGAGCAACCGGTAACCAGTTCTATTTT	TGTGCCCTGGAAGGGTATGGACAGGGGTCCTATGGCTACACCTTC		CAGATGNQFYF		CALEGYGQGSYGYTF		TRUE	None	TRUE	None	TRAV27		TRBV30		run1	single pair	0	1044	normal	hashtag2-run1	normal	A2402_AYAQKIFKI_CMV	0
	M1-2	TRAJ49	TRBJ1-1	TGTGCAGGAGCGACCGGTAACCAGTTCTATTTT	TGTGTATGTTCACCGAACACTGAAGCTTTCTTT		CAGATGNQFYF		CVCSPNTEAFF		TRUE	None	TRUE	None	TRAV27		TRBV30		run1	single pair	12	288	normal	hashtag2-run1	normal	A2402_AYAQKIFKI_CMV	0
	M1-2	TRAJ39	TRBJ1-1	TGTGCAGGAAGTTTAGGCAACATGCTCACCTTT	TGTGCCTGGACGATGAACACTGAAGCTTTCTTT		CAGSLGNMLTF		CAWTMNTEAFF		TRUE	None	TRUE	None	TRAV27		TRBV30		run1	single pair	3	130	normal	hashtag2-run1	normal	A2402_AYAQKIFKI_CMV	0
	M1-2	TRAJ47	TRBJ1-1	TGTGCAGGAGCTCTCGGAAACAAGCTGGTCTTT	TGTGCCTGGACAGAGAACACTGAAGCTTTCTTT		CAGALGNKLVF		CAWTENTEAFF		TRUE	None	TRUE	None	TRAV27		TRBV30		run1	single pair	39	174	normal	hashtag2-run1	normal	A2402_AYAQKIFKI_CMV	0
	M1-2	TRAJ49	TRBJ1-1	TGTGCAGGGGCAACCGGTAACCAGTTCTATTTT	TGTGCCTGGAGCCCCTTTCAAACTGAAGCTTTCTTT		CAGATGNQFYF		CAWSPFQTEAFF		TRUE	None	TRUE	None	TRAV27		TRBV30		run1	single pair	35	53	normal	hashtag2-run1	normal	A2402_AYAQKIFKI_CMV	0
	M1-2	TRAJ49	TRBJ1-1	TGTGCAGGACTCACCGGTAACCAGTTCTATTTT	TGTGCCTGGGGCGGGGGGCATACGACTGAAGCTTTCTTT		CAGLTGNQFYF		CAWGGGHTTEAFF		TRUE	None	TRUE	None	TRAV27		TRBV30		run1	single pair	23	76	normal	hashtag2-run1	normal	A2402_AYAQKIFKI_CMV	0
	M1-2	TRAJ49	TRBJ1-2	TGTGCAGGAGCAACCGGTAACCAGTTCTATTTT	TGTGCCCTGGAAGGGTATGGACAGGGGTCCTATGGCTACACCTTC		CAGATGNQFYF		CALEGYGQGSYGYTF		TRUE	None	TRUE	None	TRAV27		TRBV30		run1	single pair	0	1044	normal	hashtag2-run1	normal	A2402_AYAQKIFKI_CMV	0
	M1-2	TRAJ49	TRBJ2-7	TGTGCAGGAGCCACCGGTAACCAGTTCTATTTT	TGTGCCTGGAGTGGGGGGACCGAGCAGTACTTC		CAGATGNQFYF		CAWSGGTEQYF		TRUE	None	TRUE	None	TRAV27		TRBV30		run1	single pair	115	25	normal	hashtag2-run1	normal	A2402_AYAQKIFKI_CMV	2
	M1-2	TRAJ49	TRBJ1-1	TGTGCAGGAGCCATCGGTAACCAGTTCTATTTT	TGTGCCTGGAGTGGGGGGACTGAAGCTTTCTTT		CAGAIGNQFYF		CAWSGGTEAFF		TRUE	None	TRUE	None	TRAV27		TRBV30		run1	single pair	16	20	normal	hashtag2-run1	normal	A2402_AYAQKIFKI_CMV	0
	M1-2	TRAJ49	TRBJ1-2	TGTGCAGGAGCAACCGGTAACCAGTTCTATTTT	TGTGCCCTGGAAGGGTATGGACAGGGGTCCTATGGCTACACCTTC		CAGATGNQFYF		CALEGYGQGSYGYTF		TRUE	None	TRUE	None	TRAV27		TRBV30		run1	single pair	0	1044	normal	hashtag2-run1	normal	A2402_AYAQKIFKI_CMV	2
	M1-2	TRAJ49	TRBJ1-1	TGTGCAGGACTCACCGGTAACCAGTTCTATTTT	TGTGCCTGGGGCGGGGGGCATACGACTGAAGCTTTCTTT		CAGLTGNQFYF		CAWGGGHTTEAFF		TRUE	None	TRUE	None	TRAV27		TRBV30		run1	single pair	23	76	normal	hashtag2-run1	normal	A2402_AYAQKIFKI_CMV	0
	M1-2	TRAJ49	TRBJ1-1	TGTGCAGGAGCGACCGGTAACCAGTTCTATTTT	TGTGTATGTTCACCGAACACTGAAGCTTTCTTT		CAGATGNQFYF		CVCSPNTEAFF		TRUE	None	TRUE	None	TRAV27		TRBV30		run1	single pair	12	288	normal	hashtag2-run1	normal	A2402_AYAQKIFKI_CMV	0
	M1-2	TRAJ49	TRBJ1-2	TGTGCAGGAGCAACCGGTAACCAGTTCTATTTT	TGTGCCCTGGAAGGGTATGGACAGGGGTCCTATGGCTACACCTTC		CAGATGNQFYF		CALEGYGQGSYGYTF		TRUE	None	TRUE	None	TRAV27		TRBV30		run1	single pair	0	1044	normal	hashtag2-run1	normal	A2402_AYAQKIFKI_CMV	0
	M1-2	TRAJ49	TRBJ1-2	TGTGCAGGAGCAACCGGTAACCAGTTCTATTTT	TGTGCCCTGGAAGGGTATGGACAGGGGTCCTATGGCTACACCTTC		CAGATGNQFYF		CALEGYGQGSYGYTF		TRUE	None	TRUE	None	TRAV27		TRBV30		run1	single pair	0	1044	normal	hashtag2-run1	normal	A2402_AYAQKIFKI_CMV	0
	M1-2	TRAJ49	TRBJ1-1	TGTGCAGGGGGCACCGGTAACCAGTTCTATTTT	TGTGCCTGCGAGCAAGGGCACCCTAAGGCTGAAGCTTTCTTT		CAGGTGNQFYF		CACEQGHPKAEAFF		TRUE	None	TRUE	None	TRAV27		TRBV30		run1	single pair	14	30	normal	hashtag2-run1	normal	A2402_AYAQKIFKI_CMV	0
	M1-2	TRAJ49	TRBJ1-2	TGTGCAGGAGCAACCGGTAACCAGTTCTATTTT	TGTGCCCTGGAAGGGTATGGACAGGGGTCCTATGGCTACACCTTC		CAGATGNQFYF		CALEGYGQGSYGYTF		TRUE	None	TRUE	None	TRAV27		TRBV30		run1	single pair	0	1044	normal	hashtag2-run1	normal	A2402_AYAQKIFKI_CMV	0
	M1-2	TRAJ49	TRBJ1-1	TGTGCAGGAGGAGTTGGTAACCAGTTCTATTTT	TGTGCCTGGAGTGAGAACACTGAAGCTTTCTTT		CAGGVGNQFYF		CAWSENTEAFF		TRUE	None	TRUE	None	TRAV27		TRBV30		run1	single pair	63	44	normal	hashtag2-run1	normal	A2402_AYAQKIFKI_CMV	0
	M1-2	TRAJ49	TRBJ2-7	TGTGCAGGCGTCACCGGTAACCAGTTCTATTTT	TGTGCCTGGGGCGAATACGAGCAGTACTTC		CAGVTGNQFYF		CAWGEYEQYF		TRUE	None	TRUE	None	TRAV27		TRBV30		run1	single pair	7	142	normal	hashtag2-run1	normal	A2402_AYAQKIFKI_CMV	0
	M1-2	TRAJ49	TRBJ1-1	TGTGCAGGAGCGACCGGTAACCAGTTCTATTTT	TGTGTATGTTCACCGAACACTGAAGCTTTCTTT		CAGATGNQFYF		CVCSPNTEAFF		TRUE	None	TRUE	None	TRAV27		TRBV30		run1	single pair	12	288	normal	hashtag2-run1	normal	A2402_AYAQKIFKI_CMV	0
	M1-2	TRAJ47	TRBJ1-1	TGTGCAGGAGCTCTCGGAAACAAGCTGGTCTTT	TGTGCCTGGACAGAGAACACTGAAGCTTTCTTT		CAGALGNKLVF		CAWTENTEAFF		TRUE	None	TRUE	None	TRAV27		TRBV30		run1	single pair	39	174	normal	hashtag2-run1	normal	A2402_AYAQKIFKI_CMV	0
	M1-2	TRAJ39	TRBJ1-1	TGTGCAGGAAGTTTAGGCAACATGCTCACCTTT	TGTGCCTGGACGATGAACACTGAAGCTTTCTTT		CAGSLGNMLTF		CAWTMNTEAFF		TRUE	None	TRUE	None	TRAV27		TRBV30		run1	single pair	3	130	normal	hashtag2-run1	normal	A2402_AYAQKIFKI_CMV	0
	M1-2	TRAJ49	TRBJ1-1	TGTGCAGGAGCGACCGGTAACCAGTTCTATTTT	TGTGTATGTTCACCGAACACTGAAGCTTTCTTT		CAGATGNQFYF		CVCSPNTEAFF		TRUE	None	TRUE	None	TRAV27		TRBV30		run1	single pair	12	288	normal	hashtag2-run1	normal	A2402_AYAQKIFKI_CMV	0
	M1-2	TRAJ49	TRBJ1-2	TGTGCAGGAGCAACCGGTAACCAGTTCTATTTT	TGTGCCCTGGAAGGGTATGGACAGGGGTCCTATGGCTACACCTTC		CAGATGNQFYF		CALEGYGQGSYGYTF		TRUE	None	TRUE	None	TRAV27		TRBV30		run1	single pair	0	1044	normal	hashtag2-run1	normal	A2402_AYAQKIFKI_CMV	0
	M1-2	TRAJ49	TRBJ1-2	TGTGCAGGAGCAACCGGTAACCAGTTCTATTTT	TGTGCCCTGGAAGGGTATGGACAGGGGTCCTATGGCTACACCTTC		CAGATGNQFYF		CALEGYGQGSYGYTF		TRUE	None	TRUE	None	TRAV27		TRBV30		run1	single pair	0	1044	normal	hashtag2-run1	normal	A2402_AYAQKIFKI_CMV	0
	M1-2	TRAJ49	TRBJ1-2	TGTGCAGGAGCAACCGGTAACCAGTTCTATTTT	TGTGCCCTGGAAGGGTATGGACAGGGGTCCTATGGCTACACCTTC		CAGATGNQFYF		CALEGYGQGSYGYTF		TRUE	None	TRUE	None	TRAV27		TRBV30		run1	single pair	0	1044	normal	hashtag2-run1	normal	A2402_AYAQKIFKI_CMV	0
	M1-2	TRAJ49	TRBJ1-2	TGTGCAGGAGCAACCGGTAACCAGTTCTATTTT	TGTGCCCTGGAAGGGTATGGACAGGGGTCCTATGGCTACACCTTC		CAGATGNQFYF		CALEGYGQGSYGYTF		TRUE	None	TRUE	None	TRAV27		TRBV30		run1	single pair	0	1044	normal	hashtag2-run1	normal	A2402_AYAQKIFKI_CMV	0
	M1-2	TRAJ39	TRBJ1-1	TGTGCAGGAAGCTTGGGCAACATGCTCACCTTT	TGTGCCTGGAGTGAGGGCACTGAAGCTTTCTTT		CAGSLGNMLTF		CAWSEGTEAFF		TRUE	None	TRUE	None	TRAV27		TRBV30		run1	single pair	4	194	normal	hashtag2-run1	normal	A2402_AYAQKIFKI_CMV	0
	M1-2	TRAJ49	TRBJ2-7	TGTGCAGGAGCCCTGGGTAACCAGTTCTATTTT	TGTGCCTGGGACGGACAGGGGAACGAGCAGTACTTC		CAGALGNQFYF		CAWDGQGNEQYF		TRUE	None	TRUE	None	TRAV27		TRBV30		run1	single pair	171	17	normal	hashtag2-run1	normal	A2402_AYAQKIFKI_CMV	0
	M1-2	TRAJ49	TRBJ2-7	TGTGCAGGCGTCACCGGTAACCAGTTCTATTTT	TGTGCCTGGGGCGAATACGAGCAGTACTTC		CAGVTGNQFYF		CAWGEYEQYF		TRUE	None	TRUE	None	TRAV27		TRBV30		run1	single pair	7	142	normal	hashtag2-run1	normal	A2402_AYAQKIFKI_CMV	0
	M1-2	TRAJ49	TRBJ1-1	TGTGCAGGAGCGACCGGTAACCAGTTCTATTTT	TGTGTATGTTCACCGAACACTGAAGCTTTCTTT		CAGATGNQFYF		CVCSPNTEAFF		TRUE	None	TRUE	None	TRAV27		TRBV30		run1	single pair	12	288	normal	hashtag2-run1	normal	A2402_AYAQKIFKI_CMV	0
	M1-2	TRAJ49	TRBJ1-2	TGTGCAGGAGCAACCGGTAACCAGTTCTATTTT	TGTGCCCTGGAAGGGTATGGACAGGGGTCCTATGGCTACACCTTC		CAGATGNQFYF		CALEGYGQGSYGYTF		TRUE	None	TRUE	None	TRAV27		TRBV30		run1	single pair	0	1044	normal	hashtag2-run1	normal	A2402_AYAQKIFKI_CMV	0
	M1-2	TRAJ47	TRBJ1-1	TGTGCAGGAGCTCTCGGAAACAAGCTGGTCTTT	TGTGCCTGGACAGAGAACACTGAAGCTTTCTTT		CAGALGNKLVF		CAWTENTEAFF		TRUE	None	TRUE	None	TRAV27		TRBV30		run1	single pair	39	174	normal	hashtag2-run1	normal	A2402_AYAQKIFKI_CMV	2
	M1-2	TRAJ39	TRBJ1-1	TGTGCAGGAGCATTGGGCAACATGCTCACCTTT	TGTGCCTGGACAGAGAACACTGAAGCTTTCTTT		CAGALGNMLTF		CAWTENTEAFF		TRUE	None	TRUE	None	TRAV27		TRBV30		run1	single pair	27	65	normal	hashtag2-run1	normal	A2402_AYAQKIFKI_CMV	0
	M1-2	TRAJ49	TRBJ1-2	TGTGCAGGAGCAACCGGTAACCAGTTCTATTTT	TGTGCCCTGGAAGGGTATGGACAGGGGTCCTATGGCTACACCTTC		CAGATGNQFYF		CALEGYGQGSYGYTF		TRUE	None	TRUE	None	TRAV27		TRBV30		run1	single pair	0	1044	normal	hashtag2-run1	normal	A2402_AYAQKIFKI_CMV	0
	M1-2	TRAJ49	TRBJ1-2	TGTGCAGGAGCAACCGGTAACCAGTTCTATTTT	TGTGCCCTGGAAGGGTATGGACAGGGGTCCTATGGCTACACCTTC		CAGATGNQFYF		CALEGYGQGSYGYTF		TRUE	None	TRUE	None	TRAV27		TRBV30		run1	single pair	0	1044	normal	hashtag2-run1	normal	A2402_AYAQKIFKI_CMV	2
	M1-2	TRAJ49	TRBJ1-4	TGTGCAGGCCTTACCGGTAACCAGTTCTATTTT	TGTGCCTGGAGTCCCACGGAGGAAAAACTGTTTTTT		CAGLTGNQFYF		CAWSPTEEKLFF		TRUE	None	TRUE	None	TRAV27		TRBV30		run1	single pair	40	69	normal	hashtag2-run1	normal	A2402_AYAQKIFKI_CMV	0
	M1-2	TRAJ49	TRBJ2-1	TGTGCAGGTGGCACCGGTAACCAGTTCTATTTT	TGTGCCTGGAGTGGTGGGGAGTGGCAACATGAGCAGTTCTTC		CAGGTGNQFYF		CAWSGGEWQHEQFF		TRUE	None	TRUE	None	TRAV27		TRBV30		run1	single pair	21	57	normal	hashtag2-run1	normal	A2402_AYAQKIFKI_CMV	0
	M1-2	TRAJ49	TRBJ1-1	TGTGCAGGAGCGACCGGTAACCAGTTCTATTTT	TGTGTATGTTCACCGAACACTGAAGCTTTCTTT		CAGATGNQFYF		CVCSPNTEAFF		TRUE	None	TRUE	None	TRAV27		TRBV30		run1	single pair	12	288	normal	hashtag2-run1	normal	A2402_AYAQKIFKI_CMV	0
	M1-2	TRAJ39	TRBJ1-1	TGTGCAGGAGCCGCAGGCAACATGCTCACCTTT	TGTGCCTGGACCGAGAACACTGAAGCTTTCTTT		CAGAAGNMLTF		CAWTENTEAFF		TRUE	None	TRUE	None	TRAV27		TRBV30		run1	single pair	133	13	normal	hashtag2-run1	normal	A2402_AYAQKIFKI_CMV	0
	M1-2	TRAJ49	TRBJ1-2	TGTGCAGGAGCAACCGGTAACCAGTTCTATTTT	TGTGCCCTGGAAGGGTATGGACAGGGGTCCTATGGCTACACCTTC		CAGATGNQFYF		CALEGYGQGSYGYTF		TRUE	None	TRUE	None	TRAV27		TRBV30		run1	single pair	0	1044	normal	hashtag2-run1	normal	A2402_AYAQKIFKI_CMV	0
	M1-2	TRAJ49	TRBJ1-2	TGTGCAGGAGCAACCGGTAACCAGTTCTATTTT	TGTGCCCTGGAAGGGTATGGACAGGGGTCCTATGGCTACACCTTC		CAGATGNQFYF		CALEGYGQGSYGYTF		TRUE	None	TRUE	None	TRAV27		TRBV30		run1	single pair	0	1044	normal	hashtag2-run1	normal	A2402_AYAQKIFKI_CMV	0
	M1-2	TRAJ49	TRBJ1-2	TGTGCAGGAGCAACCGGTAACCAGTTCTATTTT	TGTGCCCTGGAAGGGTATGGACAGGGGTCCTATGGCTACACCTTC		CAGATGNQFYF		CALEGYGQGSYGYTF		TRUE	None	TRUE	None	TRAV27		TRBV30		run1	single pair	0	1044	normal	hashtag2-run1	normal	A2402_AYAQKIFKI_CMV	0
	M1-2	TRAJ49	TRBJ1-2	TGTGCAGGAGCAACCGGTAACCAGTTCTATTTT	TGTGCCCTGGAAGGGTATGGACAGGGGTCCTATGGCTACACCTTC		CAGATGNQFYF		CALEGYGQGSYGYTF		TRUE	None	TRUE	None	TRAV27		TRBV30		run1	single pair	0	1044	normal	hashtag2-run1	normal	A2402_AYAQKIFKI_CMV	0
	M1-2	TRAJ49	TRBJ2-7	TGTGCAGGAGCCACCGGTAACCAGTTCTATTTT	TGTGCCTGGAGTGGGGGGACCGAGCAGTACTTC		CAGATGNQFYF		CAWSGGTEQYF		TRUE	None	TRUE	None	TRAV27		TRBV30		run1	single pair	115	25	normal	hashtag2-run1	normal	A2402_AYAQKIFKI_CMV	0
	M1-2	TRAJ39	TRBJ1-1	TGTGCAGGAAGCTTGGGCAACATGCTCACCTTT	TGTGCCTGGAGTGAGGGCACTGAAGCTTTCTTT		CAGSLGNMLTF		CAWSEGTEAFF		TRUE	None	TRUE	None	TRAV27		TRBV30		run1	single pair	4	194	normal	hashtag2-run1	normal	A2402_AYAQKIFKI_CMV	1
	M1-2	TRAJ47	TRBJ1-1	TGTGCAGGAGCGCTAGGAAACAAGCTGGTCTTT	TGTGCCTGGAGCTCCAACACTGAAGCTTTCTTT		CAGALGNKLVF		CAWSSNTEAFF		TRUE	None	TRUE	None	TRAV27		TRBV30		run1	single pair	269	2	normal	hashtag2-run1	normal	A2402_AYAQKIFKI_CMV	0
	M1-2	TRAJ49	TRBJ1-1	TGTGCAGGAGGAACCGGTAACCAGTTCTATTTT	TGTGCCTGGGACAGGGGGCAAACTGAAGCTTTCTTT		CAGGTGNQFYF		CAWDRGQTEAFF		TRUE	None	TRUE	None	TRAV27		TRBV30		run1	single pair	49	43	normal	hashtag2-run1	normal	A2402_AYAQKIFKI_CMV	0
	M1-2	TRAJ49	TRBJ2-7	TGTGCAGGCGTCACCGGTAACCAGTTCTATTTT	TGTGCCTGGGGCGAATACGAGCAGTACTTC		CAGVTGNQFYF		CAWGEYEQYF		TRUE	None	TRUE	None	TRAV27		TRBV30		run1	single pair	7	142	normal	hashtag2-run1	normal	A2402_AYAQKIFKI_CMV	0
	M1-2	TRAJ49	TRBJ1-1	TGTGCTCCGTCGAACACCGGTAACCAGTTCTATTTT	TGTGCCTGGAGCGGGGGGACTGAAGCTTTCTTT		CAPSNTGNQFYF		CAWSGGTEAFF		TRUE	None	TRUE	None	TRAV9-2		TRBV30		run1	single pair	303	2	normal	hashtag2-run1	normal	A2402_AYAQKIFKI_CMV	0
	M1-2	TRAJ47	TRBJ1-1	TGTGCAGGAGCTCTCGGAAACAAGCTGGTCTTT	TGTGCCTGGACAGAGAACACTGAAGCTTTCTTT		CAGALGNKLVF		CAWTENTEAFF		TRUE	None	TRUE	None	TRAV27		TRBV30		run1	single pair	39	174	normal	hashtag2-run1	normal	A2402_AYAQKIFKI_CMV	0
	M1-2	TRAJ49	TRBJ1-1	TGTGCAGGAGCTATCGGTAACCAGTTCTATTTT	TGTGCCTGGAGTGGGGGCACTGAAGCTTTCTTT		CAGAIGNQFYF		CAWSGGTEAFF		TRUE	None	TRUE	None	TRAV27		TRBV30		run1	single pair	53	33	normal	hashtag2-run1	normal	A2402_AYAQKIFKI_CMV	0
	M1-2	TRAJ49	TRBJ2-7	TGTGCAGGAGCTCTCGGTAACCAGTTCTATTTT	TGTGCCTCCGAGCAGTACTTC		CAGALGNQFYF		CASEQYF		TRUE	None	TRUE	None	TRAV27		TRBV30		run1	single pair	20	118	normal	hashtag2-run1	normal	A2402_AYAQKIFKI_CMV	0
	M1-2	TRAJ49	TRBJ1-2	TGTGCAGGAGCAACCGGTAACCAGTTCTATTTT	TGTGCCCTGGAAGGGTATGGACAGGGGTCCTATGGCTACACCTTC		CAGATGNQFYF		CALEGYGQGSYGYTF		TRUE	None	TRUE	None	TRAV27		TRBV30		run1	single pair	0	1044	normal	hashtag2-run1	normal	A2402_AYAQKIFKI_CMV	0
	M1-2	TRAJ39	TRBJ1-1	TGTGCAGGAAGCTTGGGCAACATGCTCACCTTT	TGTGCCTGGAGTGAGGGCACTGAAGCTTTCTTT		CAGSLGNMLTF		CAWSEGTEAFF		TRUE	None	TRUE	None	TRAV27		TRBV30		run1	single pair	4	194	normal	hashtag2-run1	normal	A2402_AYAQKIFKI_CMV	0
	M1-2	TRAJ49	TRBJ1-2	TGTGCAGGAGCAACCGGTAACCAGTTCTATTTT	TGTGCCCTGGAAGGGTATGGACAGGGGTCCTATGGCTACACCTTC		CAGATGNQFYF		CALEGYGQGSYGYTF		TRUE	None	TRUE	None	TRAV27		TRBV30		run1	single pair	0	1044	normal	hashtag2-run1	normal	A2402_AYAQKIFKI_CMV	0
	M1-2	TRAJ49	TRBJ2-7	TGTGCAGGAGCTCTCGGTAACCAGTTCTATTTT	TGTGCCTCCGAGCAGTACTTC		CAGALGNQFYF		CASEQYF		TRUE	None	TRUE	None	TRAV27		TRBV30		run1	single pair	20	118	normal	hashtag2-run1	normal	A2402_AYAQKIFKI_CMV	0
	M1-2	TRAJ49	TRBJ2-7	TGTGCAGGAGCTCTCGGTAACCAGTTCTATTTT	TGTGCCTCCGAGCAGTACTTC		CAGALGNQFYF		CASEQYF		TRUE	None	TRUE	None	TRAV27		TRBV30		run1	single pair	20	118	normal	hashtag2-run1	normal	A2402_AYAQKIFKI_CMV	0
	M1-2	TRAJ39	TRBJ1-1	TGTGCAGGAAGCTTGGGCAACATGCTCACCTTT	TGTGCCTGGAGTGAGGGCACTGAAGCTTTCTTT		CAGSLGNMLTF		CAWSEGTEAFF		TRUE	None	TRUE	None	TRAV27		TRBV30		run1	single pair	4	194	normal	hashtag2-run1	normal	A2402_AYAQKIFKI_CMV	0
	M1-2	TRAJ49	TRBJ1-2	TGTGCAGGAGCAACCGGTAACCAGTTCTATTTT	TGTGCCCTGGAAGGGTATGGACAGGGGTCCTATGGCTACACCTTC		CAGATGNQFYF		CALEGYGQGSYGYTF		TRUE	None	TRUE	None	TRAV27		TRBV30		run1	single pair	0	1044	normal	hashtag2-run1	normal	A2402_AYAQKIFKI_CMV	0
	M1-2	TRAJ49	TRBJ1-1	TGTGCAGGAGCCATCGGTAACCAGTTCTATTTT	TGTGCCTGGAGTGGGGGGACTGAAGCTTTCTTT		CAGAIGNQFYF		CAWSGGTEAFF		TRUE	None	TRUE	None	TRAV27		TRBV30		run1	single pair	16	20	normal	hashtag2-run1	normal	A2402_AYAQKIFKI_CMV	2
	M1-2	TRAJ39	TRBJ1-1	TGTGCAGGAGCATTGGGCAACATGCTCACCTTT	TGTGCCTGGACAGAGAACACTGAAGCTTTCTTT		CAGALGNMLTF		CAWTENTEAFF		TRUE	None	TRUE	None	TRAV27		TRBV30		run1	single pair	27	65	normal	hashtag2-run1	normal	A2402_AYAQKIFKI_CMV	0
	M1-2	TRAJ49	TRBJ1-1	TGTGCAGGAGCTACCGGTAACCAGTTCTATTTT	TGTGCCTGGAGTCCGGACACTGAAGCTTTCTTT		CAGATGNQFYF		CAWSPDTEAFF		TRUE	None	TRUE	None	TRAV27		TRBV30		run1	single pair	188	12	normal	hashtag2-run1	normal	A2402_AYAQKIFKI_CMV	0
	M1-2	TRAJ39	TRBJ1-1	TGTGCAGGAAGCTTGGGCAACATGCTCACCTTT	TGTGCCTGGAGTGAGGGCACTGAAGCTTTCTTT		CAGSLGNMLTF		CAWSEGTEAFF		TRUE	None	TRUE	None	TRAV27		TRBV30		run1	single pair	4	194	normal	hashtag2-run1	normal	A2402_AYAQKIFKI_CMV	0
	M1-2	TRAJ49	TRBJ1-2	TGTGCAGGAGCAACCGGTAACCAGTTCTATTTT	TGTGCCCTGGAAGGGTATGGACAGGGGTCCTATGGCTACACCTTC		CAGATGNQFYF		CALEGYGQGSYGYTF		TRUE	None	TRUE	None	TRAV27		TRBV30		run1	single pair	0	1044	normal	hashtag2-run1	normal	A2402_AYAQKIFKI_CMV	1
	M1-2	TRAJ49	TRBJ1-1	TGTGCAGGAGCCCTGGGTAACCAGTTCTATTTT	TGTGCCTATGAAGCTTTCTTT		CAGALGNQFYF		CAYEAFF		TRUE	None	TRUE	None	TRAV27		TRBV30		run1	single pair	277	5	normal	hashtag2-run1	normal	A2402_AYAQKIFKI_CMV	0
	M1-2	TRAJ49	TRBJ1-2	TGTGCAGGAGCAACCGGTAACCAGTTCTATTTT	TGTGCCCTGGAAGGGTATGGACAGGGGTCCTATGGCTACACCTTC		CAGATGNQFYF		CALEGYGQGSYGYTF		TRUE	None	TRUE	None	TRAV27		TRBV30		run1	single pair	0	1044	normal	hashtag2-run1	normal	A2402_AYAQKIFKI_CMV	0
	M1-2	TRAJ49	TRBJ1-1	TGTGCAGGAGCGACCGGTAACCAGTTCTATTTT	TGTGTATGTTCACCGAACACTGAAGCTTTCTTT		CAGATGNQFYF		CVCSPNTEAFF		TRUE	None	TRUE	None	TRAV27		TRBV30		run1	single pair	12	288	normal	hashtag2-run1	normal	A2402_AYAQKIFKI_CMV	0
	M1-2	TRAJ39	TRBJ1-1	TGTGCAGGAAGCTTGGGCAACATGCTCACCTTT	TGTGCCTGGAGTGAGGGCACTGAAGCTTTCTTT		CAGSLGNMLTF		CAWSEGTEAFF		TRUE	None	TRUE	None	TRAV27		TRBV30		run1	single pair	4	194	normal	hashtag2-run1	normal	A2402_AYAQKIFKI_CMV	0
	M1-2	TRAJ49	TRBJ1-2	TGTGCAGGAGCAACCGGTAACCAGTTCTATTTT	TGTGCCCTGGAAGGGTATGGACAGGGGTCCTATGGCTACACCTTC		CAGATGNQFYF		CALEGYGQGSYGYTF		TRUE	None	TRUE	None	TRAV27		TRBV30		run1	single pair	0	1044	normal	hashtag2-run1	normal	A2402_AYAQKIFKI_CMV	0
	M1-2	TRAJ49	TRBJ2-1	TGTGCAGGTGGCACCGGTAACCAGTTCTATTTT	TGTGCCTGGAGTGGTGGGGAGTGGCAACATGAGCAGTTCTTC		CAGGTGNQFYF		CAWSGGEWQHEQFF		TRUE	None	TRUE	None	TRAV27		TRBV30		run1	single pair	21	57	normal	hashtag2-run1	normal	A2402_AYAQKIFKI_CMV	0
	M1-2	TRAJ49	TRBJ2-7	TGTGCAGGCGTCACCGGTAACCAGTTCTATTTT	TGTGCCTGGGGCGAATACGAGCAGTACTTC		CAGVTGNQFYF		CAWGEYEQYF		TRUE	None	TRUE	None	TRAV27		TRBV30		run1	single pair	7	142	normal	hashtag2-run1	normal	A2402_AYAQKIFKI_CMV	0
	M1-2	TRAJ39	TRBJ1-1	TGTGCAGGAAGTTTAGGCAACATGCTCACCTTT	TGTGCCTGGACGATGAACACTGAAGCTTTCTTT		CAGSLGNMLTF		CAWTMNTEAFF		TRUE	None	TRUE	None	TRAV27		TRBV30		run1	single pair	3	130	normal	hashtag2-run1	normal	A2402_AYAQKIFKI_CMV	0
	M1-2	TRAJ49	TRBJ1-2	TGTGCAGGAGCAACCGGTAACCAGTTCTATTTT	TGTGCCCTGGAAGGGTATGGACAGGGGTCCTATGGCTACACCTTC		CAGATGNQFYF		CALEGYGQGSYGYTF		TRUE	None	TRUE	None	TRAV27		TRBV30		run1	single pair	0	1044	normal	hashtag2-run1	normal	A2402_AYAQKIFKI_CMV	0
	M1-2	TRAJ49	TRBJ1-1	TGTGCAGGACTCACCGGTAACCAGTTCTATTTT	TGTGCCTGGGGCGGGGGGCATACGACTGAAGCTTTCTTT		CAGLTGNQFYF		CAWGGGHTTEAFF		TRUE	None	TRUE	None	TRAV27		TRBV30		run1	single pair	23	76	normal	hashtag2-run1	normal	A2402_AYAQKIFKI_CMV	0
	M1-2	TRAJ49	TRBJ2-1	TGTGCAGGTGGCACCGGTAACCAGTTCTATTTT	TGTGCCTGGAGTGGTGGGGAGTGGCAACATGAGCAGTTCTTC		CAGGTGNQFYF		CAWSGGEWQHEQFF		TRUE	None	TRUE	None	TRAV27		TRBV30		run1	single pair	21	57	normal	hashtag2-run1	normal	A2402_AYAQKIFKI_CMV	0
	M1-2	TRAJ39	TRBJ1-1	TGTGCAGGAAGTTTAGGCAACATGCTCACCTTT	TGTGCCTGGACGATGAACACTGAAGCTTTCTTT		CAGSLGNMLTF		CAWTMNTEAFF		TRUE	None	TRUE	None	TRAV27		TRBV30		run1	single pair	3	130	normal	hashtag2-run1	normal	A2402_AYAQKIFKI_CMV	2
	M1-2	TRAJ39	TRBJ1-1	TGTGCAGGAAGCTTGGGCAACATGCTCACCTTT	TGTGCCTGGAGTGAGGGCACTGAAGCTTTCTTT		CAGSLGNMLTF		CAWSEGTEAFF		TRUE	None	TRUE	None	TRAV27		TRBV30		run1	single pair	4	194	normal	hashtag2-run1	normal	A2402_AYAQKIFKI_CMV	2
	M1-2	TRAJ49	TRBJ1-1	TGTGCAGGAGCGACCGGTAACCAGTTCTATTTT	TGTGTATGTTCACCGAACACTGAAGCTTTCTTT		CAGATGNQFYF		CVCSPNTEAFF		TRUE	None	TRUE	None	TRAV27		TRBV30		run1	single pair	12	288	normal	hashtag2-run1	normal	A2402_AYAQKIFKI_CMV	0
	M1-2	TRAJ49	TRBJ1-2	TGTGCAGGAGCAACCGGTAACCAGTTCTATTTT	TGTGCCCTGGAAGGGTATGGACAGGGGTCCTATGGCTACACCTTC		CAGATGNQFYF		CALEGYGQGSYGYTF		TRUE	None	TRUE	None	TRAV27		TRBV30		run1	single pair	0	1044	normal	hashtag2-run1	normal	A2402_AYAQKIFKI_CMV	0
	M1-2	TRAJ49	TRBJ1-2	TGTGCAGGAGCAACCGGTAACCAGTTCTATTTT	TGTGCCCTGGAAGGGTATGGACAGGGGTCCTATGGCTACACCTTC		CAGATGNQFYF		CALEGYGQGSYGYTF		TRUE	None	TRUE	None	TRAV27		TRBV30		run1	single pair	0	1044	normal	hashtag2-run1	normal	A2402_AYAQKIFKI_CMV	0
	M1-2	TRAJ49	TRBJ1-2	TGTGCAGGAGCAACCGGTAACCAGTTCTATTTT	TGTGCCCTGGAAGGGTATGGACAGGGGTCCTATGGCTACACCTTC		CAGATGNQFYF		CALEGYGQGSYGYTF		TRUE	None	TRUE	None	TRAV27		TRBV30		run1	single pair	0	1044	normal	hashtag2-run1	normal	A2402_AYAQKIFKI_CMV	0
	M1-2	TRAJ49	TRBJ1-1	TGTGCAGGAGCGACCGGTAACCAGTTCTATTTT	TGTGTATGTTCACCGAACACTGAAGCTTTCTTT		CAGATGNQFYF		CVCSPNTEAFF		TRUE	None	TRUE	None	TRAV27		TRBV30		run1	single pair	12	288	normal	hashtag2-run1	normal	A2402_AYAQKIFKI_CMV	0
	M1-2	TRAJ49	TRBJ1-2	TGTGCAGGAGCAACCGGTAACCAGTTCTATTTT	TGTGCCCTGGAAGGGTATGGACAGGGGTCCTATGGCTACACCTTC		CAGATGNQFYF		CALEGYGQGSYGYTF		TRUE	None	TRUE	None	TRAV27		TRBV30		run1	single pair	0	1044	normal	hashtag2-run1	normal	A2402_AYAQKIFKI_CMV	0
	M1-2	TRAJ49	TRBJ1-2	TGTGCAGGAGCAACCGGTAACCAGTTCTATTTT	TGTGCCCTGGAAGGGTATGGACAGGGGTCCTATGGCTACACCTTC		CAGATGNQFYF		CALEGYGQGSYGYTF		TRUE	None	TRUE	None	TRAV27		TRBV30		run1	single pair	0	1044	normal	hashtag2-run1	normal	A2402_AYAQKIFKI_CMV	0
	M1-2	TRAJ49	TRBJ1-1	TGTGCAGGAGCTACCGGTAACCAGTTCTATTTT	TGTGCCTTCTCCGGGGGGACTGAAGCTTTCTTT		CAGATGNQFYF		CAFSGGTEAFF		TRUE	None	TRUE	None	TRAV27		TRBV30		run1	single pair	140	15	normal	hashtag2-run1	normal	A2402_AYAQKIFKI_CMV	0
	M1-2	TRAJ49	TRBJ2-7	TGTGCAGGAGCTCTCGGTAACCAGTTCTATTTT	TGTGCCTCCGAGCAGTACTTC		CAGALGNQFYF		CASEQYF		TRUE	None	TRUE	None	TRAV27		TRBV30		run1	single pair	20	118	normal	hashtag2-run1	normal	A2402_AYAQKIFKI_CMV	0
	M1-2	TRAJ39	TRBJ1-1	TGTGCAGGAGCATTGGGCAACATGCTCACCTTT	TGTGCCTGGACAGAGAACACTGAAGCTTTCTTT		CAGALGNMLTF		CAWTENTEAFF		TRUE	None	TRUE	None	TRAV27		TRBV30		run1	single pair	27	65	normal	hashtag2-run1	normal	A2402_AYAQKIFKI_CMV	0
	M1-2	TRAJ49	TRBJ1-1	TGTGCAGGAGCTATCGGTAACCAGTTCTATTTT	TGTGCCTGGAGTGGGGGCACTGAAGCTTTCTTT		CAGAIGNQFYF		CAWSGGTEAFF		TRUE	None	TRUE	None	TRAV27		TRBV30		run1	single pair	53	33	normal	hashtag2-run1	normal	A2402_AYAQKIFKI_CMV	0
	M1-2	TRAJ49	TRBJ2-7	TGTGCAGGCGTCACCGGTAACCAGTTCTATTTT	TGTGCCTGGGGCGAATACGAGCAGTACTTC		CAGVTGNQFYF		CAWGEYEQYF		TRUE	None	TRUE	None	TRAV27		TRBV30		run1	single pair	7	142	normal	hashtag2-run1	normal	A2402_AYAQKIFKI_CMV	0
	M1-2	TRAJ49	TRBJ1-1	TGTGCAGGAGCTACCGGTAACCAGTTCTATTTT	TGTGCCTGGAGTCCGGACACTGAAGCTTTCTTT		CAGATGNQFYF		CAWSPDTEAFF		TRUE	None	TRUE	None	TRAV27		TRBV30		run1	single pair	188	12	normal	hashtag2-run1	normal	A2402_AYAQKIFKI_CMV	0
	M1-2	TRAJ49	TRBJ1-2	TGTGCAGGAGCAACCGGTAACCAGTTCTATTTT	TGTGCCCTGGAAGGGTATGGACAGGGGTCCTATGGCTACACCTTC		CAGATGNQFYF		CALEGYGQGSYGYTF		TRUE	None	TRUE	None	TRAV27		TRBV30		run1	single pair	0	1044	normal	hashtag2-run1	normal	A2402_AYAQKIFKI_CMV	0
	M1-2	TRAJ35	TRBJ1-1	TGTGCAGGGTCCGTTGGGAATGTGCTGCATTGC	TGTGCCTGGACAGAAAACACTGAAGCTTTCTTT		CAGSVGNVLHC		CAWTENTEAFF		TRUE	None	TRUE	None	TRAV27		TRBV30		run1	single pair	69	33	normal	hashtag2-run1	normal	A2402_AYAQKIFKI_CMV	0
	M1-2	TRAJ49	TRBJ1-2	TGTGCAGGAGCAACCGGTAACCAGTTCTATTTT	TGTGCCCTGGAAGGGTATGGACAGGGGTCCTATGGCTACACCTTC		CAGATGNQFYF		CALEGYGQGSYGYTF		TRUE	None	TRUE	None	TRAV27		TRBV30		run1	single pair	0	1044	normal	hashtag2-run1	normal	A2402_AYAQKIFKI_CMV	0
	M1-2	TRAJ49	TRBJ1-2	TGTGCAGGAGCAACCGGTAACCAGTTCTATTTT	TGTGCCCTGGAAGGGTATGGACAGGGGTCCTATGGCTACACCTTC		CAGATGNQFYF		CALEGYGQGSYGYTF		TRUE	None	TRUE	None	TRAV27		TRBV30		run1	single pair	0	1044	normal	hashtag2-run1	normal	A2402_AYAQKIFKI_CMV	0
	M1-2	TRAJ49	TRBJ2-7	TGTGCAGGCGTCACCGGTAACCAGTTCTATTTT	TGTGCCTGGGGCGAATACGAGCAGTACTTC		CAGVTGNQFYF		CAWGEYEQYF		TRUE	None	TRUE	None	TRAV27		TRBV30		run1	single pair	7	142	normal	hashtag2-run1	normal	A2402_AYAQKIFKI_CMV	0
	M1-2	TRAJ47	TRBJ1-1	TGTGCAGGAGCTCTCGGAAACAAGCTGGTCTTT	TGTGCCTGGACAGAGAACACTGAAGCTTTCTTT		CAGALGNKLVF		CAWTENTEAFF		TRUE	None	TRUE	None	TRAV27		TRBV30		run1	single pair	39	174	normal	hashtag2-run1	normal	A2402_AYAQKIFKI_CMV	0
	M1-2	TRAJ49	TRBJ1-1	TGTGCAGGAGCGACCGGTAACCAGTTCTATTTT	TGTGTATGTTCACCGAACACTGAAGCTTTCTTT		CAGATGNQFYF		CVCSPNTEAFF		TRUE	None	TRUE	None	TRAV27		TRBV30		run1	single pair	12	288	normal	hashtag2-run1	normal	A2402_AYAQKIFKI_CMV	0
	M1-2	TRAJ49	TRBJ2-1	TGTGCAGGTGGCACCGGTAACCAGTTCTATTTT	TGTGCCTGGAGTGGTGGGGAGTGGCAACATGAGCAGTTCTTC		CAGGTGNQFYF		CAWSGGEWQHEQFF		TRUE	None	TRUE	None	TRAV27		TRBV30		run1	single pair	21	57	normal	hashtag2-run1	normal	A2402_AYAQKIFKI_CMV	0
	M1-2	TRAJ49	TRBJ1-2	TGTGCAGGAGCAACCGGTAACCAGTTCTATTTT	TGTGCCCTGGAAGGGTATGGACAGGGGTCCTATGGCTACACCTTC		CAGATGNQFYF		CALEGYGQGSYGYTF		TRUE	None	TRUE	None	TRAV27		TRBV30		run1	single pair	0	1044	normal	hashtag2-run1	normal	A2402_AYAQKIFKI_CMV	0
	M1-2	TRAJ49	TRBJ1-2	TGTGCAGGAGCAACCGGTAACCAGTTCTATTTT	TGTGCCCTGGAAGGGTATGGACAGGGGTCCTATGGCTACACCTTC		CAGATGNQFYF		CALEGYGQGSYGYTF		TRUE	None	TRUE	None	TRAV27		TRBV30		run1	single pair	0	1044	normal	hashtag2-run1	normal	A2402_AYAQKIFKI_CMV	0
	M1-2	TRAJ49	TRBJ1-2	TGTGCAGGAGCAACCGGTAACCAGTTCTATTTT	TGTGCCCTGGAAGGGTATGGACAGGGGTCCTATGGCTACACCTTC		CAGATGNQFYF		CALEGYGQGSYGYTF		TRUE	None	TRUE	None	TRAV27		TRBV30		run1	single pair	0	1044	normal	hashtag2-run1	normal	A2402_AYAQKIFKI_CMV	0
	M1-2	TRAJ47	TRBJ1-1	TGTGCAGGAGCGGTAGGAAACAAACTGGTCTTT	TGTGCCTGGAGCGGGAACACTGAAGCTTTCTTT		CAGAVGNKLVF		CAWSGNTEAFF		TRUE	None	TRUE	None	TRAV27		TRBV30		run1	single pair	78	52	normal	hashtag2-run1	normal	A2402_AYAQKIFKI_CMV	0
	M1-2	TRAJ39	TRBJ1-1	TGTGCAGGAAGCTTGGGCAACATGCTCACCTTT	TGTGCCTGGAGTGAGGGCACTGAAGCTTTCTTT		CAGSLGNMLTF		CAWSEGTEAFF		TRUE	None	TRUE	None	TRAV27		TRBV30		run1	single pair	4	194	normal	hashtag2-run1	normal	A2402_AYAQKIFKI_CMV	1
	M1-2	TRAJ49	TRBJ1-1	TGTGCAGGAGGAGTTGGTAACCAGTTCTATTTT	TGTGCCTGGAGTGAGAACACTGAAGCTTTCTTT		CAGGVGNQFYF		CAWSENTEAFF		TRUE	None	TRUE	None	TRAV27		TRBV30		run1	single pair	63	44	normal	hashtag2-run1	normal	A2402_AYAQKIFKI_CMV	0
	M1-2	TRAJ49	TRBJ1-2	TGTGCAGGAGCAACCGGTAACCAGTTCTATTTT	TGTGCCCTGGAAGGGTATGGACAGGGGTCCTATGGCTACACCTTC		CAGATGNQFYF		CALEGYGQGSYGYTF		TRUE	None	TRUE	None	TRAV27		TRBV30		run1	single pair	0	1044	normal	hashtag2-run1	normal	A2402_AYAQKIFKI_CMV	0
	M1-2	TRAJ39	TRBJ1-1	TGTGCAGGAAGTTTAGGCAACATGCTCACCTTT	TGTGCCTGGACGATGAACACTGAAGCTTTCTTT		CAGSLGNMLTF		CAWTMNTEAFF		TRUE	None	TRUE	None	TRAV27		TRBV30		run1	single pair	3	130	normal	hashtag2-run1	normal	A2402_AYAQKIFKI_CMV	0
	M1-2	TRAJ35	TRBJ1-1	TGTGCAGGGTCCGTTGGGAATGTGCTGCATTGC	TGTGCCTGGACAGAAAACACTGAAGCTTTCTTT		CAGSVGNVLHC		CAWTENTEAFF		TRUE	None	TRUE	None	TRAV27		TRBV30		run1	single pair	69	33	normal	hashtag2-run1	normal	A2402_AYAQKIFKI_CMV	0
	M1-2	TRAJ49	TRBJ1-1	TGTGCCGGGAACACCGGTAACCAGTTCTATTTT	TGTGCCTATACAGAGAACACTGAAGCTTTCTTT		CAGNTGNQFYF		CAYTENTEAFF		TRUE	None	TRUE	None	TRAV27		TRBV30		run1	single pair	128	21	normal	hashtag2-run1	normal	A2402_AYAQKIFKI_CMV	0
	M1-2	TRAJ49	TRBJ1-2	TGTGCAGGAGCAACCGGTAACCAGTTCTATTTT	TGTGCCCTGGAAGGGTATGGACAGGGGTCCTATGGCTACACCTTC		CAGATGNQFYF		CALEGYGQGSYGYTF		TRUE	None	TRUE	None	TRAV27		TRBV30		run1	single pair	0	1044	normal	hashtag2-run1	normal	A2402_AYAQKIFKI_CMV	0
	M1-2	TRAJ49	TRBJ1-2	TGTGCAGGAGCAACCGGTAACCAGTTCTATTTT	TGTGCCCTGGAAGGGTATGGACAGGGGTCCTATGGCTACACCTTC		CAGATGNQFYF		CALEGYGQGSYGYTF		TRUE	None	TRUE	None	TRAV27		TRBV30		run1	single pair	0	1044	normal	hashtag2-run1	normal	A2402_AYAQKIFKI_CMV	0
	M1-2	TRAJ49	TRBJ1-2	TGTGCAGGAGCAACCGGTAACCAGTTCTATTTT	TGTGCCCTGGAAGGGTATGGACAGGGGTCCTATGGCTACACCTTC		CAGATGNQFYF		CALEGYGQGSYGYTF		TRUE	None	TRUE	None	TRAV27		TRBV30		run1	single pair	0	1044	normal	hashtag2-run1	normal	A2402_AYAQKIFKI_CMV	0
	M1-2	TRAJ49	TRBJ1-2	TGTGCAGGAGCAACCGGTAACCAGTTCTATTTT	TGTGCCCTGGAAGGGTATGGACAGGGGTCCTATGGCTACACCTTC		CAGATGNQFYF		CALEGYGQGSYGYTF		TRUE	None	TRUE	None	TRAV27		TRBV30		run1	single pair	0	1044	normal	hashtag2-run1	normal	A2402_AYAQKIFKI_CMV	0
	M1-2	TRAJ49	TRBJ1-2	TGTGCAGGAGCAACCGGTAACCAGTTCTATTTT	TGTGCCCTGGAAGGGTATGGACAGGGGTCCTATGGCTACACCTTC		CAGATGNQFYF		CALEGYGQGSYGYTF		TRUE	None	TRUE	None	TRAV27		TRBV30		run1	single pair	0	1044	normal	hashtag2-run1	normal	A2402_AYAQKIFKI_CMV	0
	M1-2	TRAJ49	TRBJ1-2	TGTGCAGGAGCAACCGGTAACCAGTTCTATTTT	TGTGCCCTGGAAGGGTATGGACAGGGGTCCTATGGCTACACCTTC		CAGATGNQFYF		CALEGYGQGSYGYTF		TRUE	None	TRUE	None	TRAV27		TRBV30		run1	single pair	0	1044	normal	hashtag2-run1	normal	A2402_AYAQKIFKI_CMV	0
	M1-2	TRAJ39	TRBJ1-1	TGTGCAGGAAGTTTAGGCAACATGCTCACCTTT	TGTGCCTGGACGATGAACACTGAAGCTTTCTTT		CAGSLGNMLTF		CAWTMNTEAFF		TRUE	None	TRUE	None	TRAV27		TRBV30		run1	single pair	3	130	normal	hashtag2-run1	normal	A2402_AYAQKIFKI_CMV	0
	M1-2	TRAJ49	TRBJ1-4	TGTGCAGGAGCTACCGGTAACCAGTTCTATTTT	TGTGCCTGGAGTGGGGGGACAACACAGGAAAAACTGTTTTTT		CAGATGNQFYF		CAWSGGTTQEKLFF		TRUE	None	TRUE	None	TRAV27		TRBV30		run1	single pair	261	4	normal	hashtag2-run1	normal	A2402_AYAQKIFKI_CMV	0
	M1-2	TRAJ49	TRBJ1-1	TGTGCAGGAGCTGTCGGTAACCAGTTCTATTTT	TGTGCCTGGGGGTACACTGAAGCTTTCTTT		CAGAVGNQFYF		CAWGYTEAFF		TRUE	None	TRUE	None	TRAV27		TRBV30		run1	single pair	101	9	normal	hashtag2-run1	normal	A2402_AYAQKIFKI_CMV	0
	M1-2	TRAJ47	TRBJ1-1	TGTGCAGGAGCGGTAGGAAACAAACTGGTCTTT	TGTGCCTGGAGCGGGAACACTGAAGCTTTCTTT		CAGAVGNKLVF		CAWSGNTEAFF		TRUE	None	TRUE	None	TRAV27		TRBV30		run1	single pair	78	52	normal	hashtag2-run1	normal	A2402_AYAQKIFKI_CMV	0
	M1-2	TRAJ49	TRBJ1-1	TGTGCAGGAGGCACCGGTAACCAGTTCTATTTT	TGTGCCTGGGACCCGGGACAGACTGAAGCTTTCTTT		CAGGTGNQFYF		CAWDPGQTEAFF		TRUE	None	TRUE	None	TRAV27		TRBV30		run1	single pair	127	5	normal	hashtag2-run1	normal	A2402_AYAQKIFKI_CMV	1
	M1-2	TRAJ49	TRBJ1-2	TGTGCAGGAGCAACCGGTAACCAGTTCTATTTT	TGTGCCCTGGAAGGGTATGGACAGGGGTCCTATGGCTACACCTTC		CAGATGNQFYF		CALEGYGQGSYGYTF		TRUE	None	TRUE	None	TRAV27		TRBV30		run1	single pair	0	1044	normal	hashtag2-run1	normal	A2402_AYAQKIFKI_CMV	0
	M1-2	TRAJ39	TRBJ1-1	TGTGCAGGAAGCTTGGGCAACATGCTCACCTTT	TGTGCCTGGAGTGAGGGCACTGAAGCTTTCTTT		CAGSLGNMLTF		CAWSEGTEAFF		TRUE	None	TRUE	None	TRAV27		TRBV30		run1	single pair	4	194	normal	hashtag2-run1	normal	A2402_AYAQKIFKI_CMV	0
	M1-2	TRAJ49	TRBJ1-1	TGTGCAGGAGCGACCGGTAACCAGTTCTATTTT	TGTGTATGTTCACCGAACACTGAAGCTTTCTTT		CAGATGNQFYF		CVCSPNTEAFF		TRUE	None	TRUE	None	TRAV27		TRBV30		run1	single pair	12	288	normal	hashtag2-run1	normal	A2402_AYAQKIFKI_CMV	2
	M1-2	TRAJ49	TRBJ1-1	TGTGCAGGAGCGACCGGTAACCAGTTCTATTTT	TGTGTATGTTCACCGAACACTGAAGCTTTCTTT		CAGATGNQFYF		CVCSPNTEAFF		TRUE	None	TRUE	None	TRAV27		TRBV30		run1	single pair	12	288	normal	hashtag2-run1	normal	A2402_AYAQKIFKI_CMV	0
	M1-2	TRAJ49	TRBJ2-7	TGTGCAGGAGCCACCGGTAACCAGTTCTATTTT	TGTGCCTGGAGTGGGGGGACCGAGCAGTACTTC		CAGATGNQFYF		CAWSGGTEQYF		TRUE	None	TRUE	None	TRAV27		TRBV30		run1	single pair	115	25	normal	hashtag2-run1	normal	A2402_AYAQKIFKI_CMV	0
	M1-2	TRAJ49	TRBJ1-2	TGTGCAGGAGCAACCGGTAACCAGTTCTATTTT	TGTGCCCTGGAAGGGTATGGACAGGGGTCCTATGGCTACACCTTC		CAGATGNQFYF		CALEGYGQGSYGYTF		TRUE	None	TRUE	None	TRAV27		TRBV30		run1	single pair	0	1044	normal	hashtag2-run1	normal	A2402_AYAQKIFKI_CMV	0
	M1-2	TRAJ49	TRBJ1-2	TGTGCAGGAGCAACCGGTAACCAGTTCTATTTT	TGTGCCCTGGAAGGGTATGGACAGGGGTCCTATGGCTACACCTTC		CAGATGNQFYF		CALEGYGQGSYGYTF		TRUE	None	TRUE	None	TRAV27		TRBV30		run1	single pair	0	1044	normal	hashtag2-run1	normal	A2402_AYAQKIFKI_CMV	0
	M1-2	TRAJ49	TRBJ1-2	TGTGCAGGAGCAACCGGTAACCAGTTCTATTTT	TGTGCCCTGGAAGGGTATGGACAGGGGTCCTATGGCTACACCTTC		CAGATGNQFYF		CALEGYGQGSYGYTF		TRUE	None	TRUE	None	TRAV27		TRBV30		run1	single pair	0	1044	normal	hashtag2-run1	normal	A2402_AYAQKIFKI_CMV	0
	M1-2	TRAJ49	TRBJ1-2	TGTGCAGGAGCAACCGGTAACCAGTTCTATTTT	TGTGCCCTGGAAGGGTATGGACAGGGGTCCTATGGCTACACCTTC		CAGATGNQFYF		CALEGYGQGSYGYTF		TRUE	None	TRUE	None	TRAV27		TRBV30		run1	single pair	0	1044	normal	hashtag2-run1	normal	A2402_AYAQKIFKI_CMV	0
	M1-2	TRAJ49	TRBJ1-1	TGTGCAGGAGCGACCGGTAACCAGTTCTATTTT	TGTGTATGTTCACCGAACACTGAAGCTTTCTTT		CAGATGNQFYF		CVCSPNTEAFF		TRUE	None	TRUE	None	TRAV27		TRBV30		run1	single pair	12	288	normal	hashtag2-run1	normal	A2402_AYAQKIFKI_CMV	0
	M1-2	TRAJ49	TRBJ2-7	TGTGCAGGCGTCACCGGTAACCAGTTCTATTTT	TGTGCCTGGGGCGAATACGAGCAGTACTTC		CAGVTGNQFYF		CAWGEYEQYF		TRUE	None	TRUE	None	TRAV27		TRBV30		run1	single pair	7	142	normal	hashtag2-run1	normal	A2402_AYAQKIFKI_CMV	0
	M1-2	TRAJ39	TRBJ1-1	TGTGCAGGAAGCTTGGGCAACATGCTCACCTTT	TGTGCCTGGAGTGAGGGCACTGAAGCTTTCTTT		CAGSLGNMLTF		CAWSEGTEAFF		TRUE	None	TRUE	None	TRAV27		TRBV30		run1	single pair	4	194	normal	hashtag2-run1	normal	A2402_AYAQKIFKI_CMV	0
	M1-2	TRAJ39	TRBJ1-1	TGTGCAGGAAGTTTAGGCAACATGCTCACCTTT	TGTGCCTGGACGATGAACACTGAAGCTTTCTTT		CAGSLGNMLTF		CAWTMNTEAFF		TRUE	None	TRUE	None	TRAV27		TRBV30		run1	single pair	3	130	normal	hashtag2-run1	normal	A2402_AYAQKIFKI_CMV	0
	M1-2	TRAJ47	TRBJ1-1	TGTGCAGGAGCGGTAGGAAACAAACTGGTCTTT	TGTGCCTGGAGCGGGAACACTGAAGCTTTCTTT		CAGAVGNKLVF		CAWSGNTEAFF		TRUE	None	TRUE	None	TRAV27		TRBV30		run1	single pair	78	52	normal	hashtag2-run1	normal	A2402_AYAQKIFKI_CMV	0
	M1-2	TRAJ49	TRBJ1-1	TGTGCAGGAGGTACCGGTAACCAGTTCTATTTT	TGTGCCTGGAGTGAGAACACTGAAGCTTTCTTT		CAGGTGNQFYF		CAWSENTEAFF		TRUE	None	TRUE	None	TRAV27		TRBV30		run1	single pair	10	30	normal	hashtag2-run1	normal	A2402_AYAQKIFKI_CMV	0
	M1-2	TRAJ49	TRBJ2-7	TGTGCAGGAGCTCTCGGTAACCAGTTCTATTTT	TGTGCCTCCGAGCAGTACTTC		CAGALGNQFYF		CASEQYF		TRUE	None	TRUE	None	TRAV27		TRBV30		run1	single pair	20	118	normal	hashtag2-run1	normal	A2402_AYAQKIFKI_CMV	0
	M1-2	TRAJ49	TRBJ1-2	TGTGCAGGAGCAACCGGTAACCAGTTCTATTTT	TGTGCCCTGGAAGGGTATGGACAGGGGTCCTATGGCTACACCTTC		CAGATGNQFYF		CALEGYGQGSYGYTF		TRUE	None	TRUE	None	TRAV27		TRBV30		run1	single pair	0	1044	normal	hashtag2-run1	normal	A2402_AYAQKIFKI_CMV	0
	M1-2	TRAJ49	TRBJ1-2	TGTGCAGGAGCAACCGGTAACCAGTTCTATTTT	TGTGCCCTGGAAGGGTATGGACAGGGGTCCTATGGCTACACCTTC		CAGATGNQFYF		CALEGYGQGSYGYTF		TRUE	None	TRUE	None	TRAV27		TRBV30		run1	single pair	0	1044	normal	hashtag2-run1	normal	A2402_AYAQKIFKI_CMV	0
	M1-2	TRAJ49	TRBJ2-7	TGTGCAGGCGTCACCGGTAACCAGTTCTATTTT	TGTGCCTGGGGCGAATACGAGCAGTACTTC		CAGVTGNQFYF		CAWGEYEQYF		TRUE	None	TRUE	None	TRAV27		TRBV30		run1	single pair	7	142	normal	hashtag2-run1	normal	A2402_AYAQKIFKI_CMV	0
	M1-2	TRAJ49	TRBJ2-7	TGTGCAGGCGTCACCGGTAACCAGTTCTATTTT	TGTGCCTGGGGCGAATACGAGCAGTACTTC		CAGVTGNQFYF		CAWGEYEQYF		TRUE	None	TRUE	None	TRAV27		TRBV30		run1	single pair	7	142	normal	hashtag2-run1	normal	A2402_AYAQKIFKI_CMV	0
	M1-2	TRAJ49	TRBJ1-2	TGTGCAGGAGCAACCGGTAACCAGTTCTATTTT	TGTGCCCTGGAAGGGTATGGACAGGGGTCCTATGGCTACACCTTC		CAGATGNQFYF		CALEGYGQGSYGYTF		TRUE	None	TRUE	None	TRAV27		TRBV30		run1	single pair	0	1044	normal	hashtag2-run1	normal	A2402_AYAQKIFKI_CMV	0
	M1-2	TRAJ39	TRBJ1-1	TGTGCAGGAGCATTGGGCAACATGCTCACCTTT	TGTGCCTGGACAGAGAACACTGAAGCTTTCTTT		CAGALGNMLTF		CAWTENTEAFF		TRUE	None	TRUE	None	TRAV27		TRBV30		run1	single pair	27	65	normal	hashtag2-run1	normal	A2402_AYAQKIFKI_CMV	0
	M1-2	TRAJ39	TRBJ1-1	TGTGCAGGAAGCTTGGGCAACATGCTCACCTTT	TGTGCCTGGAGTGAGGGCACTGAAGCTTTCTTT		CAGSLGNMLTF		CAWSEGTEAFF		TRUE	None	TRUE	None	TRAV27		TRBV30		run1	single pair	4	194	normal	hashtag2-run1	normal	A2402_AYAQKIFKI_CMV	0
	M1-2	TRAJ49	TRBJ1-1	TGTGCAGGAGCGACCGGTAACCAGTTCTATTTT	TGTGTATGTTCACCGAACACTGAAGCTTTCTTT		CAGATGNQFYF		CVCSPNTEAFF		TRUE	None	TRUE	None	TRAV27		TRBV30		run1	single pair	12	288	normal	hashtag2-run1	normal	A2402_AYAQKIFKI_CMV	0
	M1-2	TRAJ49	TRBJ2-7	TGTGCAGGAGCTCTCGGTAACCAGTTCTATTTT	TGTGCCTCCGAGCAGTACTTC		CAGALGNQFYF		CASEQYF		TRUE	None	TRUE	None	TRAV27		TRBV30		run1	single pair	20	118	normal	hashtag2-run1	normal	A2402_AYAQKIFKI_CMV	1
	M1-2	TRAJ39	TRBJ1-1	TGTGCAGGAGCATTGGGCAACATGCTCACCTTT	TGTGCCTGGACAGAGAACACTGAAGCTTTCTTT		CAGALGNMLTF		CAWTENTEAFF		TRUE	None	TRUE	None	TRAV27		TRBV30		run1	single pair	27	65	normal	hashtag2-run1	normal	A2402_AYAQKIFKI_CMV	0
	M1-2	TRAJ49	TRBJ1-2	TGTGCAGGAGCAACCGGTAACCAGTTCTATTTT	TGTGCCCTGGAAGGGTATGGACAGGGGTCCTATGGCTACACCTTC		CAGATGNQFYF		CALEGYGQGSYGYTF		TRUE	None	TRUE	None	TRAV27		TRBV30		run1	single pair	0	1044	normal	hashtag2-run1	normal	A2402_AYAQKIFKI_CMV	0
	M1-2	TRAJ52	TRBJ2-1	TGTGCTCTGAGTGACCCTAATGCTGGTGGTACTAGCTATGGAAAGCTGACATTT	TGTGCCAGCAGTATCAGGGTGGGCGGTTACAATGAGCAGTTCTTC		CALSDPNAGGTSYGKLTF		CASSIRVGGYNEQFF		TRUE	None	TRUE	None	TRAV19		TRBV27		run1	single pair	319	1	normal	hashtag2-run1	normal	A2402_AYAQKIFKI_CMV	2
	M1-2	TRAJ39	TRBJ1-1	TGTGCAGGAAGCTTGGGCAACATGCTCACCTTT	TGTGCCTGGAGTGAGGGCACTGAAGCTTTCTTT		CAGSLGNMLTF		CAWSEGTEAFF		TRUE	None	TRUE	None	TRAV27		TRBV30		run1	single pair	4	194	normal	hashtag2-run1	normal	A2402_AYAQKIFKI_CMV	0
	M1-2	TRAJ49	TRBJ1-2	TGTGCAGGAGCAACCGGTAACCAGTTCTATTTT	TGTGCCCTGGAAGGGTATGGACAGGGGTCCTATGGCTACACCTTC		CAGATGNQFYF		CALEGYGQGSYGYTF		TRUE	None	TRUE	None	TRAV27		TRBV30		run1	single pair	0	1044	normal	hashtag2-run1	normal	A2402_AYAQKIFKI_CMV	0
	M1-2	TRAJ49	TRBJ2-7	TGTGCAGGAGCTCTCGGTAACCAGTTCTATTTT	TGTGCCTCCGAGCAGTACTTC		CAGALGNQFYF		CASEQYF		TRUE	None	TRUE	None	TRAV27		TRBV30		run1	single pair	20	118	normal	hashtag2-run1	normal	A2402_AYAQKIFKI_CMV	0
	M1-2	TRAJ49	TRBJ1-1	TGTGCAGGAGCGATCGGTAACCAGTTCTATTTT	TGTGCCTGGACAGGGAACACTGAAGCTTTCTTT		CAGAIGNQFYF		CAWTGNTEAFF		TRUE	None	TRUE	None	TRAV27		TRBV30		run1	single pair	37	19	normal	hashtag2-run1	normal	A2402_AYAQKIFKI_CMV	1
	M1-2	TRAJ49	TRBJ1-2	TGTGCAGGAGCAACCGGTAACCAGTTCTATTTT	TGTGCCCTGGAAGGGTATGGACAGGGGTCCTATGGCTACACCTTC		CAGATGNQFYF		CALEGYGQGSYGYTF		TRUE	None	TRUE	None	TRAV27		TRBV30		run1	single pair	0	1044	normal	hashtag2-run1	normal	A2402_AYAQKIFKI_CMV	0
	M1-2	TRAJ47	TRBJ1-1	TGTGCAGGAGCTCTCGGAAACAAGCTGGTCTTT	TGTGCCTGGACAGAGAACACTGAAGCTTTCTTT		CAGALGNKLVF		CAWTENTEAFF		TRUE	None	TRUE	None	TRAV27		TRBV30		run1	single pair	39	174	normal	hashtag2-run1	normal	A2402_AYAQKIFKI_CMV	0
	M1-2	TRAJ49	TRBJ1-2	TGTGCAGGAGCAACCGGTAACCAGTTCTATTTT	TGTGCCCTGGAAGGGTATGGACAGGGGTCCTATGGCTACACCTTC		CAGATGNQFYF		CALEGYGQGSYGYTF		TRUE	None	TRUE	None	TRAV27		TRBV30		run1	single pair	0	1044	normal	hashtag2-run1	normal	A2402_AYAQKIFKI_CMV	0
	M1-2	TRAJ49	TRBJ1-2	TGTGCAGGAGCAACCGGTAACCAGTTCTATTTT	TGTGCCCTGGAAGGGTATGGACAGGGGTCCTATGGCTACACCTTC		CAGATGNQFYF		CALEGYGQGSYGYTF		TRUE	None	TRUE	None	TRAV27		TRBV30		run1	single pair	0	1044	normal	hashtag2-run1	normal	A2402_AYAQKIFKI_CMV	0
	M1-2	TRAJ49	TRBJ2-7	TGTGCAGGAGCCCTGGGTAACCAGTTCTATTTT	TGTGCCTGGGACGGACAGGGGAACGAGCAGTACTTC		CAGALGNQFYF		CAWDGQGNEQYF		TRUE	None	TRUE	None	TRAV27		TRBV30		run1	single pair	171	17	normal	hashtag2-run1	normal	A2402_AYAQKIFKI_CMV	0
	M1-2	TRAJ49	TRBJ2-7	TGTGCAGGCGTCACCGGTAACCAGTTCTATTTT	TGTGCCTGGGGCGAATACGAGCAGTACTTC		CAGVTGNQFYF		CAWGEYEQYF		TRUE	None	TRUE	None	TRAV27		TRBV30		run1	single pair	7	142	normal	hashtag2-run1	normal	A2402_AYAQKIFKI_CMV	2
	M1-2	TRAJ47	TRBJ1-1	TGTGCAGGAGCTCTCGGAAACAAGCTGGTCTTT	TGTGCCTGGACAGAGAACACTGAAGCTTTCTTT		CAGALGNKLVF		CAWTENTEAFF		TRUE	None	TRUE	None	TRAV27		TRBV30		run1	single pair	39	174	normal	hashtag2-run1	normal	A2402_AYAQKIFKI_CMV	0
	M1-2	TRAJ49	TRBJ1-2	TGTGCAGGAGCAACCGGTAACCAGTTCTATTTT	TGTGCCCTGGAAGGGTATGGACAGGGGTCCTATGGCTACACCTTC		CAGATGNQFYF		CALEGYGQGSYGYTF		TRUE	None	TRUE	None	TRAV27		TRBV30		run1	single pair	0	1044	normal	hashtag2-run1	normal	A2402_AYAQKIFKI_CMV	0
	M1-2	TRAJ39	TRBJ1-1	TGTGCAGGAAGTTTAGGCAACATGCTCACCTTT	TGTGCCTGGACGATGAACACTGAAGCTTTCTTT		CAGSLGNMLTF		CAWTMNTEAFF		TRUE	None	TRUE	None	TRAV27		TRBV30		run1	single pair	3	130	normal	hashtag2-run1	normal	A2402_AYAQKIFKI_CMV	0
	M1-2	TRAJ49	TRBJ1-1	TGTGCAGGAGCTATCGGTAACCAGTTCTATTTT	TGTGCCTGGAGTGGGGGCACTGAAGCTTTCTTT		CAGAIGNQFYF		CAWSGGTEAFF		TRUE	None	TRUE	None	TRAV27		TRBV30		run1	single pair	53	33	normal	hashtag2-run1	normal	A2402_AYAQKIFKI_CMV	0
	M1-2	TRAJ49	TRBJ1-1	TGTGCAGGAGGAGTTGGTAACCAGTTCTATTTT	TGTGCCTGGAGTGAGAACACTGAAGCTTTCTTT		CAGGVGNQFYF		CAWSENTEAFF		TRUE	None	TRUE	None	TRAV27		TRBV30		run1	single pair	63	44	normal	hashtag2-run1	normal	A2402_AYAQKIFKI_CMV	0
	M1-2	TRAJ49	TRBJ1-2	TGTGCAGGAGCAACCGGTAACCAGTTCTATTTT	TGTGCCCTGGAAGGGTATGGACAGGGGTCCTATGGCTACACCTTC		CAGATGNQFYF		CALEGYGQGSYGYTF		TRUE	None	TRUE	None	TRAV27		TRBV30		run1	single pair	0	1044	normal	hashtag2-run1	normal	A2402_AYAQKIFKI_CMV	0
	M1-2	TRAJ49	TRBJ1-2	TGTGCAGGAGCAACCGGTAACCAGTTCTATTTT	TGTGCCCTGGAAGGGTATGGACAGGGGTCCTATGGCTACACCTTC		CAGATGNQFYF		CALEGYGQGSYGYTF		TRUE	None	TRUE	None	TRAV27		TRBV30		run1	single pair	0	1044	normal	hashtag2-run1	normal	A2402_AYAQKIFKI_CMV	0
	M1-2	TRAJ47	TRBJ1-1	TGTGCAGGAGCTCTCGGAAACAAGCTGGTCTTT	TGTGCCTGGACAGAGAACACTGAAGCTTTCTTT		CAGALGNKLVF		CAWTENTEAFF		TRUE	None	TRUE	None	TRAV27		TRBV30		run1	single pair	39	174	normal	hashtag2-run1	normal	A2402_AYAQKIFKI_CMV	0
	M1-2	TRAJ49	TRBJ1-1	TGTGCAGGGGGCACCGGTAACCAGTTCTATTTT	TGTGCCATTTCGGAGAACACTGAAGCTTTCTTT		CAGGTGNQFYF		CAISENTEAFF		TRUE	None	TRUE	None	TRAV27		TRBV30		run1	single pair	325	1	normal	hashtag2-run1	normal	A2402_AYAQKIFKI_CMV	1
	M1-2	TRAJ49	TRBJ1-2	TGTGCAGGAGCAACCGGTAACCAGTTCTATTTT	TGTGCCCTGGAAGGGTATGGACAGGGGTCCTATGGCTACACCTTC		CAGATGNQFYF		CALEGYGQGSYGYTF		TRUE	None	TRUE	None	TRAV27		TRBV30		run1	single pair	0	1044	normal	hashtag2-run1	normal	A2402_AYAQKIFKI_CMV	0
	M1-2	TRAJ49	TRBJ1-1	TGTGCAGGAGCGACCGGTAACCAGTTCTATTTT	TGTGTATGTTCACCGAACACTGAAGCTTTCTTT		CAGATGNQFYF		CVCSPNTEAFF		TRUE	None	TRUE	None	TRAV27		TRBV30		run1	single pair	12	288	normal	hashtag2-run1	normal	A2402_AYAQKIFKI_CMV	0
	M1-2	TRAJ49	TRBJ1-1	TGTGCAGGACTCACCGGTAACCAGTTCTATTTT	TGTGCCTGGGGCGGGGGGCATACGACTGAAGCTTTCTTT		CAGLTGNQFYF		CAWGGGHTTEAFF		TRUE	None	TRUE	None	TRAV27		TRBV30		run1	single pair	23	76	normal	hashtag2-run1	normal	A2402_AYAQKIFKI_CMV	0
	M1-2	TRAJ49	TRBJ1-1	TGTGCAGGAGCGACCGGTAACCAGTTCTATTTT	TGTGTATGTTCACCGAACACTGAAGCTTTCTTT		CAGATGNQFYF		CVCSPNTEAFF		TRUE	None	TRUE	None	TRAV27		TRBV30		run1	single pair	12	288	normal	hashtag2-run1	normal	A2402_AYAQKIFKI_CMV	0
	M1-2	TRAJ49	TRBJ1-2	TGTGCAGGAGCAACCGGTAACCAGTTCTATTTT	TGTGCCCTGGAAGGGTATGGACAGGGGTCCTATGGCTACACCTTC		CAGATGNQFYF		CALEGYGQGSYGYTF		TRUE	None	TRUE	None	TRAV27		TRBV30		run1	single pair	0	1044	normal	hashtag2-run1	normal	A2402_AYAQKIFKI_CMV	2
	M1-2	TRAJ49	TRBJ2-7	TGTGCAGGCGTCACCGGTAACCAGTTCTATTTT	TGTGCCTGGGGCGAATACGAGCAGTACTTC		CAGVTGNQFYF		CAWGEYEQYF		TRUE	None	TRUE	None	TRAV27		TRBV30		run1	single pair	7	142	normal	hashtag2-run1	normal	A2402_AYAQKIFKI_CMV	0
	M1-2	TRAJ49	TRBJ1-1	TGTGCAGGAGGAGTTGGTAACCAGTTCTATTTT	TGTGCCTGGAGTGAGAACACTGAAGCTTTCTTT		CAGGVGNQFYF		CAWSENTEAFF		TRUE	None	TRUE	None	TRAV27		TRBV30		run1	single pair	63	44	normal	hashtag2-run1	normal	A2402_AYAQKIFKI_CMV	0
	M1-2	TRAJ49	TRBJ1-4	TGTGCAGGCCTTACCGGTAACCAGTTCTATTTT	TGTGCCTGGAGTCCCACGGAGGAAAAACTGTTTTTT		CAGLTGNQFYF		CAWSPTEEKLFF		TRUE	None	TRUE	None	TRAV27		TRBV30		run1	single pair	40	69	normal	hashtag2-run1	normal	A2402_AYAQKIFKI_CMV	0
	M1-2	TRAJ49	TRBJ1-2	TGTGCAGGAGCAACCGGTAACCAGTTCTATTTT	TGTGCCCTGGAAGGGTATGGACAGGGGTCCTATGGCTACACCTTC		CAGATGNQFYF		CALEGYGQGSYGYTF		TRUE	None	TRUE	None	TRAV27		TRBV30		run1	single pair	0	1044	normal	hashtag2-run1	normal	A2402_AYAQKIFKI_CMV	0
	M1-2	TRAJ47	TRBJ1-1	TGTGCAGGAGCTCTCGGAAACAAGCTGGTCTTT	TGTGCCTGGACAGAGAACACTGAAGCTTTCTTT		CAGALGNKLVF		CAWTENTEAFF		TRUE	None	TRUE	None	TRAV27		TRBV30		run1	single pair	39	174	normal	hashtag2-run1	normal	A2402_AYAQKIFKI_CMV	0
	M1-2	TRAJ49	TRBJ1-2	TGTGCAGGAGCAACCGGTAACCAGTTCTATTTT	TGTGCCCTGGAAGGGTATGGACAGGGGTCCTATGGCTACACCTTC		CAGATGNQFYF		CALEGYGQGSYGYTF		TRUE	None	TRUE	None	TRAV27		TRBV30		run1	single pair	0	1044	normal	hashtag2-run1	normal	A2402_AYAQKIFKI_CMV	0
	M1-2	TRAJ49	TRBJ1-2	TGTGCAGGAGCAACCGGTAACCAGTTCTATTTT	TGTGCCCTGGAAGGGTATGGACAGGGGTCCTATGGCTACACCTTC		CAGATGNQFYF		CALEGYGQGSYGYTF		TRUE	None	TRUE	None	TRAV27		TRBV30		run1	single pair	0	1044	normal	hashtag2-run1	normal	A2402_AYAQKIFKI_CMV	0
	M1-2	TRAJ49	TRBJ1-2	TGTGCAGGAGCAACCGGTAACCAGTTCTATTTT	TGTGCCCTGGAAGGGTATGGACAGGGGTCCTATGGCTACACCTTC		CAGATGNQFYF		CALEGYGQGSYGYTF		TRUE	None	TRUE	None	TRAV27		TRBV30		run1	single pair	0	1044	normal	hashtag2-run1	normal	A2402_AYAQKIFKI_CMV	0
	M1-2	TRAJ49	TRBJ1-2	TGTGCAGGAGCAACCGGTAACCAGTTCTATTTT	TGTGCCCTGGAAGGGTATGGACAGGGGTCCTATGGCTACACCTTC		CAGATGNQFYF		CALEGYGQGSYGYTF		TRUE	None	TRUE	None	TRAV27		TRBV30		run1	single pair	0	1044	normal	hashtag2-run1	normal	A2402_AYAQKIFKI_CMV	0
	M1-2	TRAJ49	TRBJ1-1	TGTGCAGGAGGAACCGGTAACCAGTTCTATTTT	TGTGCCTGGGACAGGGGGCAAACTGAAGCTTTCTTT		CAGGTGNQFYF		CAWDRGQTEAFF		TRUE	None	TRUE	None	TRAV27		TRBV30		run1	single pair	49	43	normal	hashtag2-run1	normal	A2402_AYAQKIFKI_CMV	0
	M1-2	TRAJ49	TRBJ2-1	TGTGCAGGAGCAACCGGTAACCAGTTCTATTTT	TGTGCCAGCAGTCGTGAGCAGTTCTTC		CAGATGNQFYF		CASSREQFF		TRUE	None	TRUE	None	TRAV27		TRBV9		run1	single pair	328	6	normal	hashtag2-run1	normal	A2402_AYAQKIFKI_CMV	1
	M1-2	TRAJ49	TRBJ1-1	TGTGCAGGAGGCACCGGTAACCAGTTCTATTTT	TGTGCCTGGACAGAGAACACTGAAGCTTTCTTT		CAGGTGNQFYF		CAWTENTEAFF		TRUE	None	TRUE	None	TRAV27		TRBV30		run1	single pair	34	163	normal	hashtag2-run1	normal	A2402_AYAQKIFKI_CMV	0
	M1-2	TRAJ49	TRBJ1-2	TGTGCAGGAGCAACCGGTAACCAGTTCTATTTT	TGTGCCCTGGAAGGGTATGGACAGGGGTCCTATGGCTACACCTTC		CAGATGNQFYF		CALEGYGQGSYGYTF		TRUE	None	TRUE	None	TRAV27		TRBV30		run1	single pair	0	1044	normal	hashtag2-run1	normal	A2402_AYAQKIFKI_CMV	0
	M1-2	TRAJ39	TRBJ1-1	TGTGCAGGAAGCTTGGGCAACATGCTCACCTTT	TGTGCCTGGAGTGAGGGCACTGAAGCTTTCTTT		CAGSLGNMLTF		CAWSEGTEAFF		TRUE	None	TRUE	None	TRAV27		TRBV30		run1	single pair	4	194	normal	hashtag2-run1	normal	A2402_AYAQKIFKI_CMV	0
	M1-2	TRAJ39	TRBJ1-1	TGTGCAGGAAGCTTGGGCAACATGCTCACCTTT	TGTGCCTGGAGTGAGGGCACTGAAGCTTTCTTT		CAGSLGNMLTF		CAWSEGTEAFF		TRUE	None	TRUE	None	TRAV27		TRBV30		run1	single pair	4	194	normal	hashtag2-run1	normal	A2402_AYAQKIFKI_CMV	0
	M1-2	TRAJ39	TRBJ1-1	TGTGCAGGAAGCTTGGGCAACATGCTCACCTTT	TGTGCCTGGAGTGAGGGCACTGAAGCTTTCTTT		CAGSLGNMLTF		CAWSEGTEAFF		TRUE	None	TRUE	None	TRAV27		TRBV30		run1	single pair	4	194	normal	hashtag2-run1	normal	A2402_AYAQKIFKI_CMV	0
	M1-2	TRAJ39	TRBJ1-1	TGTGCAGGAAGCTTGGGCAACATGCTCACCTTT	TGTGCCTGGAGTGAGGGCACTGAAGCTTTCTTT		CAGSLGNMLTF		CAWSEGTEAFF		TRUE	None	TRUE	None	TRAV27		TRBV30		run1	single pair	4	194	normal	hashtag2-run1	normal	A2402_AYAQKIFKI_CMV	2
	M1-2	TRAJ49	TRBJ2-7	TGTGCAGGCGTCACCGGTAACCAGTTCTATTTT	TGTGCCTGGGGCGAATACGAGCAGTACTTC		CAGVTGNQFYF		CAWGEYEQYF		TRUE	None	TRUE	None	TRAV27		TRBV30		run1	single pair	7	142	normal	hashtag2-run1	normal	A2402_AYAQKIFKI_CMV	0
	M1-2	TRAJ49	TRBJ1-4	TGTGCAGGCCTTACCGGTAACCAGTTCTATTTT	TGTGCCTGGAGTCCCACGGAGGAAAAACTGTTTTTT		CAGLTGNQFYF		CAWSPTEEKLFF		TRUE	None	TRUE	None	TRAV27		TRBV30		run1	single pair	40	69	normal	hashtag2-run1	normal	A2402_AYAQKIFKI_CMV	0
	M1-2	TRAJ49	TRBJ1-2	TGTGCAGGAGCAACCGGTAACCAGTTCTATTTT	TGTGCCCTGGAAGGGTATGGACAGGGGTCCTATGGCTACACCTTC		CAGATGNQFYF		CALEGYGQGSYGYTF		TRUE	None	TRUE	None	TRAV27		TRBV30		run1	single pair	0	1044	normal	hashtag2-run1	normal	A2402_AYAQKIFKI_CMV	0
	M1-2	TRAJ49	TRBJ1-2	TGTGCAGGAGCAACCGGTAACCAGTTCTATTTT	TGTGCCCTGGAAGGGTATGGACAGGGGTCCTATGGCTACACCTTC		CAGATGNQFYF		CALEGYGQGSYGYTF		TRUE	None	TRUE	None	TRAV27		TRBV30		run1	single pair	0	1044	normal	hashtag2-run1	normal	A2402_AYAQKIFKI_CMV	0
	M1-2	TRAJ49	TRBJ1-1	TGTGCAGGAGGAACCGGTAACCAGTTCTATTTT	TGTGCCTGGGACAGGGGGCAAACTGAAGCTTTCTTT		CAGGTGNQFYF		CAWDRGQTEAFF		TRUE	None	TRUE	None	TRAV27		TRBV30		run1	single pair	49	43	normal	hashtag2-run1	normal	A2402_AYAQKIFKI_CMV	0
	M1-2	TRAJ49	TRBJ2-7	TGTGCAGGCGTCACCGGTAACCAGTTCTATTTT	TGTGCCTGGGGCGAATACGAGCAGTACTTC		CAGVTGNQFYF		CAWGEYEQYF		TRUE	None	TRUE	None	TRAV27		TRBV30		run1	single pair	7	142	normal	hashtag2-run1	normal	A2402_AYAQKIFKI_CMV	0
	M1-2	TRAJ39	TRBJ1-1	TGTGCAGGAAGCTTGGGCAACATGCTCACCTTT	TGTGCCTGGAGTGAGGGCACTGAAGCTTTCTTT		CAGSLGNMLTF		CAWSEGTEAFF		TRUE	None	TRUE	None	TRAV27		TRBV30		run1	single pair	4	194	normal	hashtag2-run1	normal	A2402_AYAQKIFKI_CMV	0
	M1-2	TRAJ49	TRBJ1-2	TGTGCAGGAGCAACCGGTAACCAGTTCTATTTT	TGTGCCCTGGAAGGGTATGGACAGGGGTCCTATGGCTACACCTTC		CAGATGNQFYF		CALEGYGQGSYGYTF		TRUE	None	TRUE	None	TRAV27		TRBV30		run1	single pair	0	1044	normal	hashtag2-run1	normal	A2402_AYAQKIFKI_CMV	0
	M1-2	TRAJ35	TRBJ1-1	TGTGCAGGGTCCGTTGGGAATGTGCTGCATTGC	TGTGCCTGGACAGAAAACACTGAAGCTTTCTTT		CAGSVGNVLHC		CAWTENTEAFF		TRUE	None	TRUE	None	TRAV27		TRBV30		run1	single pair	69	33	normal	hashtag2-run1	normal	A2402_AYAQKIFKI_CMV	0
	M1-2	TRAJ49	TRBJ1-2	TGTGCAGGAGCAACCGGTAACCAGTTCTATTTT	TGTGCCCTGGAAGGGTATGGACAGGGGTCCTATGGCTACACCTTC		CAGATGNQFYF		CALEGYGQGSYGYTF		TRUE	None	TRUE	None	TRAV27		TRBV30		run1	single pair	0	1044	normal	hashtag2-run1	normal	A2402_AYAQKIFKI_CMV	0
	M1-2	TRAJ49	TRBJ1-2	TGTGCAGGAGCAACCGGTAACCAGTTCTATTTT	TGTGCCCTGGAAGGGTATGGACAGGGGTCCTATGGCTACACCTTC		CAGATGNQFYF		CALEGYGQGSYGYTF		TRUE	None	TRUE	None	TRAV27		TRBV30		run1	single pair	0	1044	normal	hashtag2-run1	normal	A2402_AYAQKIFKI_CMV	1
	M1-2	TRAJ49	TRBJ1-2	TGTGCAGGAGCAACCGGTAACCAGTTCTATTTT	TGTGCCCTGGAAGGGTATGGACAGGGGTCCTATGGCTACACCTTC		CAGATGNQFYF		CALEGYGQGSYGYTF		TRUE	None	TRUE	None	TRAV27		TRBV30		run1	single pair	0	1044	normal	hashtag2-run1	normal	A2402_AYAQKIFKI_CMV	0
	M1-2	TRAJ49	TRBJ1-4	TGTGCAGGCCTTACCGGTAACCAGTTCTATTTT	TGTGCCTGGAGTCCCACGGAGGAAAAACTGTTTTTT		CAGLTGNQFYF		CAWSPTEEKLFF		TRUE	None	TRUE	None	TRAV27		TRBV30		run1	single pair	40	69	normal	hashtag2-run1	normal	A2402_AYAQKIFKI_CMV	0
	M1-2	TRAJ49	TRBJ1-2	TGTGCAGGAGCAACCGGTAACCAGTTCTATTTT	TGTGCCCTGGAAGGGTATGGACAGGGGTCCTATGGCTACACCTTC		CAGATGNQFYF		CALEGYGQGSYGYTF		TRUE	None	TRUE	None	TRAV27		TRBV30		run1	single pair	0	1044	normal	hashtag2-run1	normal	A2402_AYAQKIFKI_CMV	0
	M1-2	TRAJ47	TRBJ1-1	TGTGCAGGAGCTCTCGGAAACAAGCTGGTCTTT	TGTGCCTGGACAGAGAACACTGAAGCTTTCTTT		CAGALGNKLVF		CAWTENTEAFF		TRUE	None	TRUE	None	TRAV27		TRBV30		run1	single pair	39	174	normal	hashtag2-run1	normal	A2402_AYAQKIFKI_CMV	0
	M1-2	TRAJ49	TRBJ1-2	TGTGCAGGAGCAACCGGTAACCAGTTCTATTTT	TGTGCCCTGGAAGGGTATGGACAGGGGTCCTATGGCTACACCTTC		CAGATGNQFYF		CALEGYGQGSYGYTF		TRUE	None	TRUE	None	TRAV27		TRBV30		run1	single pair	0	1044	normal	hashtag2-run1	normal	A2402_AYAQKIFKI_CMV	0
	M1-2	TRAJ49	TRBJ1-2	TGTGCAGGAGCAACCGGTAACCAGTTCTATTTT	TGTGCCCTGGAAGGGTATGGACAGGGGTCCTATGGCTACACCTTC		CAGATGNQFYF		CALEGYGQGSYGYTF		TRUE	None	TRUE	None	TRAV27		TRBV30		run1	single pair	0	1044	normal	hashtag2-run1	normal	A2402_AYAQKIFKI_CMV	0
	M1-2	TRAJ39	TRBJ1-1	TGTGCAGGAAGCTTGGGCAACATGCTCACCTTT	TGTGCCTGGAGTGAGGGCACTGAAGCTTTCTTT		CAGSLGNMLTF		CAWSEGTEAFF		TRUE	None	TRUE	None	TRAV27		TRBV30		run1	single pair	4	194	normal	hashtag2-run1	normal	A2402_AYAQKIFKI_CMV	3
	M1-2	TRAJ49	TRBJ1-2	TGTGCAGGAGCAACCGGTAACCAGTTCTATTTT	TGTGCCCTGGAAGGGTATGGACAGGGGTCCTATGGCTACACCTTC		CAGATGNQFYF		CALEGYGQGSYGYTF		TRUE	None	TRUE	None	TRAV27		TRBV30		run1	single pair	0	1044	normal	hashtag2-run1	normal	A2402_AYAQKIFKI_CMV	0
	M1-2	TRAJ49	TRBJ1-1	TGTGCAGGAGCGACCGGTAACCAGTTCTATTTT	TGTGTATGTTCACCGAACACTGAAGCTTTCTTT		CAGATGNQFYF		CVCSPNTEAFF		TRUE	None	TRUE	None	TRAV27		TRBV30		run1	single pair	12	288	normal	hashtag2-run1	normal	A2402_AYAQKIFKI_CMV	0
	M1-2	TRAJ39	TRBJ1-1	TGTGCAGGAGCATTGGGCAACATGCTCACCTTT	TGTGCCTGGACAGAGAACACTGAAGCTTTCTTT		CAGALGNMLTF		CAWTENTEAFF		TRUE	None	TRUE	None	TRAV27		TRBV30		run1	single pair	27	65	normal	hashtag2-run1	normal	A2402_AYAQKIFKI_CMV	0
	M1-2	TRAJ49	TRBJ2-7	TGTGCAGGAGCTCTCGGTAACCAGTTCTATTTT	TGTGCCTCCGAGCAGTACTTC		CAGALGNQFYF		CASEQYF		TRUE	None	TRUE	None	TRAV27		TRBV30		run1	single pair	20	118	normal	hashtag2-run1	normal	A2402_AYAQKIFKI_CMV	0
	M1-2	TRAJ49	TRBJ1-1	TGTGCAGGAGGAGTTGGTAACCAGTTCTATTTT	TGTGCCTGGAGTGAGAACACTGAAGCTTTCTTT		CAGGVGNQFYF		CAWSENTEAFF		TRUE	None	TRUE	None	TRAV27		TRBV30		run1	single pair	63	44	normal	hashtag2-run1	normal	A2402_AYAQKIFKI_CMV	0
	M1-2	TRAJ49	TRBJ1-2	TGTGCAGGAGCAACCGGTAACCAGTTCTATTTT	TGTGCCCTGGAAGGGTATGGACAGGGGTCCTATGGCTACACCTTC		CAGATGNQFYF		CALEGYGQGSYGYTF		TRUE	None	TRUE	None	TRAV27		TRBV30		run1	single pair	0	1044	normal	hashtag2-run1	normal	A2402_AYAQKIFKI_CMV	0
	M1-2	TRAJ49	TRBJ1-1	TGTGCAGGACTCACCGGTAACCAGTTCTATTTT	TGTGCCTGGGGCGGGGGGCATACGACTGAAGCTTTCTTT		CAGLTGNQFYF		CAWGGGHTTEAFF		TRUE	None	TRUE	None	TRAV27		TRBV30		run1	single pair	23	76	normal	hashtag2-run1	normal	A2402_AYAQKIFKI_CMV	0
	M1-2	TRAJ49	TRBJ1-2	TGTGCAGGAGCAACCGGTAACCAGTTCTATTTT	TGTGCCCTGGAAGGGTATGGACAGGGGTCCTATGGCTACACCTTC		CAGATGNQFYF		CALEGYGQGSYGYTF		TRUE	None	TRUE	None	TRAV27		TRBV30		run1	single pair	0	1044	normal	hashtag2-run1	normal	A2402_AYAQKIFKI_CMV	2
	M1-2	TRAJ49	TRBJ1-2	TGTGCAGGAGCAACCGGTAACCAGTTCTATTTT	TGTGCCCTGGAAGGGTATGGACAGGGGTCCTATGGCTACACCTTC		CAGATGNQFYF		CALEGYGQGSYGYTF		TRUE	None	TRUE	None	TRAV27		TRBV30		run1	single pair	0	1044	normal	hashtag2-run1	normal	A2402_AYAQKIFKI_CMV	0
	M1-2	TRAJ39	TRBJ1-1	TGTGCAGGAGCATTGGGCAACATGCTCACCTTT	TGTGCCTGGACAGAGAACACTGAAGCTTTCTTT		CAGALGNMLTF		CAWTENTEAFF		TRUE	None	TRUE	None	TRAV27		TRBV30		run1	single pair	27	65	normal	hashtag2-run1	normal	A2402_AYAQKIFKI_CMV	0
	M1-2	TRAJ49	TRBJ1-2	TGTGCAGGAGCAACCGGTAACCAGTTCTATTTT	TGTGCCCTGGAAGGGTATGGACAGGGGTCCTATGGCTACACCTTC		CAGATGNQFYF		CALEGYGQGSYGYTF		TRUE	None	TRUE	None	TRAV27		TRBV30		run1	single pair	0	1044	normal	hashtag2-run1	normal	A2402_AYAQKIFKI_CMV	0
	M1-2	TRAJ49	TRBJ1-2	TGTGCAGGAGCAACCGGTAACCAGTTCTATTTT	TGTGCCCTGGAAGGGTATGGACAGGGGTCCTATGGCTACACCTTC		CAGATGNQFYF		CALEGYGQGSYGYTF		TRUE	None	TRUE	None	TRAV27		TRBV30		run1	single pair	0	1044	normal	hashtag2-run1	normal	A2402_AYAQKIFKI_CMV	0
	M1-2	TRAJ49	TRBJ1-2	TGTGCAGGAGCAACCGGTAACCAGTTCTATTTT	TGTGCCCTGGAAGGGTATGGACAGGGGTCCTATGGCTACACCTTC		CAGATGNQFYF		CALEGYGQGSYGYTF		TRUE	None	TRUE	None	TRAV27		TRBV30		run1	single pair	0	1044	normal	hashtag2-run1	normal	A2402_AYAQKIFKI_CMV	0
	M1-2	TRAJ49	TRBJ1-1	TGTGCAGGACTCACCGGTAACCAGTTCTATTTT	TGTGCCTGGGGCGGGGGGCATACGACTGAAGCTTTCTTT		CAGLTGNQFYF		CAWGGGHTTEAFF		TRUE	None	TRUE	None	TRAV27		TRBV30		run1	single pair	23	76	normal	hashtag2-run1	normal	A2402_AYAQKIFKI_CMV	0
	M1-2	TRAJ39	TRBJ1-1	TGTGCAGGAAGCTTGGGCAACATGCTCACCTTT	TGTGCCTGGAGTGAGGGCACTGAAGCTTTCTTT		CAGSLGNMLTF		CAWSEGTEAFF		TRUE	None	TRUE	None	TRAV27		TRBV30		run1	single pair	4	194	normal	hashtag2-run1	normal	A2402_AYAQKIFKI_CMV	0
	M1-2	TRAJ49	TRBJ1-2	TGTGCAGGAGCAACCGGTAACCAGTTCTATTTT	TGTGCCCTGGAAGGGTATGGACAGGGGTCCTATGGCTACACCTTC		CAGATGNQFYF		CALEGYGQGSYGYTF		TRUE	None	TRUE	None	TRAV27		TRBV30		run1	single pair	0	1044	normal	hashtag2-run1	normal	A2402_AYAQKIFKI_CMV	0
	M1-2	TRAJ35	TRBJ1-1	TGTGTGGGGTCCGGAGGCTTTGGGAATGTGCTGCATTGC	TGTGCCTGGAGTCCGAACACTGAAGCTTTCTTT		CVGSGGFGNVLHC		CAWSPNTEAFF		TRUE	None	TRUE	None	TRAV10		TRBV30		run1	single pair	50	9	normal	hashtag2-run1	normal	A2402_AYAQKIFKI_CMV	0
	M1-2	TRAJ49	TRBJ2-7	TGTGCAGGCGTCACCGGTAACCAGTTCTATTTT	TGTGCCTGGGGCGAATACGAGCAGTACTTC		CAGVTGNQFYF		CAWGEYEQYF		TRUE	None	TRUE	None	TRAV27		TRBV30		run1	single pair	7	142	normal	hashtag2-run1	normal	A2402_AYAQKIFKI_CMV	0
	M1-2	TRAJ49	TRBJ1-1	TGTGCAGGAGCGACCGGTAACCAGTTCTATTTT	TGTGTATGTTCACCGAACACTGAAGCTTTCTTT		CAGATGNQFYF		CVCSPNTEAFF		TRUE	None	TRUE	None	TRAV27		TRBV30		run1	single pair	12	288	normal	hashtag2-run1	normal	A2402_AYAQKIFKI_CMV	0
	M1-2	TRAJ39	TRBJ1-1	TGTGCAGGAGCATTGGGCAACATGCTCACCTTT	TGTGCCTGGACAGAGAACACTGAAGCTTTCTTT		CAGALGNMLTF		CAWTENTEAFF		TRUE	None	TRUE	None	TRAV27		TRBV30		run1	single pair	27	65	normal	hashtag2-run1	normal	A2402_AYAQKIFKI_CMV	3
	M1-2	TRAJ49	TRBJ1-1	TGTGCAGGGGGCACCGGTAACCAGTTCTATTTT	TGTGCCTGCGAGCAAGGGCACCCTAAGGCTGAAGCTTTCTTT		CAGGTGNQFYF		CACEQGHPKAEAFF		TRUE	None	TRUE	None	TRAV27		TRBV30		run1	single pair	14	30	normal	hashtag2-run1	normal	A2402_AYAQKIFKI_CMV	0
	M1-2	TRAJ49	TRBJ1-1	TGTGCCGGGAACACCGGTAACCAGTTCTATTTT	TGTGCCTATACAGAGAACACTGAAGCTTTCTTT		CAGNTGNQFYF		CAYTENTEAFF		TRUE	None	TRUE	None	TRAV27		TRBV30		run1	single pair	128	21	normal	hashtag2-run1	normal	A2402_AYAQKIFKI_CMV	0
	M1-2	TRAJ49	TRBJ1-2	TGTGCAGGAGCAACCGGTAACCAGTTCTATTTT	TGTGCCCTGGAAGGGTATGGACAGGGGTCCTATGGCTACACCTTC		CAGATGNQFYF		CALEGYGQGSYGYTF		TRUE	None	TRUE	None	TRAV27		TRBV30		run1	single pair	0	1044	normal	hashtag2-run1	normal	A2402_AYAQKIFKI_CMV	0
	M1-2	TRAJ49	TRBJ1-1	TGTGCAGGAGCGACCGGTAACCAGTTCTATTTT	TGTGTATGTTCACCGAACACTGAAGCTTTCTTT		CAGATGNQFYF		CVCSPNTEAFF		TRUE	None	TRUE	None	TRAV27		TRBV30		run1	single pair	12	288	normal	hashtag2-run1	normal	A2402_AYAQKIFKI_CMV	1
	M1-2	TRAJ39	TRBJ1-1	TGTGCAGGAAGCTTGGGCAACATGCTCACCTTT	TGTGCCTGGAGTGAGGGCACTGAAGCTTTCTTT		CAGSLGNMLTF		CAWSEGTEAFF		TRUE	None	TRUE	None	TRAV27		TRBV30		run1	single pair	4	194	normal	hashtag2-run1	normal	A2402_AYAQKIFKI_CMV	0
	M1-2	TRAJ39	TRBJ1-1	TGTGCAGGAAGTTTAGGCAACATGCTCACCTTT	TGTGCCTGGACGATGAACACTGAAGCTTTCTTT		CAGSLGNMLTF		CAWTMNTEAFF		TRUE	None	TRUE	None	TRAV27		TRBV30		run1	single pair	3	130	normal	hashtag2-run1	normal	A2402_AYAQKIFKI_CMV	0
	M1-2	TRAJ49	TRBJ1-1	TGTGCAGGAGCGACCGGTAACCAGTTCTATTTT	TGTGTATGTTCACCGAACACTGAAGCTTTCTTT		CAGATGNQFYF		CVCSPNTEAFF		TRUE	None	TRUE	None	TRAV27		TRBV30		run1	single pair	12	288	normal	hashtag2-run1	normal	A2402_AYAQKIFKI_CMV	2
	M1-2	TRAJ49	TRBJ1-2	TGTGCAGGAGCAACCGGTAACCAGTTCTATTTT	TGTGCCCTGGAAGGGTATGGACAGGGGTCCTATGGCTACACCTTC		CAGATGNQFYF		CALEGYGQGSYGYTF		TRUE	None	TRUE	None	TRAV27		TRBV30		run1	single pair	0	1044	normal	hashtag2-run1	normal	A2402_AYAQKIFKI_CMV	0
	M1-2	TRAJ49	TRBJ1-1	TGTGCAGGAGGAACCGGTAACCAGTTCTATTTT	TGTGCCTGGGACAGGGGGCAAACTGAAGCTTTCTTT		CAGGTGNQFYF		CAWDRGQTEAFF		TRUE	None	TRUE	None	TRAV27		TRBV30		run1	single pair	49	43	normal	hashtag2-run1	normal	A2402_AYAQKIFKI_CMV	0
	M1-2	TRAJ49	TRBJ1-2	TGTGCAGGAGCAACCGGTAACCAGTTCTATTTT	TGTGCCCTGGAAGGGTATGGACAGGGGTCCTATGGCTACACCTTC		CAGATGNQFYF		CALEGYGQGSYGYTF		TRUE	None	TRUE	None	TRAV27		TRBV30		run1	single pair	0	1044	normal	hashtag2-run1	normal	A2402_AYAQKIFKI_CMV	0
	M1-2	TRAJ49	TRBJ1-2	TGTGCAGGAGCAACCGGTAACCAGTTCTATTTT	TGTGCCCTGGAAGGGTATGGACAGGGGTCCTATGGCTACACCTTC		CAGATGNQFYF		CALEGYGQGSYGYTF		TRUE	None	TRUE	None	TRAV27		TRBV30		run1	single pair	0	1044	normal	hashtag2-run1	normal	A2402_AYAQKIFKI_CMV	0
	M1-2	TRAJ39	TRBJ1-1	TGTGCAGGAAGTTTAGGCAACATGCTCACCTTT	TGTGCCTGGACGATGAACACTGAAGCTTTCTTT		CAGSLGNMLTF		CAWTMNTEAFF		TRUE	None	TRUE	None	TRAV27		TRBV30		run1	single pair	3	130	normal	hashtag2-run1	normal	A2402_AYAQKIFKI_CMV	0
	M1-2	TRAJ49	TRBJ1-4	TGTGCAGGCCTTACCGGTAACCAGTTCTATTTT	TGTGCCTGGAGTCCCACGGAGGAAAAACTGTTTTTT		CAGLTGNQFYF		CAWSPTEEKLFF		TRUE	None	TRUE	None	TRAV27		TRBV30		run1	single pair	40	69	normal	hashtag2-run1	normal	A2402_AYAQKIFKI_CMV	1
	M1-2	TRAJ47	TRBJ1-1	TGTGCAGGAGCACAGGGAAACAAGCTGGTCTTT	TGTGCCTGGACGGAAAACACTGAAGCTTTCTTT		CAGAQGNKLVF		CAWTENTEAFF		TRUE	None	TRUE	None	TRAV27		TRBV30		run1	single pair	344	1	normal	hashtag2-run1	normal	A2402_AYAQKIFKI_CMV	0
	M1-2	TRAJ49	TRBJ1-2	TGTGCAGGAGCAACCGGTAACCAGTTCTATTTT	TGTGCCCTGGAAGGGTATGGACAGGGGTCCTATGGCTACACCTTC		CAGATGNQFYF		CALEGYGQGSYGYTF		TRUE	None	TRUE	None	TRAV27		TRBV30		run1	single pair	0	1044	normal	hashtag2-run1	normal	A2402_AYAQKIFKI_CMV	0
	M1-2	TRAJ47	TRBJ1-1	TGTGCAGGAGCTCTCGGAAACAAGCTGGTCTTT	TGTGCCTGGACAGAGAACACTGAAGCTTTCTTT		CAGALGNKLVF		CAWTENTEAFF		TRUE	None	TRUE	None	TRAV27		TRBV30		run1	single pair	39	174	normal	hashtag2-run1	normal	A2402_AYAQKIFKI_CMV	2
	M1-2	TRAJ49	TRBJ1-2	TGTGCAGGAGCAACCGGTAACCAGTTCTATTTT	TGTGCCCTGGAAGGGTATGGACAGGGGTCCTATGGCTACACCTTC		CAGATGNQFYF		CALEGYGQGSYGYTF		TRUE	None	TRUE	None	TRAV27		TRBV30		run1	single pair	0	1044	normal	hashtag2-run1	normal	A2402_AYAQKIFKI_CMV	1
	M1-2	TRAJ49	TRBJ1-1	TGTGCAGGAGCGACCGGTAACCAGTTCTATTTT	TGTGTATGTTCACCGAACACTGAAGCTTTCTTT		CAGATGNQFYF		CVCSPNTEAFF		TRUE	None	TRUE	None	TRAV27		TRBV30		run1	single pair	12	288	normal	hashtag2-run1	normal	A2402_AYAQKIFKI_CMV	0
	M1-2	TRAJ49	TRBJ1-2	TGTGCAGGAGCAACCGGTAACCAGTTCTATTTT	TGTGCCCTGGAAGGGTATGGACAGGGGTCCTATGGCTACACCTTC		CAGATGNQFYF		CALEGYGQGSYGYTF		TRUE	None	TRUE	None	TRAV27		TRBV30		run1	single pair	0	1044	normal	hashtag2-run1	normal	A2402_AYAQKIFKI_CMV	0
	M1-2	TRAJ49	TRBJ2-7	TGTGCAGGCGTCACCGGTAACCAGTTCTATTTT	TGTGCCTGGGGCGAATACGAGCAGTACTTC		CAGVTGNQFYF		CAWGEYEQYF		TRUE	None	TRUE	None	TRAV27		TRBV30		run1	single pair	7	142	normal	hashtag2-run1	normal	A2402_AYAQKIFKI_CMV	0
	M1-2	TRAJ49	TRBJ1-2	TGTGCAGGAGCAACCGGTAACCAGTTCTATTTT	TGTGCCCTGGAAGGGTATGGACAGGGGTCCTATGGCTACACCTTC		CAGATGNQFYF		CALEGYGQGSYGYTF		TRUE	None	TRUE	None	TRAV27		TRBV30		run1	single pair	0	1044	normal	hashtag2-run1	normal	A2402_AYAQKIFKI_CMV	0
	M1-2	TRAJ35	TRBJ1-1	TGTGCAGGTTCCTTTGGGAATGTGCTGCATTGC	TGTGCCTGGAGTCCGAACACTGAAGCTTTCTTT		CAGSFGNVLHC		CAWSPNTEAFF		TRUE	None	TRUE	None	TRAV27		TRBV30		run1	single pair	345	3	normal	hashtag2-run1	normal	A2402_AYAQKIFKI_CMV	0
	M1-2	TRAJ49	TRBJ1-1	TGTGCAGGAGCGACCGGTAACCAGTTCTATTTT	TGTGTATGTTCACCGAACACTGAAGCTTTCTTT		CAGATGNQFYF		CVCSPNTEAFF		TRUE	None	TRUE	None	TRAV27		TRBV30		run1	single pair	12	288	normal	hashtag2-run1	normal	A2402_AYAQKIFKI_CMV	0
	M1-2	TRAJ49	TRBJ1-1	TGTGCAGGACTCACCGGTAACCAGTTCTATTTT	TGTGCCTGGGGCGGGGGGCATACGACTGAAGCTTTCTTT		CAGLTGNQFYF		CAWGGGHTTEAFF		TRUE	None	TRUE	None	TRAV27		TRBV30		run1	single pair	23	76	normal	hashtag2-run1	normal	A2402_AYAQKIFKI_CMV	0
	M1-2	TRAJ49	TRBJ1-2	TGTGCAGGAGCAACCGGTAACCAGTTCTATTTT	TGTGCCCTGGAAGGGTATGGACAGGGGTCCTATGGCTACACCTTC		CAGATGNQFYF		CALEGYGQGSYGYTF		TRUE	None	TRUE	None	TRAV27		TRBV30		run1	single pair	0	1044	normal	hashtag2-run1	normal	A2402_AYAQKIFKI_CMV	0
	M1-2	TRAJ49	TRBJ1-1	TGTGCAGGACTCACCGGTAACCAGTTCTATTTT	TGTGCCTGGGGCGGGGGGCATACGACTGAAGCTTTCTTT		CAGLTGNQFYF		CAWGGGHTTEAFF		TRUE	None	TRUE	None	TRAV27		TRBV30		run1	single pair	23	76	normal	hashtag2-run1	normal	A2402_AYAQKIFKI_CMV	0
	M1-2	TRAJ49	TRBJ1-2	TGTGCAGGAGCAACCGGTAACCAGTTCTATTTT	TGTGCCCTGGAAGGGTATGGACAGGGGTCCTATGGCTACACCTTC		CAGATGNQFYF		CALEGYGQGSYGYTF		TRUE	None	TRUE	None	TRAV27		TRBV30		run1	single pair	0	1044	normal	hashtag2-run1	normal	A2402_AYAQKIFKI_CMV	0
	M1-2	TRAJ49	TRBJ1-1	TGTGCAGGGAACACCGGTAACCAGTTCTATTTT	TGTGCCTGGACAGAGAACACTGAAGCTTTCTTT		CAGNTGNQFYF		CAWTENTEAFF		TRUE	None	TRUE	None	TRAV27		TRBV30		run1	single pair	110	4	normal	hashtag2-run1	normal	A2402_AYAQKIFKI_CMV	0
	M1-2	TRAJ47	TRBJ1-1	TGTGCAGGAGCTCTCGGAAACAAGCTGGTCTTT	TGTGCCTGGACAGAGAACACTGAAGCTTTCTTT		CAGALGNKLVF		CAWTENTEAFF		TRUE	None	TRUE	None	TRAV27		TRBV30		run1	single pair	39	174	normal	hashtag2-run1	normal	A2402_AYAQKIFKI_CMV	0
	M1-2	TRAJ49	TRBJ1-2	TGTGCAGGAGCAACCGGTAACCAGTTCTATTTT	TGTGCCCTGGAAGGGTATGGACAGGGGTCCTATGGCTACACCTTC		CAGATGNQFYF		CALEGYGQGSYGYTF		TRUE	None	TRUE	None	TRAV27		TRBV30		run1	single pair	0	1044	normal	hashtag2-run1	normal	A2402_AYAQKIFKI_CMV	0
	M1-2	TRAJ39	TRBJ1-1	TGTGCAGGAGAGTGGGGCAACATGCTCACCTTT	TGTGCCTCGGACCGGATGAACACTGAAGCTTTCTTT		CAGEWGNMLTF		CASDRMNTEAFF		TRUE	None	TRUE	None	TRAV27		TRBV30		run1	single pair	348	1	normal	hashtag2-run1	normal	A2402_AYAQKIFKI_CMV	1
	M1-2	TRAJ49	TRBJ1-1	TGTGCAGGAGGAACCGGTAACCAGTTCTATTTT	TGTGCCTGGGACAGGGGGCAAACTGAAGCTTTCTTT		CAGGTGNQFYF		CAWDRGQTEAFF		TRUE	None	TRUE	None	TRAV27		TRBV30		run1	single pair	49	43	normal	hashtag2-run1	normal	A2402_AYAQKIFKI_CMV	0
	M1-2	TRAJ49	TRBJ1-2	TGTGCAGGAGCAACCGGTAACCAGTTCTATTTT	TGTGCCCTGGAAGGGTATGGACAGGGGTCCTATGGCTACACCTTC		CAGATGNQFYF		CALEGYGQGSYGYTF		TRUE	None	TRUE	None	TRAV27		TRBV30		run1	single pair	0	1044	normal	hashtag2-run1	normal	A2402_AYAQKIFKI_CMV	0
	M1-2	TRAJ39	TRBJ1-1	TGTGCAGGAAGTTTAGGCAACATGCTCACCTTT	TGTGCCTGGACGATGAACACTGAAGCTTTCTTT		CAGSLGNMLTF		CAWTMNTEAFF		TRUE	None	TRUE	None	TRAV27		TRBV30		run1	single pair	3	130	normal	hashtag2-run1	normal	A2402_AYAQKIFKI_CMV	0
	M1-2	TRAJ39	TRBJ1-1	TGTGCAGGAGCATTGGGCAACATGCTCACCTTT	TGTGCCTGGACAGAGAACACTGAAGCTTTCTTT		CAGALGNMLTF		CAWTENTEAFF		TRUE	None	TRUE	None	TRAV27		TRBV30		run1	single pair	27	65	normal	hashtag2-run1	normal	A2402_AYAQKIFKI_CMV	0
	M1-2	TRAJ49	TRBJ1-4	TGTGCAGGAGCTACCGGTAACCAGTTCTATTTT	TGTGCCTGGAGCGGCGGCCAATTCCAGGAAAAACTGTTTTTT		CAGATGNQFYF		CAWSGGQFQEKLFF		TRUE	None	TRUE	None	TRAV27		TRBV30		run1	single pair	194	3	normal	hashtag2-run1	normal	A2402_AYAQKIFKI_CMV	1
	M1-2	TRAJ49	TRBJ2-1	TGTGCAGGAGCAACCGGTAACCAGTTCTATTTT	TGTGCCAGCGACCGGGACCAGAAGGCGGTGTTCTTC		CAGATGNQFYF		CASDRDQKAVFF		TRUE	None	TRUE	None	TRAV27		TRBV30		run1	single pair	84	15	normal	hashtag2-run1	normal	A2402_AYAQKIFKI_CMV	0
	M1-2	TRAJ49	TRBJ1-1	TGTGCAGGAGGAGTTGGTAACCAGTTCTATTTT	TGTGCCTGGAGTGAGAACACTGAAGCTTTCTTT		CAGGVGNQFYF		CAWSENTEAFF		TRUE	None	TRUE	None	TRAV27		TRBV30		run1	single pair	63	44	normal	hashtag2-run1	normal	A2402_AYAQKIFKI_CMV	0
	M1-2	TRAJ39	TRBJ1-1	TGTGCAGGAGCATTGGGCAACATGCTCACCTTT	TGTGCCTGGACAGAGAACACTGAAGCTTTCTTT		CAGALGNMLTF		CAWTENTEAFF		TRUE	None	TRUE	None	TRAV27		TRBV30		run1	single pair	27	65	normal	hashtag2-run1	normal	A2402_AYAQKIFKI_CMV	0
	M1-2	TRAJ49	TRBJ1-2	TGTGCAGGAGCAACCGGTAACCAGTTCTATTTT	TGTGCCCTGGAAGGGTATGGACAGGGGTCCTATGGCTACACCTTC		CAGATGNQFYF		CALEGYGQGSYGYTF		TRUE	None	TRUE	None	TRAV27		TRBV30		run1	single pair	0	1044	normal	hashtag2-run1	normal	A2402_AYAQKIFKI_CMV	0
	M1-2	TRAJ49	TRBJ1-1	TGTGCAGGAGCTGTCGGTAACCAGTTCTATTTT	TGTGCCTGGAGTGGGAACACTGAAGCTTTCTTT		CAGAVGNQFYF		CAWSGNTEAFF		TRUE	None	TRUE	None	TRAV27		TRBV30		run1	single pair	24	16	normal	hashtag2-run1	normal	A2402_AYAQKIFKI_CMV	0
	M1-2	TRAJ49	TRBJ1-2	TGTGCAGGAGCAACCGGTAACCAGTTCTATTTT	TGTGCCCTGGAAGGGTATGGACAGGGGTCCTATGGCTACACCTTC		CAGATGNQFYF		CALEGYGQGSYGYTF		TRUE	None	TRUE	None	TRAV27		TRBV30		run1	single pair	0	1044	normal	hashtag2-run1	normal	A2402_AYAQKIFKI_CMV	0
	M1-2	TRAJ49	TRBJ2-7	TGTGCAGGAGCTCTCGGTAACCAGTTCTATTTT	TGTGCCTCCGAGCAGTACTTC		CAGALGNQFYF		CASEQYF		TRUE	None	TRUE	None	TRAV27		TRBV30		run1	single pair	20	118	normal	hashtag2-run1	normal	A2402_AYAQKIFKI_CMV	0
	M1-2	TRAJ49	TRBJ1-1	TGTGCAGGAGCTATCGGTAACCAGTTCTATTTT	TGTGCCTGGAGTGGGGGCACTGAAGCTTTCTTT		CAGAIGNQFYF		CAWSGGTEAFF		TRUE	None	TRUE	None	TRAV27		TRBV30		run1	single pair	53	33	normal	hashtag2-run1	normal	A2402_AYAQKIFKI_CMV	0
	M1-2	TRAJ49	TRBJ1-2	TGTGCAGGAGCAACCGGTAACCAGTTCTATTTT	TGTGCCCTGGAAGGGTATGGACAGGGGTCCTATGGCTACACCTTC		CAGATGNQFYF		CALEGYGQGSYGYTF		TRUE	None	TRUE	None	TRAV27		TRBV30		run1	single pair	0	1044	normal	hashtag2-run1	normal	A2402_AYAQKIFKI_CMV	0
	M1-2	TRAJ49	TRBJ1-2	TGTGCAGGAGCAACCGGTAACCAGTTCTATTTT	TGTGCCCTGGAAGGGTATGGACAGGGGTCCTATGGCTACACCTTC		CAGATGNQFYF		CALEGYGQGSYGYTF		TRUE	None	TRUE	None	TRAV27		TRBV30		run1	single pair	0	1044	normal	hashtag2-run1	normal	A2402_AYAQKIFKI_CMV	1
	M1-2	TRAJ49	TRBJ1-1	TGTGCAGGAGCGACCGGTAACCAGTTCTATTTT	TGTGTATGTTCACCGAACACTGAAGCTTTCTTT		CAGATGNQFYF		CVCSPNTEAFF		TRUE	None	TRUE	None	TRAV27		TRBV30		run1	single pair	12	288	normal	hashtag2-run1	normal	A2402_AYAQKIFKI_CMV	0
	M1-2	TRAJ49	TRBJ1-2	TGTGCAGGAGCAACCGGTAACCAGTTCTATTTT	TGTGCCCTGGAAGGGTATGGACAGGGGTCCTATGGCTACACCTTC		CAGATGNQFYF		CALEGYGQGSYGYTF		TRUE	None	TRUE	None	TRAV27		TRBV30		run1	single pair	0	1044	normal	hashtag2-run1	normal	A2402_AYAQKIFKI_CMV	0
	M1-2	TRAJ49	TRBJ1-1	TGTGCAGGAGCGACCGGTAACCAGTTCTATTTT	TGTGTATGTTCACCGAACACTGAAGCTTTCTTT		CAGATGNQFYF		CVCSPNTEAFF		TRUE	None	TRUE	None	TRAV27		TRBV30		run1	single pair	12	288	normal	hashtag2-run1	normal	A2402_AYAQKIFKI_CMV	0
	M1-2	TRAJ49	TRBJ2-1	TGTGCAGGAGCAACCGGTAACCAGTTCTATTTT	TGTGCCAGCAGTCGTGAGCAGTTCTTC		CAGATGNQFYF		CASSREQFF		TRUE	None	TRUE	None	TRAV27		TRBV9		run1	single pair	328	6	normal	hashtag2-run1	normal	A2402_AYAQKIFKI_CMV	1
	M1-2	TRAJ49	TRBJ1-1	TGTGCAGGACTCACCGGTAACCAGTTCTATTTT	TGTGCCTGGGGCGGGGGGCATACGACTGAAGCTTTCTTT		CAGLTGNQFYF		CAWGGGHTTEAFF		TRUE	None	TRUE	None	TRAV27		TRBV30		run1	single pair	23	76	normal	hashtag2-run1	normal	A2402_AYAQKIFKI_CMV	0
	M1-2	TRAJ39	TRBJ1-1	TGTGCAGGAGCATTGGGCAACATGCTCACCTTT	TGTGCCTGGACAGAGAACACTGAAGCTTTCTTT		CAGALGNMLTF		CAWTENTEAFF		TRUE	None	TRUE	None	TRAV27		TRBV30		run1	single pair	27	65	normal	hashtag2-run1	normal	A2402_AYAQKIFKI_CMV	0
	M1-2	TRAJ49	TRBJ1-2	TGTGCAGGAGCAACCGGTAACCAGTTCTATTTT	TGTGCCCTGGAAGGGTATGGACAGGGGTCCTATGGCTACACCTTC		CAGATGNQFYF		CALEGYGQGSYGYTF		TRUE	None	TRUE	None	TRAV27		TRBV30		run1	single pair	0	1044	normal	hashtag2-run1	normal	A2402_AYAQKIFKI_CMV	0
	M1-2	TRAJ49	TRBJ1-2	TGTGCAGGAGCAACCGGTAACCAGTTCTATTTT	TGTGCCCTGGAAGGGTATGGACAGGGGTCCTATGGCTACACCTTC		CAGATGNQFYF		CALEGYGQGSYGYTF		TRUE	None	TRUE	None	TRAV27		TRBV30		run1	single pair	0	1044	normal	hashtag2-run1	normal	A2402_AYAQKIFKI_CMV	0
	M1-2	TRAJ49	TRBJ1-1	TGTGCAGGAGCGACCGGTAACCAGTTCTATTTT	TGTGTATGTTCACCGAACACTGAAGCTTTCTTT		CAGATGNQFYF		CVCSPNTEAFF		TRUE	None	TRUE	None	TRAV27		TRBV30		run1	single pair	12	288	normal	hashtag2-run1	normal	A2402_AYAQKIFKI_CMV	0
	M1-2	TRAJ49	TRBJ1-2	TGTGCAGGAGCAACCGGTAACCAGTTCTATTTT	TGTGCCCTGGAAGGGTATGGACAGGGGTCCTATGGCTACACCTTC		CAGATGNQFYF		CALEGYGQGSYGYTF		TRUE	None	TRUE	None	TRAV27		TRBV30		run1	single pair	0	1044	normal	hashtag2-run1	normal	A2402_AYAQKIFKI_CMV	0
	M1-2	TRAJ49	TRBJ1-2	TGTGCAGGAGCAACCGGTAACCAGTTCTATTTT	TGTGCCCTGGAAGGGTATGGACAGGGGTCCTATGGCTACACCTTC		CAGATGNQFYF		CALEGYGQGSYGYTF		TRUE	None	TRUE	None	TRAV27		TRBV30		run1	single pair	0	1044	normal	hashtag2-run1	normal	A2402_AYAQKIFKI_CMV	1
	M1-2	TRAJ49	TRBJ1-1	TGTGCAGGAGCCCTGGGTAACCAGTTCTATTTT	TGTGCCTATGAAGCTTTCTTT		CAGALGNQFYF		CAYEAFF		TRUE	None	TRUE	None	TRAV27		TRBV30		run1	single pair	277	5	normal	hashtag2-run1	normal	A2402_AYAQKIFKI_CMV	0
	M1-2	TRAJ49	TRBJ1-4	TGTGCAGGCCTTACCGGTAACCAGTTCTATTTT	TGTGCCTGGAGTCCCACGGAGGAAAAACTGTTTTTT		CAGLTGNQFYF		CAWSPTEEKLFF		TRUE	None	TRUE	None	TRAV27		TRBV30		run1	single pair	40	69	normal	hashtag2-run1	normal	A2402_AYAQKIFKI_CMV	0
	M1-2	TRAJ39	TRBJ1-1	TGTGCAGGAAGCTTGGGCAACATGCTCACCTTT	TGTGCCTGGAGTGAGGGCACTGAAGCTTTCTTT		CAGSLGNMLTF		CAWSEGTEAFF		TRUE	None	TRUE	None	TRAV27		TRBV30		run1	single pair	4	194	normal	hashtag2-run1	normal	A2402_AYAQKIFKI_CMV	0
	M1-2	TRAJ47	TRBJ1-1	TGTGCAGGAGCTCTCGGAAACAAGCTGGTCTTT	TGTGCCTGGACAGAGAACACTGAAGCTTTCTTT		CAGALGNKLVF		CAWTENTEAFF		TRUE	None	TRUE	None	TRAV27		TRBV30		run1	single pair	39	174	normal	hashtag2-run1	normal	A2402_AYAQKIFKI_CMV	0
	M1-2	TRAJ49	TRBJ2-7	TGTGCAGGCGTCACCGGTAACCAGTTCTATTTT	TGTGCCTGGGGCGAATACGAGCAGTACTTC		CAGVTGNQFYF		CAWGEYEQYF		TRUE	None	TRUE	None	TRAV27		TRBV30		run1	single pair	7	142	normal	hashtag2-run1	normal	A2402_AYAQKIFKI_CMV	0
	M1-2	TRAJ49	TRBJ1-2	TGTGCAGGAGCAACCGGTAACCAGTTCTATTTT	TGTGCCCTGGAAGGGTATGGACAGGGGTCCTATGGCTACACCTTC		CAGATGNQFYF		CALEGYGQGSYGYTF		TRUE	None	TRUE	None	TRAV27		TRBV30		run1	single pair	0	1044	normal	hashtag2-run1	normal	A2402_AYAQKIFKI_CMV	0
	M1-2	TRAJ49	TRBJ1-4	TGTGCAGGCCTTACCGGTAACCAGTTCTATTTT	TGTGCCTGGAGTCCCACGGAGGAAAAACTGTTTTTT		CAGLTGNQFYF		CAWSPTEEKLFF		TRUE	None	TRUE	None	TRAV27		TRBV30		run1	single pair	40	69	normal	hashtag2-run1	normal	A2402_AYAQKIFKI_CMV	0
	M1-2	TRAJ49	TRBJ1-1	TGTGCAGGGGCCACCGGTAACCAGTTCTATTTT	TGTGCCTGGACAGGGGGCACTGAAGCTTTCTTT		CAGATGNQFYF		CAWTGGTEAFF		TRUE	None	TRUE	None	TRAV27		TRBV30		run1	single pair	343	7	normal	hashtag2-run1	normal	A2402_AYAQKIFKI_CMV	0
	M1-2	TRAJ49	TRBJ1-1	TGTGCAGGACTCACCGGTAACCAGTTCTATTTT	TGTGCCTGGGGCGGGGGGCATACGACTGAAGCTTTCTTT		CAGLTGNQFYF		CAWGGGHTTEAFF		TRUE	None	TRUE	None	TRAV27		TRBV30		run1	single pair	23	76	normal	hashtag2-run1	normal	A2402_AYAQKIFKI_CMV	0
	M1-2	TRAJ49	TRBJ1-2	TGTGCAGGAGCAACCGGTAACCAGTTCTATTTT	TGTGCCCTGGAAGGGTATGGACAGGGGTCCTATGGCTACACCTTC		CAGATGNQFYF		CALEGYGQGSYGYTF		TRUE	None	TRUE	None	TRAV27		TRBV30		run1	single pair	0	1044	normal	hashtag2-run1	normal	A2402_AYAQKIFKI_CMV	0
	M1-2	TRAJ49	TRBJ1-1	TGTGCAGGAGCGACCGGTAACCAGTTCTATTTT	TGTGTATGTTCACCGAACACTGAAGCTTTCTTT		CAGATGNQFYF		CVCSPNTEAFF		TRUE	None	TRUE	None	TRAV27		TRBV30		run1	single pair	12	288	normal	hashtag2-run1	normal	A2402_AYAQKIFKI_CMV	0
	M1-2	TRAJ49	TRBJ2-7	TGTGCAGGAGCACTAGGTAACCAGTTCTATTTT	TGTGCCTCGGATTCCGGCGAGCAGTACTTC		CAGALGNQFYF		CASDSGEQYF		TRUE	None	TRUE	None	TRAV27		TRBV30		run1	single pair	314	6	normal	hashtag2-run1	normal	A2402_AYAQKIFKI_CMV	0
	M1-2	TRAJ49	TRBJ1-2	TGTGCAGGAGCAACCGGTAACCAGTTCTATTTT	TGTGCCCTGGAAGGGTATGGACAGGGGTCCTATGGCTACACCTTC		CAGATGNQFYF		CALEGYGQGSYGYTF		TRUE	None	TRUE	None	TRAV27		TRBV30		run1	single pair	0	1044	normal	hashtag2-run1	normal	A2402_AYAQKIFKI_CMV	0
	M1-2	TRAJ47	TRBJ1-1	TGTGCAGGAGCTCTCGGAAACAAGCTGGTCTTT	TGTGCCTGGACAGAGAACACTGAAGCTTTCTTT		CAGALGNKLVF		CAWTENTEAFF		TRUE	None	TRUE	None	TRAV27		TRBV30		run1	single pair	39	174	normal	hashtag2-run1	normal	A2402_AYAQKIFKI_CMV	0
	M1-2	TRAJ49	TRBJ1-2	TGTGCAGGAGCAACCGGTAACCAGTTCTATTTT	TGTGCCCTGGAAGGGTATGGACAGGGGTCCTATGGCTACACCTTC		CAGATGNQFYF		CALEGYGQGSYGYTF		TRUE	None	TRUE	None	TRAV27		TRBV30		run1	single pair	0	1044	normal	hashtag2-run1	normal	A2402_AYAQKIFKI_CMV	0
	M1-2	TRAJ49	TRBJ1-2	TGTGCAGGAGCAACCGGTAACCAGTTCTATTTT	TGTGCCCTGGAAGGGTATGGACAGGGGTCCTATGGCTACACCTTC		CAGATGNQFYF		CALEGYGQGSYGYTF		TRUE	None	TRUE	None	TRAV27		TRBV30		run1	single pair	0	1044	normal	hashtag2-run1	normal	A2402_AYAQKIFKI_CMV	0
	M1-2	TRAJ49	TRBJ1-1	TGTGCAGGGGCAACCGGTAACCAGTTCTATTTT	TGTGCCTGGAGCCCCTTTCAAACTGAAGCTTTCTTT		CAGATGNQFYF		CAWSPFQTEAFF		TRUE	None	TRUE	None	TRAV27		TRBV30		run1	single pair	35	53	normal	hashtag2-run1	normal	A2402_AYAQKIFKI_CMV	0
	M1-2	TRAJ49	TRBJ1-2	TGTGCAGGAGCAACCGGTAACCAGTTCTATTTT	TGTGCCCTGGAAGGGTATGGACAGGGGTCCTATGGCTACACCTTC		CAGATGNQFYF		CALEGYGQGSYGYTF		TRUE	None	TRUE	None	TRAV27		TRBV30		run1	single pair	0	1044	normal	hashtag2-run1	normal	A2402_AYAQKIFKI_CMV	0
	M1-2	TRAJ39	TRBJ1-1	TGTGCAGGAAGCTTGGGCAACATGCTCACCTTT	TGTGCCTGGAGTGAGGGCACTGAAGCTTTCTTT		CAGSLGNMLTF		CAWSEGTEAFF		TRUE	None	TRUE	None	TRAV27		TRBV30		run1	single pair	4	194	normal	hashtag2-run1	normal	A2402_AYAQKIFKI_CMV	0
	M1-2	TRAJ49	TRBJ1-1	TGTGCAGGAGCGATCGGTAACCAGTTCTATTTT	TGTGCCTGGAGTGGGGGAACTGAAGCTTTCTTT		CAGAIGNQFYF		CAWSGGTEAFF		TRUE	None	TRUE	None	TRAV27		TRBV30		run1	single pair	143	7	normal	hashtag2-run1	normal	A2402_AYAQKIFKI_CMV	0
	M1-2	TRAJ49	TRBJ2-1	TGTGCAGGTGGCACCGGTAACCAGTTCTATTTT	TGTGCCTGGAGTGGTGGGGAGTGGCAACATGAGCAGTTCTTC		CAGGTGNQFYF		CAWSGGEWQHEQFF		TRUE	None	TRUE	None	TRAV27		TRBV30		run1	single pair	21	57	normal	hashtag2-run1	normal	A2402_AYAQKIFKI_CMV	0
	M1-2	TRAJ49	TRBJ1-1	TGTGCAGGCGGCACCGGTAACCAGTTCTATTTT	TGTGCCTGGACCGCAAACACTGAAGCTTTCTTT		CAGGTGNQFYF		CAWTANTEAFF		TRUE	None	TRUE	None	TRAV27		TRBV30		run1	single pair	359	1	normal	hashtag2-run1	normal	A2402_AYAQKIFKI_CMV	0
	M1-2	TRAJ49	TRBJ1-2	TGTGCAGGAGCAACCGGTAACCAGTTCTATTTT	TGTGCCCTGGAAGGGTATGGACAGGGGTCCTATGGCTACACCTTC		CAGATGNQFYF		CALEGYGQGSYGYTF		TRUE	None	TRUE	None	TRAV27		TRBV30		run1	single pair	0	1044	normal	hashtag2-run1	normal	A2402_AYAQKIFKI_CMV	0
	M1-2	TRAJ49	TRBJ1-2	TGTGCAGGAGCAACCGGTAACCAGTTCTATTTT	TGTGCCCTGGAAGGGTATGGACAGGGGTCCTATGGCTACACCTTC		CAGATGNQFYF		CALEGYGQGSYGYTF		TRUE	None	TRUE	None	TRAV27		TRBV30		run1	single pair	0	1044	normal	hashtag2-run1	normal	A2402_AYAQKIFKI_CMV	0
	M1-2	TRAJ49	TRBJ2-7	TGTGCAGGAGCTCTCGGTAACCAGTTCTATTTT	TGTGCCTCCGAGCAGTACTTC		CAGALGNQFYF		CASEQYF		TRUE	None	TRUE	None	TRAV27		TRBV30		run1	single pair	20	118	normal	hashtag2-run1	normal	A2402_AYAQKIFKI_CMV	0
	M1-2	TRAJ39	TRBJ1-1	TGTGCAGGAAGCTTGGGCAACATGCTCACCTTT	TGTGCCTGGAGTGAGGGCACTGAAGCTTTCTTT		CAGSLGNMLTF		CAWSEGTEAFF		TRUE	None	TRUE	None	TRAV27		TRBV30		run1	single pair	4	194	normal	hashtag2-run1	normal	A2402_AYAQKIFKI_CMV	0
	M1-2	TRAJ49	TRBJ1-2	TGTGCAGGAGCAACCGGTAACCAGTTCTATTTT	TGTGCCCTGGAAGGGTATGGACAGGGGTCCTATGGCTACACCTTC		CAGATGNQFYF		CALEGYGQGSYGYTF		TRUE	None	TRUE	None	TRAV27		TRBV30		run1	single pair	0	1044	normal	hashtag2-run1	normal	A2402_AYAQKIFKI_CMV	0
	M1-2	TRAJ49	TRBJ2-7	TGTGCAGGAGCTCTCGGTAACCAGTTCTATTTT	TGTGCCTCCGAGCAGTACTTC		CAGALGNQFYF		CASEQYF		TRUE	None	TRUE	None	TRAV27		TRBV30		run1	single pair	20	118	normal	hashtag2-run1	normal	A2402_AYAQKIFKI_CMV	0
	M1-2	TRAJ47	TRBJ1-1	TGTGCAGGAGCTCTCGGAAACAAGCTGGTCTTT	TGTGCCTGGACAGAGAACACTGAAGCTTTCTTT		CAGALGNKLVF		CAWTENTEAFF		TRUE	None	TRUE	None	TRAV27		TRBV30		run1	single pair	39	174	normal	hashtag2-run1	normal	A2402_AYAQKIFKI_CMV	0
	M1-2	TRAJ49	TRBJ2-7	TGTGCAGGCGTCACCGGTAACCAGTTCTATTTT	TGTGCCTGGGGCGAATACGAGCAGTACTTC		CAGVTGNQFYF		CAWGEYEQYF		TRUE	None	TRUE	None	TRAV27		TRBV30		run1	single pair	7	142	normal	hashtag2-run1	normal	A2402_AYAQKIFKI_CMV	0
	M1-2	TRAJ49	TRBJ2-7	TGTGCAGGAGCTCTCGGTAACCAGTTCTATTTT	TGTGCCTCCGAGCAGTACTTC		CAGALGNQFYF		CASEQYF		TRUE	None	TRUE	None	TRAV27		TRBV30		run1	single pair	20	118	normal	hashtag2-run1	normal	A2402_AYAQKIFKI_CMV	0
	M1-2	TRAJ39	TRBJ1-1	TGTGCAGGAAGCTTGGGCAACATGCTCACCTTT	TGTGCCTGGAGTGAGGGCACTGAAGCTTTCTTT		CAGSLGNMLTF		CAWSEGTEAFF		TRUE	None	TRUE	None	TRAV27		TRBV30		run1	single pair	4	194	normal	hashtag2-run1	normal	A2402_AYAQKIFKI_CMV	0
	M1-2	TRAJ49	TRBJ1-2	TGTGCAGGAGCAACCGGTAACCAGTTCTATTTT	TGTGCCCTGGAAGGGTATGGACAGGGGTCCTATGGCTACACCTTC		CAGATGNQFYF		CALEGYGQGSYGYTF		TRUE	None	TRUE	None	TRAV27		TRBV30		run1	single pair	0	1044	normal	hashtag2-run1	normal	A2402_AYAQKIFKI_CMV	1
	M1-2	TRAJ49	TRBJ1-1	TGTGCAGGAGCGACCGGTAACCAGTTCTATTTT	TGTGTATGTTCACCGAACACTGAAGCTTTCTTT		CAGATGNQFYF		CVCSPNTEAFF		TRUE	None	TRUE	None	TRAV27		TRBV30		run1	single pair	12	288	normal	hashtag2-run1	normal	A2402_AYAQKIFKI_CMV	0
	M1-2	TRAJ49	TRBJ1-2	TGTGCAGGAGCAACCGGTAACCAGTTCTATTTT	TGTGCCCTGGAAGGGTATGGACAGGGGTCCTATGGCTACACCTTC		CAGATGNQFYF		CALEGYGQGSYGYTF		TRUE	None	TRUE	None	TRAV27		TRBV30		run1	single pair	0	1044	normal	hashtag2-run1	normal	A2402_AYAQKIFKI_CMV	0
	M1-2	TRAJ49	TRBJ1-2	TGTGCAGGAGCAACCGGTAACCAGTTCTATTTT	TGTGCCCTGGAAGGGTATGGACAGGGGTCCTATGGCTACACCTTC		CAGATGNQFYF		CALEGYGQGSYGYTF		TRUE	None	TRUE	None	TRAV27		TRBV30		run1	single pair	0	1044	normal	hashtag2-run1	normal	A2402_AYAQKIFKI_CMV	0
	M1-2	TRAJ49	TRBJ1-2	TGTGCAGGAGCAACCGGTAACCAGTTCTATTTT	TGTGCCCTGGAAGGGTATGGACAGGGGTCCTATGGCTACACCTTC		CAGATGNQFYF		CALEGYGQGSYGYTF		TRUE	None	TRUE	None	TRAV27		TRBV30		run1	single pair	0	1044	normal	hashtag2-run1	normal	A2402_AYAQKIFKI_CMV	0
	M1-2	TRAJ47	TRBJ1-1	TGTGCAGGAGCTCTCGGAAACAAGCTGGTCTTT	TGTGCCTGGACAGAGAACACTGAAGCTTTCTTT		CAGALGNKLVF		CAWTENTEAFF		TRUE	None	TRUE	None	TRAV27		TRBV30		run1	single pair	39	174	normal	hashtag2-run1	normal	A2402_AYAQKIFKI_CMV	0
	M1-2	TRAJ47	TRBJ1-1	TGTGCAGGAGCGGTTGGAAACAAACTGGTCTTT	TGTGCCTGGAGTAGTAACACTGAAGCTTTCTTT		CAGAVGNKLVF		CAWSSNTEAFF		TRUE	None	TRUE	None	TRAV27		TRBV30		run1	single pair	363	2	normal	hashtag2-run1	normal	A2402_AYAQKIFKI_CMV	1
	M1-2	TRAJ49	TRBJ1-1	TGTGCAGGAGCGACCGGTAACCAGTTCTATTTT	TGTGTATGTTCACCGAACACTGAAGCTTTCTTT		CAGATGNQFYF		CVCSPNTEAFF		TRUE	None	TRUE	None	TRAV27		TRBV30		run1	single pair	12	288	normal	hashtag2-run1	normal	A2402_AYAQKIFKI_CMV	0
	M1-2	TRAJ49	TRBJ1-2	TGTGCAGGAGCAACCGGTAACCAGTTCTATTTT	TGTGCCCTGGAAGGGTATGGACAGGGGTCCTATGGCTACACCTTC		CAGATGNQFYF		CALEGYGQGSYGYTF		TRUE	None	TRUE	None	TRAV27		TRBV30		run1	single pair	0	1044	normal	hashtag2-run1	normal	A2402_AYAQKIFKI_CMV	0
	M1-2	TRAJ49	TRBJ1-1	TGTGCAGGGGGCACCGGTAACCAGTTCTATTTT	TGTGCCTGCGAGCAAGGGCACCCTAAGGCTGAAGCTTTCTTT		CAGGTGNQFYF		CACEQGHPKAEAFF		TRUE	None	TRUE	None	TRAV27		TRBV30		run1	single pair	14	30	normal	hashtag2-run1	normal	A2402_AYAQKIFKI_CMV	0
	M1-2	TRAJ49	TRBJ2-7	TGTGCAGGAGCTCTCGGTAACCAGTTCTATTTT	TGTGCCTCCGAGCAGTACTTC		CAGALGNQFYF		CASEQYF		TRUE	None	TRUE	None	TRAV27		TRBV30		run1	single pair	20	118	normal	hashtag2-run1	normal	A2402_AYAQKIFKI_CMV	0
	M1-2	TRAJ49	TRBJ1-1	TGTGCAGGAGCGACCGGTAACCAGTTCTATTTT	TGTGTATGTTCACCGAACACTGAAGCTTTCTTT		CAGATGNQFYF		CVCSPNTEAFF		TRUE	None	TRUE	None	TRAV27		TRBV30		run1	single pair	12	288	normal	hashtag2-run1	normal	A2402_AYAQKIFKI_CMV	0
	M1-2	TRAJ49	TRBJ1-1	TGTGCAGGAGCGACCGGTAACCAGTTCTATTTT	TGTGTATGTTCACCGAACACTGAAGCTTTCTTT		CAGATGNQFYF		CVCSPNTEAFF		TRUE	None	TRUE	None	TRAV27		TRBV30		run1	single pair	12	288	normal	hashtag2-run1	normal	A2402_AYAQKIFKI_CMV	0
	M1-2	TRAJ39	TRBJ1-1	TGTGCAGGAAGCTTGGGCAACATGCTCACCTTT	TGTGCCTGGAGTGAGGGCACTGAAGCTTTCTTT		CAGSLGNMLTF		CAWSEGTEAFF		TRUE	None	TRUE	None	TRAV27		TRBV30		run1	single pair	4	194	normal	hashtag2-run1	normal	A2402_AYAQKIFKI_CMV	0
	M1-2	TRAJ49	TRBJ1-1	TGTGCAGGAGCGACCGGTAACCAGTTCTATTTT	TGTGTATGTTCACCGAACACTGAAGCTTTCTTT		CAGATGNQFYF		CVCSPNTEAFF		TRUE	None	TRUE	None	TRAV27		TRBV30		run1	single pair	12	288	normal	hashtag2-run1	normal	A2402_AYAQKIFKI_CMV	0
	M1-2	TRAJ49	TRBJ1-2	TGTGCAGGAGCAACCGGTAACCAGTTCTATTTT	TGTGCCCTGGAAGGGTATGGACAGGGGTCCTATGGCTACACCTTC		CAGATGNQFYF		CALEGYGQGSYGYTF		TRUE	None	TRUE	None	TRAV27		TRBV30		run1	single pair	0	1044	normal	hashtag2-run1	normal	A2402_AYAQKIFKI_CMV	0
	M1-2	TRAJ49	TRBJ1-1	TGTGCAGGAGCGACCGGTAACCAGTTCTATTTT	TGTGTATGTTCACCGAACACTGAAGCTTTCTTT		CAGATGNQFYF		CVCSPNTEAFF		TRUE	None	TRUE	None	TRAV27		TRBV30		run1	single pair	12	288	normal	hashtag2-run1	normal	A2402_AYAQKIFKI_CMV	0
	M1-2	TRAJ49	TRBJ2-1	TGTGCAGGTGGCACCGGTAACCAGTTCTATTTT	TGTGCCTGGAGTGGTGGGGAGTGGCAACATGAGCAGTTCTTC		CAGGTGNQFYF		CAWSGGEWQHEQFF		TRUE	None	TRUE	None	TRAV27		TRBV30		run1	single pair	21	57	normal	hashtag2-run1	normal	A2402_AYAQKIFKI_CMV	0
	M1-2	TRAJ49	TRBJ2-7	TGTGCAGGCGTCACCGGTAACCAGTTCTATTTT	TGTGCCTGGGGCGAATACGAGCAGTACTTC		CAGVTGNQFYF		CAWGEYEQYF		TRUE	None	TRUE	None	TRAV27		TRBV30		run1	single pair	7	142	normal	hashtag2-run1	normal	A2402_AYAQKIFKI_CMV	0
	M1-2	TRAJ49	TRBJ2-7	TGTGCAGGCGTCACCGGTAACCAGTTCTATTTT	TGTGCCTGGGGCGAATACGAGCAGTACTTC		CAGVTGNQFYF		CAWGEYEQYF		TRUE	None	TRUE	None	TRAV27		TRBV30		run1	single pair	7	142	normal	hashtag2-run1	normal	A2402_AYAQKIFKI_CMV	0
	M1-2	TRAJ49	TRBJ1-1	TGTGCAGGAGCGACCGGTAACCAGTTCTATTTT	TGTGTATGTTCACCGAACACTGAAGCTTTCTTT		CAGATGNQFYF		CVCSPNTEAFF		TRUE	None	TRUE	None	TRAV27		TRBV30		run1	single pair	12	288	normal	hashtag2-run1	normal	A2402_AYAQKIFKI_CMV	0
	M1-2	TRAJ47	TRBJ1-1	TGTGCAGGAGCGGTAGGAAACAAACTGGTCTTT	TGTGCCTGGAGCGGGAACACTGAAGCTTTCTTT		CAGAVGNKLVF		CAWSGNTEAFF		TRUE	None	TRUE	None	TRAV27		TRBV30		run1	single pair	78	52	normal	hashtag2-run1	normal	A2402_AYAQKIFKI_CMV	0
	M1-2	TRAJ49	TRBJ2-1	TGTGCAGGTGGCACCGGTAACCAGTTCTATTTT	TGTGCCTGGAGTGGTGGGGAGTGGCAACATGAGCAGTTCTTC		CAGGTGNQFYF		CAWSGGEWQHEQFF		TRUE	None	TRUE	None	TRAV27		TRBV30		run1	single pair	21	57	normal	hashtag2-run1	normal	A2402_AYAQKIFKI_CMV	0
	M1-2	TRAJ39	TRBJ1-1	TGTGCAGGAGCATTGGGCAACATGCTCACCTTT	TGTGCCTGGACAGAGAACACTGAAGCTTTCTTT		CAGALGNMLTF		CAWTENTEAFF		TRUE	None	TRUE	None	TRAV27		TRBV30		run1	single pair	27	65	normal	hashtag2-run1	normal	A2402_AYAQKIFKI_CMV	0
	M1-2	TRAJ49	TRBJ1-1	TGTGCAGGAGCGACCGGTAACCAGTTCTATTTT	TGTGTATGTTCACCGAACACTGAAGCTTTCTTT		CAGATGNQFYF		CVCSPNTEAFF		TRUE	None	TRUE	None	TRAV27		TRBV30		run1	single pair	12	288	normal	hashtag2-run1	normal	A2402_AYAQKIFKI_CMV	0
	M1-2	TRAJ49	TRBJ2-7	TGTGCAGGAGCTCTCGGTAACCAGTTCTATTTT	TGTGCCTCCGAGCAGTACTTC		CAGALGNQFYF		CASEQYF		TRUE	None	TRUE	None	TRAV27		TRBV30		run1	single pair	20	118	normal	hashtag2-run1	normal	A2402_AYAQKIFKI_CMV	0
	M1-2	TRAJ49	TRBJ1-4	TGTGCAGGCCTTACCGGTAACCAGTTCTATTTT	TGTGCCTGGAGTCCCACGGAGGAAAAACTGTTTTTT		CAGLTGNQFYF		CAWSPTEEKLFF		TRUE	None	TRUE	None	TRAV27		TRBV30		run1	single pair	40	69	normal	hashtag2-run1	normal	A2402_AYAQKIFKI_CMV	0
	M1-2	TRAJ49	TRBJ1-2	TGTGCAGGAGCAACCGGTAACCAGTTCTATTTT	TGTGCCCTGGAAGGGTATGGACAGGGGTCCTATGGCTACACCTTC		CAGATGNQFYF		CALEGYGQGSYGYTF		TRUE	None	TRUE	None	TRAV27		TRBV30		run1	single pair	0	1044	normal	hashtag2-run1	normal	A2402_AYAQKIFKI_CMV	0
	M1-2	TRAJ49	TRBJ2-1	TGTGCAGGTGGCACCGGTAACCAGTTCTATTTT	TGTGCCTGGAGTGGTGGGGAGTGGCAACATGAGCAGTTCTTC		CAGGTGNQFYF		CAWSGGEWQHEQFF		TRUE	None	TRUE	None	TRAV27		TRBV30		run1	single pair	21	57	normal	hashtag2-run1	normal	A2402_AYAQKIFKI_CMV	0
	M1-2	TRAJ49	TRBJ1-2	TGTGCAGGAGCAACCGGTAACCAGTTCTATTTT	TGTGCCCTGGAAGGGTATGGACAGGGGTCCTATGGCTACACCTTC		CAGATGNQFYF		CALEGYGQGSYGYTF		TRUE	None	TRUE	None	TRAV27		TRBV30		run1	single pair	0	1044	normal	hashtag2-run1	normal	A2402_AYAQKIFKI_CMV	0
	M1-2	TRAJ47	TRBJ1-1	TGTGCAGGAGCTCTCGGAAACAAGCTGGTCTTT	TGTGCCTGGACAGAGAACACTGAAGCTTTCTTT		CAGALGNKLVF		CAWTENTEAFF		TRUE	None	TRUE	None	TRAV27		TRBV30		run1	single pair	39	174	normal	hashtag2-run1	normal	A2402_AYAQKIFKI_CMV	0
	M1-2	TRAJ49	TRBJ1-1	TGTGCAGGGAACACCGGTAACCAGTTCTATTTT	TGTGCCTGGACAGAGAACACTGAAGCTTTCTTT		CAGNTGNQFYF		CAWTENTEAFF		TRUE	None	TRUE	None	TRAV27		TRBV30		run1	single pair	110	4	normal	hashtag2-run1	normal	A2402_AYAQKIFKI_CMV	0
	M1-2	TRAJ49	TRBJ1-2	TGTGCAGGAGCAACCGGTAACCAGTTCTATTTT	TGTGCCCTGGAAGGGTATGGACAGGGGTCCTATGGCTACACCTTC		CAGATGNQFYF		CALEGYGQGSYGYTF		TRUE	None	TRUE	None	TRAV27		TRBV30		run1	single pair	0	1044	normal	hashtag2-run1	normal	A2402_AYAQKIFKI_CMV	0
	M1-2	TRAJ45	TRBJ2-3	TGCATCGTCAGAGCCTCAGGAGGAGGTGCTGACGGACTCACCTTT	TGCAGTGCTACCGGGGGACTAGCGTTAGATACGCAGTATTTT		CIVRASGGGADGLTF		CSATGGLALDTQYF		TRUE	None	TRUE	None	TRAV26-1		TRBV20-1		run1	single pair	366	1	normal	hashtag2-run1	normal	A2402_AYAQKIFKI_CMV	2
	M1-2	TRAJ49	TRBJ1-2	TGTGCAGGAGCAACCGGTAACCAGTTCTATTTT	TGTGCCCTGGAAGGGTATGGACAGGGGTCCTATGGCTACACCTTC		CAGATGNQFYF		CALEGYGQGSYGYTF		TRUE	None	TRUE	None	TRAV27		TRBV30		run1	single pair	0	1044	normal	hashtag2-run1	normal	A2402_AYAQKIFKI_CMV	2
	M1-2	TRAJ49	TRBJ2-7	TGTGCAGGCGTCACCGGTAACCAGTTCTATTTT	TGTGCCTGGGGCGAATACGAGCAGTACTTC		CAGVTGNQFYF		CAWGEYEQYF		TRUE	None	TRUE	None	TRAV27		TRBV30		run1	single pair	7	142	normal	hashtag2-run1	normal	A2402_AYAQKIFKI_CMV	0
	M1-2	TRAJ49	TRBJ1-4	TGTGCAGGCCTTACCGGTAACCAGTTCTATTTT	TGTGCCTGGAGTCCCACGGAGGAAAAACTGTTTTTT		CAGLTGNQFYF		CAWSPTEEKLFF		TRUE	None	TRUE	None	TRAV27		TRBV30		run1	single pair	40	69	normal	hashtag2-run1	normal	A2402_AYAQKIFKI_CMV	0
	M1-2	TRAJ39	TRBJ1-1	TGTGCAGGAAGCTTGGGCAACATGCTCACCTTT	TGTGCCTGGAGTGAGGGCACTGAAGCTTTCTTT		CAGSLGNMLTF		CAWSEGTEAFF		TRUE	None	TRUE	None	TRAV27		TRBV30		run1	single pair	4	194	normal	hashtag2-run1	normal	A2402_AYAQKIFKI_CMV	0
	M1-2	TRAJ49	TRBJ1-2	TGTGCAGGAGCAACCGGTAACCAGTTCTATTTT	TGTGCCCTGGAAGGGTATGGACAGGGGTCCTATGGCTACACCTTC		CAGATGNQFYF		CALEGYGQGSYGYTF		TRUE	None	TRUE	None	TRAV27		TRBV30		run1	single pair	0	1044	normal	hashtag2-run1	normal	A2402_AYAQKIFKI_CMV	0
	M1-2	TRAJ49	TRBJ1-1	TGTGCAGGAGCGACCGGTAACCAGTTCTATTTT	TGTGTATGTTCACCGAACACTGAAGCTTTCTTT		CAGATGNQFYF		CVCSPNTEAFF		TRUE	None	TRUE	None	TRAV27		TRBV30		run1	single pair	12	288	normal	hashtag2-run1	normal	A2402_AYAQKIFKI_CMV	0
	M1-2	TRAJ49	TRBJ1-2	TGTGCAGGAGCAACCGGTAACCAGTTCTATTTT	TGTGCCCTGGAAGGGTATGGACAGGGGTCCTATGGCTACACCTTC		CAGATGNQFYF		CALEGYGQGSYGYTF		TRUE	None	TRUE	None	TRAV27		TRBV30		run1	single pair	0	1044	normal	hashtag2-run1	normal	A2402_AYAQKIFKI_CMV	0
	M1-2	TRAJ39	TRBJ1-1	TGTGCAGGAGCATTGGGCAACATGCTCACCTTT	TGTGCCTGGACAGAGAACACTGAAGCTTTCTTT		CAGALGNMLTF		CAWTENTEAFF		TRUE	None	TRUE	None	TRAV27		TRBV30		run1	single pair	27	65	normal	hashtag2-run1	normal	A2402_AYAQKIFKI_CMV	0
	M1-2	TRAJ49	TRBJ1-1	TGTGCAGGACTCACCGGTAACCAGTTCTATTTT	TGTGCCTGGGGCGGGGGGCATACGACTGAAGCTTTCTTT		CAGLTGNQFYF		CAWGGGHTTEAFF		TRUE	None	TRUE	None	TRAV27		TRBV30		run1	single pair	23	76	normal	hashtag2-run1	normal	A2402_AYAQKIFKI_CMV	0
	M1-2	TRAJ49	TRBJ1-2	TGTGCAGGAGCAACCGGTAACCAGTTCTATTTT	TGTGCCCTGGAAGGGTATGGACAGGGGTCCTATGGCTACACCTTC		CAGATGNQFYF		CALEGYGQGSYGYTF		TRUE	None	TRUE	None	TRAV27		TRBV30		run1	single pair	0	1044	normal	hashtag2-run1	normal	A2402_AYAQKIFKI_CMV	0
	M1-2	TRAJ49	TRBJ1-1	TGTGCAGGAGGAACCGGTAACCAGTTCTATTTT	TGTGCCTGGGACAGGGGGCAAACTGAAGCTTTCTTT		CAGGTGNQFYF		CAWDRGQTEAFF		TRUE	None	TRUE	None	TRAV27		TRBV30		run1	single pair	49	43	normal	hashtag2-run1	normal	A2402_AYAQKIFKI_CMV	0
	M1-2	TRAJ49	TRBJ1-1	TGTGCAGGAGCGACCGGTAACCAGTTCTATTTT	TGTGTATGTTCACCGAACACTGAAGCTTTCTTT		CAGATGNQFYF		CVCSPNTEAFF		TRUE	None	TRUE	None	TRAV27		TRBV30		run1	single pair	12	288	normal	hashtag2-run1	normal	A2402_AYAQKIFKI_CMV	2
	M1-2	TRAJ49	TRBJ1-4	TGTGCAGGCCTTACCGGTAACCAGTTCTATTTT	TGTGCCTGGAGTCCCACGGAGGAAAAACTGTTTTTT		CAGLTGNQFYF		CAWSPTEEKLFF		TRUE	None	TRUE	None	TRAV27		TRBV30		run1	single pair	40	69	normal	hashtag2-run1	normal	A2402_AYAQKIFKI_CMV	0
	M1-2	TRAJ49	TRBJ2-7	TGTGCAGGAGCTCTCGGTAACCAGTTCTATTTT	TGTGCCTCCGAGCAGTACTTC		CAGALGNQFYF		CASEQYF		TRUE	None	TRUE	None	TRAV27		TRBV30		run1	single pair	20	118	normal	hashtag2-run1	normal	A2402_AYAQKIFKI_CMV	0
	M1-2	TRAJ49	TRBJ1-2	TGTGCAGGAGCAACCGGTAACCAGTTCTATTTT	TGTGCCCTGGAAGGGTATGGACAGGGGTCCTATGGCTACACCTTC		CAGATGNQFYF		CALEGYGQGSYGYTF		TRUE	None	TRUE	None	TRAV27		TRBV30		run1	single pair	0	1044	normal	hashtag2-run1	normal	A2402_AYAQKIFKI_CMV	0
	M1-2	TRAJ39	TRBJ1-1	TGTGCAGGAAGCTTGGGCAACATGCTCACCTTT	TGTGCCTGGAGTGAGGGCACTGAAGCTTTCTTT		CAGSLGNMLTF		CAWSEGTEAFF		TRUE	None	TRUE	None	TRAV27		TRBV30		run1	single pair	4	194	normal	hashtag2-run1	normal	A2402_AYAQKIFKI_CMV	0
	M1-2	TRAJ49	TRBJ1-2	TGTGCAGGAGCAACCGGTAACCAGTTCTATTTT	TGTGCCCTGGAAGGGTATGGACAGGGGTCCTATGGCTACACCTTC		CAGATGNQFYF		CALEGYGQGSYGYTF		TRUE	None	TRUE	None	TRAV27		TRBV30		run1	single pair	0	1044	normal	hashtag2-run1	normal	A2402_AYAQKIFKI_CMV	0
	M1-2	TRAJ49	TRBJ1-1	TGTGCAGGAGCCATCGGTAACCAGTTCTATTTT	TGTGCCTGGAGTGGGGGGACTGAAGCTTTCTTT		CAGAIGNQFYF		CAWSGGTEAFF		TRUE	None	TRUE	None	TRAV27		TRBV30		run1	single pair	16	20	normal	hashtag2-run1	normal	A2402_AYAQKIFKI_CMV	3
	M1-2	TRAJ49	TRBJ1-1	TGTGCAGGACTCACCGGTAACCAGTTCTATTTT	TGTGCCTGGGGCGGGGGGCATACGACTGAAGCTTTCTTT		CAGLTGNQFYF		CAWGGGHTTEAFF		TRUE	None	TRUE	None	TRAV27		TRBV30		run1	single pair	23	76	normal	hashtag2-run1	normal	A2402_AYAQKIFKI_CMV	0
	M1-2	TRAJ49	TRBJ2-7	TGTGCAGGCGTCACCGGTAACCAGTTCTATTTT	TGTGCCTGGGGCGAATACGAGCAGTACTTC		CAGVTGNQFYF		CAWGEYEQYF		TRUE	None	TRUE	None	TRAV27		TRBV30		run1	single pair	7	142	normal	hashtag2-run1	normal	A2402_AYAQKIFKI_CMV	0
	M1-2	TRAJ49	TRBJ1-2	TGTGCAGGAGCAACCGGTAACCAGTTCTATTTT	TGTGCCCTGGAAGGGTATGGACAGGGGTCCTATGGCTACACCTTC		CAGATGNQFYF		CALEGYGQGSYGYTF		TRUE	None	TRUE	None	TRAV27		TRBV30		run1	single pair	0	1044	normal	hashtag2-run1	normal	A2402_AYAQKIFKI_CMV	3
	M1-2	TRAJ49	TRBJ1-2	TGTGCAGGAGCAACCGGTAACCAGTTCTATTTT	TGTGCCCTGGAAGGGTATGGACAGGGGTCCTATGGCTACACCTTC		CAGATGNQFYF		CALEGYGQGSYGYTF		TRUE	None	TRUE	None	TRAV27		TRBV30		run1	single pair	0	1044	normal	hashtag2-run1	normal	A2402_AYAQKIFKI_CMV	0
	M1-2	TRAJ47	TRBJ1-1	TGTGCAGGAGCTCTCGGAAACAAGCTGGTCTTT	TGTGCCTGGACAGAGAACACTGAAGCTTTCTTT		CAGALGNKLVF		CAWTENTEAFF		TRUE	None	TRUE	None	TRAV27		TRBV30		run1	single pair	39	174	normal	hashtag2-run1	normal	A2402_AYAQKIFKI_CMV	0
	M1-2	TRAJ49	TRBJ1-2	TGTGCAGGAGCAACCGGTAACCAGTTCTATTTT	TGTGCCCTGGAAGGGTATGGACAGGGGTCCTATGGCTACACCTTC		CAGATGNQFYF		CALEGYGQGSYGYTF		TRUE	None	TRUE	None	TRAV27		TRBV30		run1	single pair	0	1044	normal	hashtag2-run1	normal	A2402_AYAQKIFKI_CMV	0
	M1-2	TRAJ49	TRBJ2-7	TGTGCAGGCGTCACCGGTAACCAGTTCTATTTT	TGTGCCTGGGGCGAATACGAGCAGTACTTC		CAGVTGNQFYF		CAWGEYEQYF		TRUE	None	TRUE	None	TRAV27		TRBV30		run1	single pair	7	142	normal	hashtag2-run1	normal	A2402_AYAQKIFKI_CMV	0
	M1-2	TRAJ49	TRBJ1-1	TGTGCAGGAGGCACCGGTAACCAGTTCTATTTT	TGTGCCTGGACAGAGAACACTGAAGCTTTCTTT		CAGGTGNQFYF		CAWTENTEAFF		TRUE	None	TRUE	None	TRAV27		TRBV30		run1	single pair	34	163	normal	hashtag2-run1	normal	A2402_AYAQKIFKI_CMV	0
	M1-2	TRAJ39	TRBJ1-1	TGTGCAGGAAGCTTGGGCAACATGCTCACCTTT	TGTGCCTGGAGTGAGGGCACTGAAGCTTTCTTT		CAGSLGNMLTF		CAWSEGTEAFF		TRUE	None	TRUE	None	TRAV27		TRBV30		run1	single pair	4	194	normal	hashtag2-run1	normal	A2402_AYAQKIFKI_CMV	0
	M1-2	TRAJ49	TRBJ2-7	TGTGCAGGCGTCACCGGTAACCAGTTCTATTTT	TGTGCCTGGGGCGAATACGAGCAGTACTTC		CAGVTGNQFYF		CAWGEYEQYF		TRUE	None	TRUE	None	TRAV27		TRBV30		run1	single pair	7	142	normal	hashtag2-run1	normal	A2402_AYAQKIFKI_CMV	0
	M1-2	TRAJ49	TRBJ1-2	TGTGCAGGAGCAACCGGTAACCAGTTCTATTTT	TGTGCCCTGGAAGGGTATGGACAGGGGTCCTATGGCTACACCTTC		CAGATGNQFYF		CALEGYGQGSYGYTF		TRUE	None	TRUE	None	TRAV27		TRBV30		run1	single pair	0	1044	normal	hashtag2-run1	normal	A2402_AYAQKIFKI_CMV	0
	M1-2	TRAJ39	TRBJ1-1	TGTGCAGGAGCCGCAGGCAACATGCTCACCTTT	TGTGCCTGGACCGAGAACACTGAAGCTTTCTTT		CAGAAGNMLTF		CAWTENTEAFF		TRUE	None	TRUE	None	TRAV27		TRBV30		run1	single pair	133	13	normal	hashtag2-run1	normal	A2402_AYAQKIFKI_CMV	0
	M1-2	TRAJ49	TRBJ1-2	TGTGCAGGAGCAACCGGTAACCAGTTCTATTTT	TGTGCCCTGGAAGGGTATGGACAGGGGTCCTATGGCTACACCTTC		CAGATGNQFYF		CALEGYGQGSYGYTF		TRUE	None	TRUE	None	TRAV27		TRBV30		run1	single pair	0	1044	normal	hashtag2-run1	normal	A2402_AYAQKIFKI_CMV	0
	M1-2	TRAJ49	TRBJ1-2	TGTGCAGGAGCAACCGGTAACCAGTTCTATTTT	TGTGCCCTGGAAGGGTATGGACAGGGGTCCTATGGCTACACCTTC		CAGATGNQFYF		CALEGYGQGSYGYTF		TRUE	None	TRUE	None	TRAV27		TRBV30		run1	single pair	0	1044	normal	hashtag2-run1	normal	A2402_AYAQKIFKI_CMV	0
	M1-2	TRAJ49	TRBJ1-1	TGTGCAGGAGCCATCGGTAACCAGTTCTATTTT	TGTGCCTGGAGTGGGGGGACTGAAGCTTTCTTT		CAGAIGNQFYF		CAWSGGTEAFF		TRUE	None	TRUE	None	TRAV27		TRBV30		run1	single pair	16	20	normal	hashtag2-run1	normal	A2402_AYAQKIFKI_CMV	0
	M1-2	TRAJ49	TRBJ1-2	TGTGCAGGAGCAACCGGTAACCAGTTCTATTTT	TGTGCCCTGGAAGGGTATGGACAGGGGTCCTATGGCTACACCTTC		CAGATGNQFYF		CALEGYGQGSYGYTF		TRUE	None	TRUE	None	TRAV27		TRBV30		run1	single pair	0	1044	normal	hashtag2-run1	normal	A2402_AYAQKIFKI_CMV	0
	M1-2	TRAJ49	TRBJ2-7	TGTGCAGGAGCTCTCGGTAACCAGTTCTATTTT	TGTGCCTCCGAGCAGTACTTC		CAGALGNQFYF		CASEQYF		TRUE	None	TRUE	None	TRAV27		TRBV30		run1	single pair	20	118	normal	hashtag2-run1	normal	A2402_AYAQKIFKI_CMV	0
	M1-2	TRAJ49	TRBJ1-2	TGTGCAGGAGCAACCGGTAACCAGTTCTATTTT	TGTGCCCTGGAAGGGTATGGACAGGGGTCCTATGGCTACACCTTC		CAGATGNQFYF		CALEGYGQGSYGYTF		TRUE	None	TRUE	None	TRAV27		TRBV30		run1	single pair	0	1044	normal	hashtag2-run1	normal	A2402_AYAQKIFKI_CMV	0
	M1-2	TRAJ49	TRBJ1-1	TGTGCAGGAGGAACCGGTAACCAGTTCTATTTT	TGTGCCTGGGACAGGGGGCAAACTGAAGCTTTCTTT		CAGGTGNQFYF		CAWDRGQTEAFF		TRUE	None	TRUE	None	TRAV27		TRBV30		run1	single pair	49	43	normal	hashtag2-run1	normal	A2402_AYAQKIFKI_CMV	0
	M1-2	TRAJ49	TRBJ1-1	TGTGCAGGAGCGACCGGTAACCAGTTCTATTTT	TGTGTATGTTCACCGAACACTGAAGCTTTCTTT		CAGATGNQFYF		CVCSPNTEAFF		TRUE	None	TRUE	None	TRAV27		TRBV30		run1	single pair	12	288	normal	hashtag2-run1	normal	A2402_AYAQKIFKI_CMV	0
	M1-2	TRAJ49	TRBJ1-2	TGTGCAGGAGCAACCGGTAACCAGTTCTATTTT	TGTGCCCTGGAAGGGTATGGACAGGGGTCCTATGGCTACACCTTC		CAGATGNQFYF		CALEGYGQGSYGYTF		TRUE	None	TRUE	None	TRAV27		TRBV30		run1	single pair	0	1044	normal	hashtag2-run1	normal	A2402_AYAQKIFKI_CMV	0
	M1-2	TRAJ49	TRBJ2-7	TGTGCAGGAGCTCTCGGTAACCAGTTCTATTTT	TGTGCCTCCGAGCAGTACTTC		CAGALGNQFYF		CASEQYF		TRUE	None	TRUE	None	TRAV27		TRBV30		run1	single pair	20	118	normal	hashtag2-run1	normal	A2402_AYAQKIFKI_CMV	2
	M1-2	TRAJ49	TRBJ1-2	TGTGCAGGAGCAACCGGTAACCAGTTCTATTTT	TGTGCCCTGGAAGGGTATGGACAGGGGTCCTATGGCTACACCTTC		CAGATGNQFYF		CALEGYGQGSYGYTF		TRUE	None	TRUE	None	TRAV27		TRBV30		run1	single pair	0	1044	normal	hashtag2-run1	normal	A2402_AYAQKIFKI_CMV	0
	M1-2	TRAJ39	TRBJ1-1	TGTGCAGGAAGTTTAGGCAACATGCTCACCTTT	TGTGCCTGGACGATGAACACTGAAGCTTTCTTT		CAGSLGNMLTF		CAWTMNTEAFF		TRUE	None	TRUE	None	TRAV27		TRBV30		run1	single pair	3	130	normal	hashtag2-run1	normal	A2402_AYAQKIFKI_CMV	0
	M1-2	TRAJ49	TRBJ1-1	TGTGCAGGCGGCACCGGTAACCAGTTCTATTTT	TGTGCCTTCGACAGACACTCCTCTGAAGCTTTCTTT		CAGGTGNQFYF		CAFDRHSSEAFF		TRUE	None	TRUE	None	TRAV27		TRBV30		run1	single pair	300	3	normal	hashtag2-run1	normal	A2402_AYAQKIFKI_CMV	0
	M1-2	TRAJ49	TRBJ2-7	TGTGCAGGAGCTCTCGGTAACCAGTTCTATTTT	TGTGCCTCCGAGCAGTACTTC		CAGALGNQFYF		CASEQYF		TRUE	None	TRUE	None	TRAV27		TRBV30		run1	single pair	20	118	normal	hashtag2-run1	normal	A2402_AYAQKIFKI_CMV	0
	M1-2	TRAJ49	TRBJ1-1	TGTGCAGGAGCGACCGGTAACCAGTTCTATTTT	TGTGTATGTTCACCGAACACTGAAGCTTTCTTT		CAGATGNQFYF		CVCSPNTEAFF		TRUE	None	TRUE	None	TRAV27		TRBV30		run1	single pair	12	288	normal	hashtag2-run1	normal	A2402_AYAQKIFKI_CMV	0
	M1-2	TRAJ49	TRBJ1-1	TGTGCAGGAGCGACCGGTAACCAGTTCTATTTT	TGTGTATGTTCACCGAACACTGAAGCTTTCTTT		CAGATGNQFYF		CVCSPNTEAFF		TRUE	None	TRUE	None	TRAV27		TRBV30		run1	single pair	12	288	normal	hashtag2-run1	normal	A2402_AYAQKIFKI_CMV	0
	M1-2	TRAJ49	TRBJ1-1	TGTGCCGGGAACACCGGTAACCAGTTCTATTTT	TGTGCCTATACAGAGAACACTGAAGCTTTCTTT		CAGNTGNQFYF		CAYTENTEAFF		TRUE	None	TRUE	None	TRAV27		TRBV30		run1	single pair	128	21	normal	hashtag2-run1	normal	A2402_AYAQKIFKI_CMV	0
	M1-2	TRAJ49	TRBJ1-2	TGTGCAGGAGCAACCGGTAACCAGTTCTATTTT	TGTGCCCTGGAAGGGTATGGACAGGGGTCCTATGGCTACACCTTC		CAGATGNQFYF		CALEGYGQGSYGYTF		TRUE	None	TRUE	None	TRAV27		TRBV30		run1	single pair	0	1044	normal	hashtag2-run1	normal	A2402_AYAQKIFKI_CMV	0
	M1-2	TRAJ49	TRBJ1-2	TGTGCAGGAGCAACCGGTAACCAGTTCTATTTT	TGTGCCCTGGAAGGGTATGGACAGGGGTCCTATGGCTACACCTTC		CAGATGNQFYF		CALEGYGQGSYGYTF		TRUE	None	TRUE	None	TRAV27		TRBV30		run1	single pair	0	1044	normal	hashtag2-run1	normal	A2402_AYAQKIFKI_CMV	0
	M1-2	TRAJ39	TRBJ1-1	TGTGCAGGAAGTTTAGGCAACATGCTCACCTTT	TGTGCCTGGACGATGAACACTGAAGCTTTCTTT		CAGSLGNMLTF		CAWTMNTEAFF		TRUE	None	TRUE	None	TRAV27		TRBV30		run1	single pair	3	130	normal	hashtag2-run1	normal	A2402_AYAQKIFKI_CMV	0
	M1-2	TRAJ49	TRBJ1-1	TGTGCAGGAGGAGTTGGTAACCAGTTCTATTTT	TGTGCCTGGAGTGAGAACACTGAAGCTTTCTTT		CAGGVGNQFYF		CAWSENTEAFF		TRUE	None	TRUE	None	TRAV27		TRBV30		run1	single pair	63	44	normal	hashtag2-run1	normal	A2402_AYAQKIFKI_CMV	2
	M1-2	TRAJ49	TRBJ1-2	TGTGCAGGAGCAACCGGTAACCAGTTCTATTTT	TGTGCCCTGGAAGGGTATGGACAGGGGTCCTATGGCTACACCTTC		CAGATGNQFYF		CALEGYGQGSYGYTF		TRUE	None	TRUE	None	TRAV27		TRBV30		run1	single pair	0	1044	normal	hashtag2-run1	normal	A2402_AYAQKIFKI_CMV	0
	M1-2	TRAJ49	TRBJ2-7	TGTGCAGGCGTCACCGGTAACCAGTTCTATTTT	TGTGCCTGGGGCGAATACGAGCAGTACTTC		CAGVTGNQFYF		CAWGEYEQYF		TRUE	None	TRUE	None	TRAV27		TRBV30		run1	single pair	7	142	normal	hashtag2-run1	normal	A2402_AYAQKIFKI_CMV	3
	M1-2	TRAJ47	TRBJ1-1	TGTGCAGGAGCTCTCGGAAACAAGCTGGTCTTT	TGTGCCTGGACAGAGAACACTGAAGCTTTCTTT		CAGALGNKLVF		CAWTENTEAFF		TRUE	None	TRUE	None	TRAV27		TRBV30		run1	single pair	39	174	normal	hashtag2-run1	normal	A2402_AYAQKIFKI_CMV	0
	M1-2	TRAJ49	TRBJ1-1	TGTGCAGGAGCGACCGGTAACCAGTTCTATTTT	TGTGTATGTTCACCGAACACTGAAGCTTTCTTT		CAGATGNQFYF		CVCSPNTEAFF		TRUE	None	TRUE	None	TRAV27		TRBV30		run1	single pair	12	288	normal	hashtag2-run1	normal	A2402_AYAQKIFKI_CMV	0
	M1-2	TRAJ39	TRBJ1-1	TGTGCAGGAAGTTTAGGCAACATGCTCACCTTT	TGTGCCTGGACGATGAACACTGAAGCTTTCTTT		CAGSLGNMLTF		CAWTMNTEAFF		TRUE	None	TRUE	None	TRAV27		TRBV30		run1	single pair	3	130	normal	hashtag2-run1	normal	A2402_AYAQKIFKI_CMV	0
	M1-2	TRAJ49	TRBJ1-2	TGTGCAGGAGCAACCGGTAACCAGTTCTATTTT	TGTGCCCTGGAAGGGTATGGACAGGGGTCCTATGGCTACACCTTC		CAGATGNQFYF		CALEGYGQGSYGYTF		TRUE	None	TRUE	None	TRAV27		TRBV30		run1	single pair	0	1044	normal	hashtag2-run1	normal	A2402_AYAQKIFKI_CMV	0
	M1-2	TRAJ49	TRBJ2-7	TGTGCAGGCGTCACCGGTAACCAGTTCTATTTT	TGTGCCTGGGGCGAATACGAGCAGTACTTC		CAGVTGNQFYF		CAWGEYEQYF		TRUE	None	TRUE	None	TRAV27		TRBV30		run1	single pair	7	142	normal	hashtag2-run1	normal	A2402_AYAQKIFKI_CMV	2
	M1-2	TRAJ49	TRBJ1-1	TGTGCAGGAGGAACCGGTAACCAGTTCTATTTT	TGTGCCTGGGACAGGGGGCAAACTGAAGCTTTCTTT		CAGGTGNQFYF		CAWDRGQTEAFF		TRUE	None	TRUE	None	TRAV27		TRBV30		run1	single pair	49	43	normal	hashtag2-run1	normal	A2402_AYAQKIFKI_CMV	0
	M1-2	TRAJ49	TRBJ1-2	TGTGCAGGAGCAACCGGTAACCAGTTCTATTTT	TGTGCCCTGGAAGGGTATGGACAGGGGTCCTATGGCTACACCTTC		CAGATGNQFYF		CALEGYGQGSYGYTF		TRUE	None	TRUE	None	TRAV27		TRBV30		run1	single pair	0	1044	normal	hashtag2-run1	normal	A2402_AYAQKIFKI_CMV	0
	M1-2	TRAJ49	TRBJ1-1	TGTGCCGGGAACACCGGTAACCAGTTCTATTTT	TGTGCCTATACAGAGAACACTGAAGCTTTCTTT		CAGNTGNQFYF		CAYTENTEAFF		TRUE	None	TRUE	None	TRAV27		TRBV30		run1	single pair	128	21	normal	hashtag2-run1	normal	A2402_AYAQKIFKI_CMV	0
	M1-2	TRAJ39	TRBJ1-1	TGTGCAGGAAGCTTGGGCAACATGCTCACCTTT	TGTGCCTGGAGTGAGGGCACTGAAGCTTTCTTT		CAGSLGNMLTF		CAWSEGTEAFF		TRUE	None	TRUE	None	TRAV27		TRBV30		run1	single pair	4	194	normal	hashtag2-run1	normal	A2402_AYAQKIFKI_CMV	0
	M1-2	TRAJ49	TRBJ1-4	TGTGCAGGCCTTACCGGTAACCAGTTCTATTTT	TGTGCCTGGAGTCCCACGGAGGAAAAACTGTTTTTT		CAGLTGNQFYF		CAWSPTEEKLFF		TRUE	None	TRUE	None	TRAV27		TRBV30		run1	single pair	40	69	normal	hashtag2-run1	normal	A2402_AYAQKIFKI_CMV	0
	M1-2	TRAJ49	TRBJ1-2	TGTGCAGGAGCAACCGGTAACCAGTTCTATTTT	TGTGCCCTGGAAGGGTATGGACAGGGGTCCTATGGCTACACCTTC		CAGATGNQFYF		CALEGYGQGSYGYTF		TRUE	None	TRUE	None	TRAV27		TRBV30		run1	single pair	0	1044	normal	hashtag2-run1	normal	A2402_AYAQKIFKI_CMV	0
	M1-2	TRAJ39	TRBJ1-1	TGTGCAGGAGCATTGGGCAACATGCTCACCTTT	TGTGCCTGGACAGAGAACACTGAAGCTTTCTTT		CAGALGNMLTF		CAWTENTEAFF		TRUE	None	TRUE	None	TRAV27		TRBV30		run1	single pair	27	65	normal	hashtag2-run1	normal	A2402_AYAQKIFKI_CMV	0
	M1-2	TRAJ39	TRBJ1-1	TGTGCAGGAAGTTTAGGCAACATGCTCACCTTT	TGTGCCTGGACGATGAACACTGAAGCTTTCTTT		CAGSLGNMLTF		CAWTMNTEAFF		TRUE	None	TRUE	None	TRAV27		TRBV30		run1	single pair	3	130	normal	hashtag2-run1	normal	A2402_AYAQKIFKI_CMV	0
	M1-2	TRAJ39	TRBJ1-1	TGTGCAGGAAGTTTAGGCAACATGCTCACCTTT	TGTGCCTGGACGATGAACACTGAAGCTTTCTTT		CAGSLGNMLTF		CAWTMNTEAFF		TRUE	None	TRUE	None	TRAV27		TRBV30		run1	single pair	3	130	normal	hashtag2-run1	normal	A2402_AYAQKIFKI_CMV	0
	M1-2	TRAJ49	TRBJ1-4	TGTGCAGGCCTTACCGGTAACCAGTTCTATTTT	TGTGCCTGGAGTCCCACGGAGGAAAAACTGTTTTTT		CAGLTGNQFYF		CAWSPTEEKLFF		TRUE	None	TRUE	None	TRAV27		TRBV30		run1	single pair	40	69	normal	hashtag2-run1	normal	A2402_AYAQKIFKI_CMV	0
	M1-2	TRAJ39	TRBJ1-1	TGTGCAGGAAGCTTGGGCAACATGCTCACCTTT	TGTGCCTGGAGTGAGGGCACTGAAGCTTTCTTT		CAGSLGNMLTF		CAWSEGTEAFF		TRUE	None	TRUE	None	TRAV27		TRBV30		run1	single pair	4	194	normal	hashtag2-run1	normal	A2402_AYAQKIFKI_CMV	0
	M1-2	TRAJ49	TRBJ1-2	TGTGCAGGAGCAACCGGTAACCAGTTCTATTTT	TGTGCCCTGGAAGGGTATGGACAGGGGTCCTATGGCTACACCTTC		CAGATGNQFYF		CALEGYGQGSYGYTF		TRUE	None	TRUE	None	TRAV27		TRBV30		run1	single pair	0	1044	normal	hashtag2-run1	normal	A2402_AYAQKIFKI_CMV	0
[truncated: 6,063 more rows]
