# Supplementary material for: Multifaceted profiling of virus-specific CD8 T cells reveals distinct immune signatures against cytomegalovirus infection states during pregnancy
Source: iScience. 2025 Apr 11;28(5):112416. doi: 10.1016/j.isci.2025.112416 (PMC12059710; doi:10.1016/j.isci.2025.112416)
Supplement: Table S6. Clonotype sharing [file mmc7.xlsx]

## Sheet: TableS6
		Table S6	Clonotype sharing
		clone_id	P1-1	P3-1	P4	M1-1	M1-2	P1-2	P2-1	P2-2	P3-2	M2	M3	L1	L2	IR_VJ_1_j_call	IR_VDJ_1_j_call	IR_VJ_1_junction_aa	IR_VDJ_1_junction_aa	IR_VJ_1_v_call	IR_VDJ_1_v_call	chain_pairing	clone_counts	max_dextramer
		0	0	0	0	248	676	1	0	0	0	0	0	0	0	TRAJ49	TRBJ1-2	CAGATGNQFYF	CALEGYGQGSYGYTF	TRAV27	TRBV30	single pair	925	A2402_AYAQKIFKI_CMV
		1	0	0	0	6	9	0	0	0	0	0	0	0	0	TRAJ49	TRBJ1-1	CAGGTGNQFYF	CAFDRVLTEAFF	TRAV27	TRBV30	single pair	15	A2402_AYAQKIFKI_CMV
		3	0	0	0	28	89	0	0	0	0	0	0	0	0	TRAJ39	TRBJ1-1	CAGSLGNMLTF	CAWTMNTEAFF	TRAV27	TRBV30	single pair	117	A2402_AYAQKIFKI_CMV
		4	0	0	0	35	145	0	0	0	0	0	0	0	0	TRAJ39	TRBJ1-1	CAGSLGNMLTF	CAWSEGTEAFF	TRAV27	TRBV30	single pair	180	A2402_AYAQKIFKI_CMV
		6	8	0	0	0	0	2	0	0	0	0	0	0	0	TRAJ49	TRBJ2-7	CAGAIGNQFYF	CAWSPSTEQYF	TRAV27	TRBV30	single pair	10	A2402_AYAQKIFKI_CMV
		7	0	0	0	35	93	0	0	0	0	0	0	0	0	TRAJ49	TRBJ2-7	CAGVTGNQFYF	CAWGEYEQYF	TRAV27	TRBV30	single pair	128	A2402_AYAQKIFKI_CMV
		567	0	286	0	0	0	0	1	3	347	0	0	0	0	TRAJ49	TRBJ1-1	CAGAIGNQFYF	CAWSSHTEAFF	TRAV27	TRBV30	single pair	637	A2402_AYAQKIFKI_CMV
		569	0	0	0	0	0	0	261	333	1	0	0	0	0	TRAJ49	TRBJ1-1	CAGAIGNQFYF	CAWTGGTEAFF	TRAV27	TRBV30	single pair	595	A2402_AYAQKIFKI_CMV
		572	0	0	0	0	0	0	82	180	0	0	0	0	0	TRAJ49	TRBJ1-1	CAGAIGNQFYF	CAWSVATEAFF	TRAV27	TRBV30	single pair	262	A2402_AYAQKIFKI_CMV
		14	0	0	0	10	17	0	0	0	0	0	0	0	0	TRAJ49	TRBJ1-1	CAGGTGNQFYF	CACEQGHPKAEAFF	TRAV27	TRBV30	single pair	27	A2402_AYAQKIFKI_CMV
		12	0	0	0	57	198	0	0	0	0	0	0	0	0	TRAJ49	TRBJ1-1	CAGATGNQFYF	CVCSPNTEAFF	TRAV27	TRBV30	single pair	255	A2402_AYAQKIFKI_CMV
		17	3	0	0	0	0	3	0	0	0	0	0	0	0	TRAJ49	TRBJ2-5	CAGAVGNQFYF	CAHSGGGYQETQYF	TRAV27	TRBV30	single pair	6	A2402_AYAQKIFKI_CMV
		18	2	0	0	0	0	3	0	0	0	0	0	0	0	TRAJ47	TRBJ1-1	CAGAVGNKLVF	CAWSGNTEAFF	TRAV27	TRBV30	single pair	5	A2402_AYAQKIFKI_CMV
		20	0	0	0	23	83	0	0	0	0	0	0	0	0	TRAJ49	TRBJ2-7	CAGALGNQFYF	CASEQYF	TRAV27	TRBV30	single pair	106	A2402_AYAQKIFKI_CMV
		21	0	0	0	17	38	0	0	0	0	0	0	0	0	TRAJ49	TRBJ2-1	CAGGTGNQFYF	CAWSGGEWQHEQFF	TRAV27	TRBV30	single pair	55	A2402_AYAQKIFKI_CMV
		22	0	0	0	1	2	0	0	0	0	0	0	0	0	TRAJ39	TRBJ1-1	CAGGVGNMLTF	CAWSENTEAFF	TRAV27	TRBV30	single pair	3	A2402_AYAQKIFKI_CMV
		23	0	0	0	20	47	0	0	0	0	0	0	0	0	TRAJ49	TRBJ1-1	CAGLTGNQFYF	CAWGGGHTTEAFF	TRAV27	TRBV30	single pair	67	A2402_AYAQKIFKI_CMV
		582	0	73	0	0	0	0	0	0	118	0	0	0	0	TRAJ49	TRBJ1-1	CAGGTGNQFYF	CAWTENTEAFF	TRAV27	TRBV30	single pair	191	A2402_AYAQKIFKI_CMV
		27	0	0	0	18	41	0	0	0	0	0	0	0	0	TRAJ39	TRBJ1-1	CAGALGNMLTF	CAWTENTEAFF	TRAV27	TRBV30	single pair	59	A2402_AYAQKIFKI_CMV
		30	0	0	0	3	2	0	0	0	0	0	0	0	0	TRAJ39	TRBJ1-1	CAGALGNMLTF	CASERGAEAFF	TRAV27	TRBV30	single pair	5	A2402_AYAQKIFKI_CMV
		32	12	0	0	0	0	8	0	0	0	0	0	0	0	TRAJ49	TRBJ2-5	CAGALGNQFYF	CAWSGGQHQETQYF	TRAV27	TRBV30	single pair	20	A2402_AYAQKIFKI_CMV
		34	0	43	0	4	7	0	0	0	71	0	13	0	0	TRAJ49	TRBJ1-1	CAGGTGNQFYF	CAWTENTEAFF	TRAV27	TRBV30	single pair	138	A2402_AYAQKIFKI_CMV
		35	0	0	0	17	34	0	0	0	0	0	0	0	0	TRAJ49	TRBJ1-1	CAGATGNQFYF	CAWSPFQTEAFF	TRAV27	TRBV30	single pair	51	A2402_AYAQKIFKI_CMV
		615	0	31	0	0	0	0	0	0	86	0	0	0	0	TRAJ49	TRBJ1-1	CAGATGNQFYF	CAWTGGTEAFF	TRAV27	TRBV30	single pair	117	A2402_AYAQKIFKI_CMV
		38	10	0	0	0	0	2	0	0	0	0	0	0	0	TRAJ47	TRBJ1-1	CAGALGNKLVF	CAWSANTEAFF	TRAV27	TRBV30	single pair	12	A2402_AYAQKIFKI_CMV
		39	1	0	0	35	122	0	0	0	0	0	0	0	0	TRAJ47	TRBJ1-1	CAGALGNKLVF	CAWTENTEAFF	TRAV27	TRBV30	single pair	158	A2402_AYAQKIFKI_CMV
		40	0	0	0	18	41	0	0	0	0	0	0	0	0	TRAJ49	TRBJ1-4	CAGLTGNQFYF	CAWSPTEEKLFF	TRAV27	TRBV30	single pair	59	A2402_AYAQKIFKI_CMV
		42	12	0	0	0	0	10	0	0	0	0	0	0	0	TRAJ49	TRBJ2-7	CAGALGNQFYF	CAYEQYF	TRAV27	TRBV30	single pair	22	A2402_AYAQKIFKI_CMV
		11	71	0	0	0	0	44	0	0	0	0	0	0	0	TRAJ49	TRBJ1-1	CAGAIGNQFYF	CAWSGGTEAFF	TRAV27	TRBV30	single pair	115	A2402_AYAQKIFKI_CMV
		49	0	0	0	6	34	0	0	0	0	0	0	0	0	TRAJ49	TRBJ1-1	CAGGTGNQFYF	CAWDRGQTEAFF	TRAV27	TRBV30	single pair	40	A2402_AYAQKIFKI_CMV
		50	0	0	0	2	7	0	0	0	0	0	0	0	0	TRAJ35	TRBJ1-1	CVGSGGFGNVLHC	CAWSPNTEAFF	TRAV10	TRBV30	single pair	9	A2402_AYAQKIFKI_CMV
		63	0	0	0	12	26	0	0	0	0	0	0	0	0	TRAJ49	TRBJ1-1	CAGGVGNQFYF	CAWSENTEAFF	TRAV27	TRBV30	single pair	38	A2402_AYAQKIFKI_CMV
		53	1	1	0	8	19	0	0	0	0	0	0	0	0	TRAJ49	TRBJ1-1	CAGAIGNQFYF	CAWSGGTEAFF	TRAV27	TRBV30	single pair	29	A2402_AYAQKIFKI_CMV
		10	21	0	0	0	1	4	0	0	0	0	0	0	0	TRAJ49	TRBJ1-1	CAGGTGNQFYF	CAWSENTEAFF	TRAV27	TRBV30	single pair	26	A2402_AYAQKIFKI_CMV
		65	11	0	0	0	0	4	0	0	0	0	0	0	0	TRAJ49	TRBJ1-6	CAGGLGNQFYF	CACDGGALHF	TRAV27	TRBV30	single pair	15	A2402_AYAQKIFKI_CMV
		68	3	0	0	0	0	2	0	0	0	0	0	0	0	TRAJ49	TRBJ1-1	CAGALGNQFYF	CAAEAFF	TRAV27	TRBV30	single pair	5	A2402_AYAQKIFKI_CMV
		69	0	0	0	11	18	0	0	0	0	0	0	0	0	TRAJ35	TRBJ1-1	CAGSVGNVLHC	CAWTENTEAFF	TRAV27	TRBV30	single pair	29	A2402_AYAQKIFKI_CMV
		76	1	0	0	0	0	3	0	0	0	0	0	0	0	TRAJ49	TRBJ2-5	CAGAIGNQFYF	CAWSGGDHQENQYF	TRAV27	TRBV30	single pair	4	A2402_AYAQKIFKI_CMV
		78	0	0	0	18	27	0	0	0	0	0	0	0	0	TRAJ47	TRBJ1-1	CAGAVGNKLVF	CAWSGNTEAFF	TRAV27	TRBV30	single pair	45	A2402_AYAQKIFKI_CMV
		79	3	0	0	0	0	4	0	0	0	0	0	0	0	TRAJ39	TRBJ1-1	CAGAVGNMLTF	CAWTENTEAFF	TRAV27	TRBV30	single pair	7	A2402_AYAQKIFKI_CMV
		122	17	0	0	0	0	8	0	0	0	0	0	0	0	TRAJ49	TRBJ1-1	CAGAIGNQFYF	CAWSPETEAFF	TRAV27	TRBV30	single pair	25	A2402_AYAQKIFKI_CMV
		84	0	0	0	1	13	0	0	0	0	0	0	0	0	TRAJ49	TRBJ2-1	CAGATGNQFYF	CASDRDQKAVFF	TRAV27	TRBV30	single pair	14	A2402_AYAQKIFKI_CMV
		565	0	0	0	0	0	0	10	15	0	0	0	0	0	TRAJ49	TRBJ1-1	CAGAIGNQFYF	CAWSGNTEAFF	TRAV27	TRBV30	single pair	25	A2402_AYAQKIFKI_CMV
		100	0	0	0	1	3	0	0	0	0	0	0	0	0	TRAJ49	TRBJ2-7	CAGATGNQFYF	CAWGEYEQYF	TRAV27	TRBV30	single pair	4	A2402_AYAQKIFKI_CMV
		101	0	0	0	3	5	0	0	0	0	0	0	0	0	TRAJ49	TRBJ1-1	CAGAVGNQFYF	CAWGYTEAFF	TRAV27	TRBV30	single pair	8	A2402_AYAQKIFKI_CMV
		725	0	0	0	0	0	0	13	11	0	0	0	0	0	TRAJ49	TRBJ1-1	CGGGTGNQFYF	CAWSPNTEAFF	TRAV27	TRBV30	single pair	24	A2402_AYAQKIFKI_CMV
		16	0	0	0	5	15	0	0	0	0	0	0	0	0	TRAJ49	TRBJ1-1	CAGAIGNQFYF	CAWSGGTEAFF	TRAV27	TRBV30	single pair	20	A2402_AYAQKIFKI_CMV
		128	0	0	0	8	12	0	0	0	0	0	0	0	0	TRAJ49	TRBJ1-1	CAGNTGNQFYF	CAYTENTEAFF	TRAV27	TRBV30	single pair	20	A2402_AYAQKIFKI_CMV
		109	10	0	0	0	0	10	0	0	0	0	0	0	0	TRAJ47	TRBJ1-1	CAGAVGNKLVF	CAWSENTEAFF	TRAV27	TRBV30	single pair	20	A2402_AYAQKIFKI_CMV
		115	0	0	0	4	17	0	0	0	0	0	0	0	0	TRAJ49	TRBJ2-7	CAGATGNQFYF	CAWSGGTEQYF	TRAV27	TRBV30	single pair	21	A2402_AYAQKIFKI_CMV
		37	0	0	0	5	13	0	0	0	0	0	0	0	0	TRAJ49	TRBJ1-1	CAGAIGNQFYF	CAWTGNTEAFF	TRAV27	TRBV30	single pair	18	A2402_AYAQKIFKI_CMV
		46	14	0	0	0	0	1	0	0	0	0	0	0	0	TRAJ49	TRBJ1-1	CAGAIGNQFYF	CAWTAGTEAFF	TRAV27	TRBV30	single pair	15	A2402_AYAQKIFKI_CMV
		140	0	0	0	5	10	0	0	0	0	0	0	0	0	TRAJ49	TRBJ1-1	CAGATGNQFYF	CAFSGGTEAFF	TRAV27	TRBV30	single pair	15	A2402_AYAQKIFKI_CMV
		133	1	0	0	2	8	0	0	0	0	0	0	0	0	TRAJ39	TRBJ1-1	CAGAAGNMLTF	CAWTENTEAFF	TRAV27	TRBV30	single pair	11	A2402_AYAQKIFKI_CMV
		134	9	0	0	0	0	1	0	0	0	0	0	0	0	TRAJ49	TRBJ1-1	CAGLTGNQFYF	CAWDLRMSEAFF	TRAV27	TRBV30	single pair	10	A2402_AYAQKIFKI_CMV
		24	0	0	0	2	11	0	0	0	0	0	0	0	0	TRAJ49	TRBJ1-1	CAGAVGNQFYF	CAWSGNTEAFF	TRAV27	TRBV30	single pair	13	A2402_AYAQKIFKI_CMV
		142	18	0	0	0	0	5	0	0	0	0	0	0	0	TRAJ39	TRBJ1-1	CAGSLGNMLTF	CAWSGGTEAFF	TRAV27	TRBV30	single pair	23	A2402_AYAQKIFKI_CMV
		562	0	0	0	0	0	0	8	5	0	0	0	0	0	TRAJ49	TRBJ1-1	CAGNTGNQFYF	CAWTENTEAFF	TRAV27	TRBV30	single pair	13	A2402_AYAQKIFKI_CMV
		159	1	0	0	0	0	4	0	0	0	0	0	0	0	TRAJ49	TRBJ1-2	CAGATGNQFYF	CAWSVRQAPAF	TRAV27	TRBV30	single pair	5	A2402_AYAQKIFKI_CMV
		162	7	0	0	0	0	5	0	0	0	0	0	0	0	TRAJ16	TRBJ1-2	CAGEIGQKLLF	CAWSLVGYGYTF	TRAV27	TRBV30	single pair	12	A2402_AYAQKIFKI_CMV
		166	1	0	0	0	0	2	0	0	0	0	0	0	0	TRAJ49	TRBJ1-1	CAGALGNQFYF	CAESAGTGQSEAFF	TRAV27	TRBV30	single pair	3	A2402_AYAQKIFKI_CMV
		81	10	0	0	0	0	2	0	0	0	0	0	0	0	TRAJ49	TRBJ1-1	CAGAIGNQFYF	CAWTSNTEAFF	TRAV27	TRBV30	single pair	12	A2402_AYAQKIFKI_CMV
		171	0	0	0	2	13	0	0	0	0	0	0	0	0	TRAJ49	TRBJ2-7	CAGALGNQFYF	CAWDGQGNEQYF	TRAV27	TRBV30	single pair	15	A2402_AYAQKIFKI_CMV
		563	0	0	0	0	0	0	7	5	0	0	0	0	0	TRAJ49	TRBJ1-1	CAGGLGNQFYF	CAWSQNTEAFF	TRAV27	TRBV30	single pair	12	A2402_AYAQKIFKI_CMV
		174	0	0	0	3	6	0	0	0	0	0	0	0	0	TRAJ49	TRBJ2-1	CAGGIGNQFYF	CASSREQFF	TRAV27	TRBV9	single pair	9	A2402_AYAQKIFKI_CMV
		96	0	0	0	1	9	0	0	0	0	0	0	0	0	TRAJ49	TRBJ1-1	CAGAIGNQFYF	CAWSSATEAFF	TRAV27	TRBV30	single pair	10	A2402_AYAQKIFKI_CMV
		188	0	0	0	3	7	0	0	0	0	0	0	0	0	TRAJ49	TRBJ1-1	CAGATGNQFYF	CAWSPDTEAFF	TRAV27	TRBV30	single pair	10	A2402_AYAQKIFKI_CMV
		183	0	0	0	3	9	0	0	0	0	0	0	0	0	TRAJ49	TRBJ1-6	CAGATGNQFYF	CACEGAGPLHF	TRAV27	TRBV30	single pair	12	A2402_AYAQKIFKI_CMV
		642	0	1	0	0	0	0	0	0	8	0	0	0	0	TRAJ49	TRBJ1-1	CAGATGNQFYF	CACSPGTEAFF	TRAV27	TRBV30	single pair	9	A2402_AYAQKIFKI_CMV
		172	0	0	0	3	5	0	0	0	0	0	0	0	0	TRAJ49	TRBJ1-1	CAGAIGNQFYF	CAFTGNTEAFF	TRAV27	TRBV30	single pair	8	A2402_AYAQKIFKI_CMV
		192	0	0	0	1	1	0	0	0	0	0	0	0	0	TRAJ49	TRBJ2-7	CAGAVGNQFYF	CAWSVGTEQYF	TRAV27	TRBV30	single pair	2	A2402_AYAQKIFKI_CMV
		658	0	0	0	0	0	0	4	4	0	0	0	0	0	TRAJ49	TRBJ1-1	CAGGTGNQFYF	CAWSPNTEAFF	TRAV27	TRBV30	single pair	8	A2402_AYAQKIFKI_CMV
		211	0	0	0	1	4	0	0	0	0	0	0	0	0	TRAJ47	TRBJ1-1	CAGLTGNKLVF	CAWSPLEYEAFF	TRAV27	TRBV30	single pair	5	A2402_AYAQKIFKI_CMV
		217	0	0	0	1	3	0	0	0	0	0	0	0	0	TRAJ47	TRBJ1-1	CAGAVGNKLVF	CAWTENTEAFF	TRAV27	TRBV30	single pair	4	A2402_AYAQKIFKI_CMV
		231	0	0	0	1	1	0	0	0	0	0	0	0	0	TRAJ49	TRBJ2-1	CAGAIGNQFYF	CAWSPNNEQFF	TRAV27	TRBV30	single pair	2	A2402_AYAQKIFKI_CMV
		234	2	0	0	0	0	1	0	0	0	0	0	0	0	TRAJ53	TRBJ1-1	CLLGVGGSNYKLTF	CACSPNTEAFF	TRAV40	TRBV30	single pair	3	A2402_AYAQKIFKI_CMV
		237	0	0	0	4	6	0	0	0	0	0	0	0	0	TRAJ49	TRBJ2-3	CAGAAGNQFYF	CAWSGGGFQDTQYF	TRAV27	TRBV30	single pair	10	A2402_AYAQKIFKI_CMV
		664	0	0	0	0	0	0	6	2	0	0	0	0	0	TRAJ49	TRBJ1-1	CAGATGNQFYF	CAWSGATEAFF	TRAV27	TRBV30	single pair	8	A2402_AYAQKIFKI_CMV
		261	0	0	0	2	2	0	0	0	0	0	0	0	0	TRAJ49	TRBJ1-4	CAGATGNQFYF	CAWSGGTTQEKLFF	TRAV27	TRBV30	single pair	4	A2402_AYAQKIFKI_CMV
		343	0	0	0	1	6	0	0	0	0	0	0	0	0	TRAJ49	TRBJ1-1	CAGATGNQFYF	CAWTGGTEAFF	TRAV27	TRBV30	single pair	7	A2402_AYAQKIFKI_CMV
		267	0	0	0	4	2	0	0	0	0	0	0	0	0	TRAJ39	TRBJ1-1	CAGGLGNMLTF	CAWSENTEAFF	TRAV27	TRBV30	single pair	6	A2402_AYAQKIFKI_CMV
		143	0	0	0	3	3	0	0	0	0	0	0	0	0	TRAJ49	TRBJ1-1	CAGAIGNQFYF	CAWSGGTEAFF	TRAV27	TRBV30	single pair	6	A2402_AYAQKIFKI_CMV
		269	0	0	0	1	1	0	0	0	0	0	0	0	0	TRAJ47	TRBJ1-1	CAGALGNKLVF	CAWSSNTEAFF	TRAV27	TRBV30	single pair	2	A2402_AYAQKIFKI_CMV
		408	1	0	0	1	0	2	0	2	0	0	0	0	0	TRAJ49	TRBJ1-1	CAGATGNQFYF	CAWSGNTEAFF	TRAV27	TRBV30	single pair	6	A2402_AYAQKIFKI_CMV
		300	0	0	0	1	2	0	0	0	0	0	0	0	0	TRAJ49	TRBJ1-1	CAGGTGNQFYF	CAFDRHSSEAFF	TRAV27	TRBV30	single pair	3	A2402_AYAQKIFKI_CMV
		308	7	0	0	0	0	4	0	0	0	0	0	0	0	TRAJ49	TRBJ1-1	CAGATGNQFYF	CAWDRSLIEAFF	TRAV27	TRBV30	single pair	11	A2402_AYAQKIFKI_CMV
		309	2	0	0	0	0	2	0	0	0	0	0	0	0	TRAJ49	TRBJ1-1	CAGATGNQFYF	CAWSGDRGQMSAFF	TRAV27	TRBV30	single pair	4	A2402_AYAQKIFKI_CMV
		311	1	0	0	0	0	1	0	0	0	0	0	0	0	TRAJ49	TRBJ1-2	CAGATGNQFYF	CASEGWGQLYGYTF	TRAV27	TRBV30	single pair	2	A2402_AYAQKIFKI_CMV
		314	0	0	0	3	3	0	0	0	0	0	0	0	0	TRAJ49	TRBJ2-7	CAGALGNQFYF	CASDSGEQYF	TRAV27	TRBV30	single pair	6	A2402_AYAQKIFKI_CMV
		332	2	0	0	0	0	1	0	0	0	0	0	0	0	TRAJ35	TRBJ1-1	CAGSLGNVLHC	CAWTENTEAFF	TRAV27	TRBV30	single pair	3	A2402_AYAQKIFKI_CMV
		575	0	1	0	0	0	0	0	0	5	0	0	0	0	TRAJ49	TRBJ1-1	CAGGTGNQFYF	CAWTANTEAFF	TRAV27	TRBV30	single pair	6	A2402_AYAQKIFKI_CMV
		345	0	0	0	1	2	0	0	0	0	0	0	0	0	TRAJ35	TRBJ1-1	CAGSFGNVLHC	CAWSPNTEAFF	TRAV27	TRBV30	single pair	3	A2402_AYAQKIFKI_CMV
		370	2	0	0	0	0	1	0	0	0	0	0	0	0	TRAJ49	TRBJ1-4	CAGAIGNQFYF	CASSNRRVGNEKLFF	TRAV27	TRBV5-1	single pair	3	A2402_AYAQKIFKI_CMV
		387	1	0	0	0	0	1	0	0	0	0	0	0	0	TRAJ43	TRBJ1-1	CAGALGNDMRF	CAWSPNTEAFF	TRAV27	TRBV30	single pair	2	A2402_AYAQKIFKI_CMV
		391	0	0	0	1	2	0	0	0	0	0	0	0	0	TRAJ49	TRBJ1-2	CAGATGNQFYF	CASESASHTF	TRAV27	TRBV30	single pair	3	A2402_AYAQKIFKI_CMV
		596	0	0	0	0	0	0	2	4	0	0	0	0	0	TRAJ49	TRBJ1-1	CAGATGNQFYF	CAWSGNTEAFF	TRAV27	TRBV30	single pair	6	A2402_AYAQKIFKI_CMV
		733	0	2	0	0	0	0	0	0	4	0	0	0	0	TRAJ49	TRBJ1-1	CAGGTGNQFYF	CAWTENTEAFF	TRAV27	TRBV30	single pair	6	A2402_AYAQKIFKI_CMV
		51	1	0	0	1	3	0	0	0	0	0	0	0	0	TRAJ49	TRBJ1-1	CAGNTGNQFYF	CAWTENTEAFF	TRAV27	TRBV30	single pair	5	A2402_AYAQKIFKI_CMV
		103	0	0	0	2	3	0	0	0	0	0	0	0	0	TRAJ49	TRBJ1-1	CAGGTGNQFYF	CAWSENTEAFF	TRAV27	TRBV30	single pair	5	A2402_AYAQKIFKI_CMV
		412	0	0	0	1	2	0	0	0	0	0	0	0	0	TRAJ49	TRBJ2-5	CAGATGNQFYF	CAWSGDFKQETQYF	TRAV27	TRBV30	single pair	3	A2402_AYAQKIFKI_CMV
		675	0	0	0	0	0	0	2	3	0	0	0	0	0	TRAJ49	TRBJ1-1	CAGSTGNQFYF	CAWTENTEAFF	TRAV27	TRBV30	single pair	5	A2402_AYAQKIFKI_CMV
		468	0	0	0	1	1	0	0	0	0	0	0	0	0	TRAJ49	TRBJ2-7	CAGALGNQFYF	CAWSETEQYF	TRAV27	TRBV30	single pair	2	A2402_AYAQKIFKI_CMV
		118	0	0	0	1	3	0	0	0	0	0	0	0	0	TRAJ49	TRBJ1-1	CAGGTGNQFYF	CAWSGNTEAFF	TRAV27	TRBV30	single pair	4	A2402_AYAQKIFKI_CMV
		189	0	0	0	1	3	0	0	0	0	0	0	0	0	TRAJ49	TRBJ1-1	CAGASGNQFYF	CAWSPDTEAFF	TRAV27	TRBV30	single pair	4	A2402_AYAQKIFKI_CMV
		564	0	0	0	0	0	0	234	439	0	0	0	0	0	TRAJ36	TRBJ1-1	CAGSIGNNLFF	CAWSGNTEAFF	TRAV27	TRBV30	single pair	673	A2402_AYAQKIFKI_CMV
		265	0	0	0	1	3	0	0	0	0	0	0	0	0	TRAJ49	TRBJ1-1	CAGGTGNQFYF	CAWSENTEAFF	TRAV27	TRBV30	single pair	4	A2402_AYAQKIFKI_CMV
		566	0	40	0	0	0	0	1	0	119	0	0	0	0	TRAJ35	TRBJ1-1	CAGSFGNVLHC	CAWSENTEAFF	TRAV27	TRBV30	single pair	160	A2402_AYAQKIFKI_CMV
		268	0	0	0	2	2	0	0	0	0	0	0	0	0	TRAJ49	TRBJ1-1	CAGAIGNQFYF	CAQSGGTEAFF	TRAV27	TRBV30	single pair	4	A2402_AYAQKIFKI_CMV
		568	0	0	0	0	0	0	4	14	0	0	0	0	0	TRAJ49	TRBJ2-1	CAGALGNQFYF	CAWGYNEQFF	TRAV27	TRBV30	single pair	18	A2402_AYAQKIFKI_CMV
		401	2	0	0	0	2	0	0	0	0	0	0	0	0	TRAJ49	TRBJ1-1	CAGGTGNQFYF	CAWSENTEAFF	TRAV27	TRBV30	single pair	4	A2402_AYAQKIFKI_CMV
		570	0	14	0	0	0	0	0	0	72	0	0	0	0	TRAJ49	TRBJ2-5	CAGAVGNQFYF	CAWSGGDKQETQYF	TRAV27	TRBV30	single pair	86	A2402_AYAQKIFKI_CMV
		433	1	0	0	1	2	0	0	0	0	0	0	0	0	TRAJ49	TRBJ1-1	CAGATGNQFYF	CAWTGNTEAFF	TRAV27	TRBV30	single pair	4	A2402_AYAQKIFKI_CMV
		573	0	1	0	0	0	0	54	59	0	0	0	0	0	TRAJ49	TRBJ1-1	CAGALGNQFYF	CAWSGGEVTEAFF	TRAV27	TRBV30	single pair	114	A2402_AYAQKIFKI_CMV
		102	0	0	0	2	1	0	0	0	0	0	0	0	0	TRAJ49	TRBJ1-1	CAGAIGNQFYF	CAWSGGTEAFF	TRAV27	TRBV30	single pair	3	A2402_AYAQKIFKI_CMV
		579	0	0	0	0	0	0	12	20	0	0	0	0	0	TRAJ49	TRBJ2-7	CAGATGNQFYF	CAWSAATEQYF	TRAV27	TRBV30	single pair	32	A2402_AYAQKIFKI_CMV
		581	0	0	0	0	0	0	25	32	0	0	0	0	0	TRAJ47	TRBJ1-1	CAGALGNKLVF	CAWSGNTEAFF	TRAV27	TRBV30	single pair	57	A2402_AYAQKIFKI_CMV
		106	0	0	0	2	1	0	0	0	0	0	0	0	0	TRAJ49	TRBJ1-1	CAGGTGNQFYF	CASSPNTEAFF	TRAV27	TRBV30	single pair	3	A2402_AYAQKIFKI_CMV
		586	0	0	0	0	0	0	14	18	0	0	0	0	0	TRAJ47	TRBJ1-1	CAGALGNKLVF	CAGEGTEAFF	TRAV27	TRBV30	single pair	32	A2402_AYAQKIFKI_CMV
		587	0	0	0	0	0	0	41	58	0	0	0	0	0	TRAJ47	TRBJ1-1	CAGAQGNKLVF	CAWTENTEAFF	TRAV27	TRBV30	single pair	99	A2402_AYAQKIFKI_CMV
		589	0	0	0	0	0	0	1	1	0	0	0	0	0	TRAJ47	TRBJ1-1	CAGAIGNKLVF	CAWSGNTEAFF	TRAV27	TRBV30	single pair	2	A2402_AYAQKIFKI_CMV
		593	0	0	0	0	0	0	9	15	0	0	0	0	0	TRAJ49	TRBJ2-7	CAGAVGNQFYF	CAWSTNTEQYF	TRAV27	TRBV30	single pair	24	A2402_AYAQKIFKI_CMV
		594	0	44	0	0	0	0	0	0	93	0	0	0	0	TRAJ35	TRBJ1-1	CAGSFGNVLHC	CAWTENTEAFF	TRAV27	TRBV30	single pair	137	A2402_AYAQKIFKI_CMV
		180	2	0	0	0	1	0	0	0	0	0	0	0	0	TRAJ49	TRBJ1-1	CAGATGNQFYF	CAWTGGTEAFF	TRAV27	TRBV30	single pair	3	A2402_AYAQKIFKI_CMV
		598	0	3	0	0	0	0	0	0	2	0	0	0	0	TRAJ4	TRBJ1-1	CAGPVSGGYNKLIF	CAWSGNTEAFF	TRAV27	TRBV30	single pair	5	A2402_AYAQKIFKI_CMV
		599	0	2	0	0	0	0	0	0	1	0	0	0	0	TRAJ47	TRBJ1-1	CAGALGNKLVF	CAWSGNTEAFF	TRAV27	TRBV30	single pair	3	A2402_AYAQKIFKI_CMV
		603	0	0	0	0	0	0	41	38	0	0	0	0	0	TRAJ49	TRBJ2-7	CAGLTGNQFYF	CAWGEYEQYF	TRAV27	TRBV30	single pair	79	A2402_AYAQKIFKI_CMV
		607	0	8	0	0	0	0	0	0	19	0	0	0	0	TRAJ47	TRBJ1-1	CAGSLGNKLVF	CAASSNTEAFF	TRAV27	TRBV30	single pair	27	A2402_AYAQKIFKI_CMV
		611	0	0	0	0	0	0	7	8	0	0	0	0	0	TRAJ49	TRBJ2-7	CAGALGNQFYF	CAYEQYF	TRAV27	TRBV30	single pair	15	A2402_AYAQKIFKI_CMV
		195	1	0	0	0	0	2	0	0	0	0	0	0	0	TRAJ49	TRBJ1-1	CAGATGNQFYF	CAWSGGTEAFF	TRAV27	TRBV30	single pair	3	A2402_AYAQKIFKI_CMV
		622	0	1	0	0	0	0	0	0	1	0	0	0	0	TRAJ47	TRBJ1-1	CAGAQGNKLVF	CAWSENTEAFF	TRAV27	TRBV30	single pair	2	A2402_AYAQKIFKI_CMV
		631	0	0	0	0	0	0	1	1	0	0	0	0	0	TRAJ49	TRBJ2-7	CAGATGNQFYF	CACDGGLEQYF	TRAV27	TRBV30	single pair	2	A2402_AYAQKIFKI_CMV
		638	0	0	0	0	0	0	2	3	0	0	0	0	0	TRAJ47	TRBJ1-1	CAGSQGNKLVF	CAWSSNTEAFF	TRAV27	TRBV30	single pair	5	A2402_AYAQKIFKI_CMV
		255	2	0	0	0	0	1	0	0	0	0	0	0	0	TRAJ49	TRBJ1-1	CAGGTGNQFYF	CAWSPNTEAFF	TRAV27	TRBV30	single pair	3	A2402_AYAQKIFKI_CMV
		394	2	0	0	0	0	1	0	0	0	0	0	0	0	TRAJ49	TRBJ1-1	CAGAIGNQFYF	CAWTGGTEAFF	TRAV27	TRBV30	single pair	3	A2402_AYAQKIFKI_CMV
		649	0	0	0	0	0	0	21	52	0	0	0	0	0	TRAJ39	TRBJ1-1	CAGAVGNMLTF	CAWSGNTEAFF	TRAV27	TRBV30	single pair	73	A2402_AYAQKIFKI_CMV
		654	0	0	0	0	0	0	1	3	0	0	0	0	0	TRAJ47	TRBJ1-1	CAGGIGNKLVF	CAWTENTEAFF	TRAV27	TRBV30	single pair	4	A2402_AYAQKIFKI_CMV
		655	0	0	0	0	0	0	1	6	0	0	0	0	0	TRAJ49	TRBJ2-1	CAGAVGNQFYF	CAWSYNEQFF	TRAV27	TRBV30	single pair	7	A2402_AYAQKIFKI_CMV
		715	0	0	0	0	0	0	1	2	0	0	0	0	0	TRAJ49	TRBJ1-1	CAGATGNQFYF	CAWTPGTEAFF	TRAV27	TRBV30	single pair	3	A2402_AYAQKIFKI_CMV
		740	0	0	0	0	0	0	1	2	0	0	0	0	0	TRAJ49	TRBJ1-1	CAGAIGNQFYF	CAWTGNTEAFF	TRAV27	TRBV30	single pair	3	A2402_AYAQKIFKI_CMV
		167	1	0	0	0	0	1	0	0	0	0	0	0	0	TRAJ49	TRBJ1-1	CAGAIGNQFYF	CAWSANTEAFF	TRAV27	TRBV30	single pair	2	A2402_AYAQKIFKI_CMV
		688	0	2	0	0	0	0	0	0	2	0	0	0	0	TRAJ49	TRBJ2-7	CAGASGNQFYF	CAWSGGTEQYF	TRAV27	TRBV30	single pair	4	A2402_AYAQKIFKI_CMV
		699	0	0	0	0	0	0	1	2	0	0	0	0	0	TRAJ47	TRBJ1-2	CAGEYGNKLVF	CAWTDRGYGYTF	TRAV27	TRBV30	single pair	3	A2402_AYAQKIFKI_CMV
		708	0	0	0	0	0	0	2	12	0	0	0	0	0	TRAJ17	TRBJ1-1	CAGAVGNKLTF	CAWSGNTEAFF	TRAV27	TRBV30	single pair	14	A2402_AYAQKIFKI_CMV
		709	0	1	0	0	0	0	0	0	1	0	0	0	0	TRAJ49	TRBJ2-7	CAGLTGNQFYF	CAFGEYEQYF	TRAV27	TRBV30	single pair	2	A2402_AYAQKIFKI_CMV
		714	0	4	0	0	0	0	0	0	3	0	0	0	0	TRAJ39	TRBJ1-1	CAGSAGNMLTF	CAWSGNTEAFF	TRAV27	TRBV30	single pair	7	A2402_AYAQKIFKI_CMV
		182	1	0	0	0	0	1	0	0	0	0	0	0	0	TRAJ49	TRBJ1-1	CAGAIGNQFYF	CAWTGGTEAFF	TRAV27	TRBV30	single pair	2	A2402_AYAQKIFKI_CMV
		718	0	0	0	0	0	0	1	5	0	0	0	0	0	TRAJ47	TRBJ1-1	CAGAVGNKLVF	CAWSGNTEAFF	TRAV27	TRBV30	single pair	6	A2402_AYAQKIFKI_CMV
		289	1	0	0	0	0	1	0	0	0	0	0	0	0	TRAJ49	TRBJ1-1	CAGATGNQFYF	CAWTGGTEAFF	TRAV27	TRBV30	single pair	2	A2402_AYAQKIFKI_CMV
		407	1	0	0	0	0	1	0	0	0	0	0	0	0	TRAJ49	TRBJ1-1	CAGGVGNQFYF	CASSENTEAFF	TRAV27	TRBV30	single pair	2	A2402_AYAQKIFKI_CMV
		644	0	1	0	0	0	0	0	0	1	0	0	0	0	TRAJ49	TRBJ1-1	CAGGIGNQFYF	CACEGFGGAFF	TRAV27	TRBV30	single pair	2	A2402_AYAQKIFKI_CMV
		743	0	0	0	0	0	0	2	2	0	0	0	0	0	TRAJ17	TRBJ1-1	CAGAIGNKLTF	CAWTENTEAFF	TRAV27	TRBV30	single pair	4	A2402_AYAQKIFKI_CMV
		823	0	0	0	0	0	0	1	6	0	0	0	0	0	TRAJ49	TRBJ1-1	CAGGLGNQFYF	CAWGDSEAFF	TRAV27	TRBV30	single pair	7	A2402_AYAQKIFKI_CMV
		846	0	1	0	0	0	0	0	0	3	0	0	0	0	TRAJ49	TRBJ2-7	CAGALGNQFYF	CASETGTEQYF	TRAV27	TRBV30	single pair	4	A2402_AYAQKIFKI_CMV
		852	0	0	0	0	0	0	1	1	0	0	0	0	0	TRAJ49	TRBJ1-6	CAGALGNQFYF	CASEGNSPLHF	TRAV27	TRBV30	single pair	2	A2402_AYAQKIFKI_CMV
		909	0	1	0	0	0	0	0	0	2	0	0	0	0	TRAJ49	TRBJ2-1	CAGAVGNQFYF	CAWSGGTEQFF	TRAV27	TRBV30	single pair	3	A2402_AYAQKIFKI_CMV
